# Supplementary material for: Transcriptomic response to nitrogen availability reveals signatures of adaptive plasticity during tetraploid wheat domestication
Source: Plant Cell. 2024 Jul 26;36(9):3809–23. doi: 10.1093/plcell/koae202 (PMC11371143; doi:10.1093/plcell/koae202)
Supplement: koae202_Supplementary_Data [file koae202_supplementary_data.zip]

Archive with 4 entries (4 files):
- Author_Revisions_Checklist.pdf
- Supplementary_Data.pdf
- Supplementary_DataSets.xlsx
- tpc.00929.2023-s07.pdf
