# Supplementary material for: Transcriptomic response to nitrogen availability reveals signatures of adaptive plasticity during tetraploid wheat domestication
Source: Plant Cell. 2024 Jul 26;36(9):3809–23. doi: 10.1093/plcell/koae202 (PMC11371143; doi:10.1093/plcell/koae202)
Supplement: koae202_Supplementary_Data [file koae202_supplementary_data.zip › Supplementary_DataSets.xlsx]

## Sheet: Supplementary Data Set S1 A
Supplementary Data. Pieri et al. (2024). Role of nitrogen in wheat domestication. Plant Cell.
Supplementary Data Set S1 A. List of the 128 samples and reads mapping results using T. aestivum Chinese spring A and B reference genomes.
	T. turgidum ssp. dicoccoides	T. turgidum ssp. dicoccum	T. turgidum ssp. durum
AVG input reads	6.64916e+06	6.80863e+06	7.00613e+06
AVG % mapping	0.859606	0.867486	0.868855
AVG % mapping to genes	0.729209	0.726004	0.727336
Sample	Genotype_number	Species	Variety	N_level	Number_input_reads	AVG_length_input_reads	Number_uniquely_mapped_reads	%_uniquely_mapped_reads	%_reads_mapped_to_GENES
Ti55	1	T. turgidum ssp. dicoccoides	BAZ 382	Low	8791429	198	7609120	0.8655	0.702584
Ti77	1	T. turgidum ssp. dicoccoides	BAZ 382	High	6048717	198	5238037	0.866	0.710995
Ti90	1	T. turgidum ssp. dicoccoides	BAZ 382	Low	7254634	198	6355214	0.876	0.724521
Ti70	1	T. turgidum ssp. dicoccoides	BAZ 382	High	5242866	198	4675824	0.8918	0.753949
Ti13	2	T. turgidum ssp. dicoccoides	PI 233288	Low	8477435	198	7383652	0.871	0.747448
Ti31	2	T. turgidum ssp. dicoccoides	PI 233288	High	6905834	198	6062031	0.8778	0.747958
Ti80	2	T. turgidum ssp. dicoccoides	PI 233288	High	6909106	197	5989397	0.8669	0.759851
Ti21	3	T. turgidum ssp. dicoccoides	PI 428014	High	5290963	198	4489703	0.8486	0.740554
Ti38	3	T. turgidum ssp. dicoccoides	PI 428014	Low	7444672	198	6519572	0.8757	0.732119
Ti59	3	T. turgidum ssp. dicoccoides	PI 428014	Low	6298692	198	5465122	0.8677	0.731245
Ti124	3	T. turgidum ssp. dicoccoides	PI 428014	High	6168201	198	5400636	0.8756	0.747738
Ti2	4	T. turgidum ssp. dicoccoides	PI 466991	High	5197761	198	4336989	0.8344	0.740417
Ti127	4	T. turgidum ssp. dicoccoides	PI 466991	High	5371917	198	4593180	0.855	0.743111
Ti5	4	T. turgidum ssp. dicoccoides	PI 466991	Low	8892936	198	7596891	0.8543	0.751213
Ti81	5	T. turgidum ssp. dicoccoides	IG 46504	High	4846728	197	4119821	0.85	0.728603
Ti61	5	T. turgidum ssp. dicoccoides	IG 46504	High	5420865	198	4686171	0.8645	0.737456
Ti89	5	T. turgidum ssp. dicoccoides	IG 46504	Low	5025097	198	4366924	0.869	0.741355
Ti95	6	T. turgidum ssp. dicoccoides	PI 538656	Low	6935055	198	5952399	0.8583	0.728775
Ti105	6	T. turgidum ssp. dicoccoides	PI 538656	High	5897849	198	5171515	0.8768	0.737984
Ti131	6	T. turgidum ssp. dicoccoides	PI 538656	High	7024272	198	6173175	0.8788	0.747657
Ti109	7	T. turgidum ssp. dicoccoides	PI 554584	High	7309162	198	4065873	0.5563	0.55278
Ti94	7	T. turgidum ssp. dicoccoides	PI 554584	Low	6513965	198	5292586	0.8125	0.699172
Ti52	7	T. turgidum ssp. dicoccoides	PI 554584	High	9722424	198	8407775	0.8648	0.714524
Ti42	7	T. turgidum ssp. dicoccoides	PI 554584	Low	5878473	198	5218421	0.8877	0.730926
Ti73	8	T. turgidum ssp. dicoccoides	PI 343446	High	5487225	198	4718975	0.86	0.72398
Ti143	8	T. turgidum ssp. dicoccoides	PI 343446	Low	6972904	198	6137910	0.8803	0.715345
Ti62	8	T. turgidum ssp. dicoccoides	PI 343446	High	5909274	198	5193851	0.8789	0.721183
Ti126	8	T. turgidum ssp. dicoccoides	PI 343446	Low	6295254	198	5547109	0.8812	0.723709
Ti40	9	T. turgidum ssp. dicoccoides	PI 352324	High	7566401	198	6558578	0.8668	0.735085
Ti88	9	T. turgidum ssp. dicoccoides	PI 352324	Low	7567232	198	6538144	0.864	0.735043
Ti35	9	T. turgidum ssp. dicoccoides	PI 352324	Low	8324138	198	7361159	0.8843	0.735105
Ti122	9	T. turgidum ssp. dicoccoides	PI 352324	High	7155351	198	6292484	0.8794	0.754191
Ti49	10	T. turgidum ssp. dicoccoides	PI 355459	Low	1612004	198	1399337	0.8681	0.732414
Ti30	10	T. turgidum ssp. dicoccoides	PI 355459	High	4614844	198	4026231	0.8725	0.723681
Ti96	10	T. turgidum ssp. dicoccoides	PI 355459	Low	12546066	198	11033104	0.8794	0.736134
Ti68	10	T. turgidum ssp. dicoccoides	PI 355459	High	6449983	198	5714272	0.8859	0.762703
Ti123	11	T. turgidum ssp. dicoccum	MG 5473	Low	6515385	198	5763271	0.8846	0.718242
Ti12	11	T. turgidum ssp. dicoccum	MG 5473	Low	7335446	198	6371955	0.8687	0.73259
Ti60	11	T. turgidum ssp. dicoccum	MG 5473	High	6325246	198	5547640	0.8771	0.734941
Ti133	11	T. turgidum ssp. dicoccum	MG 5473	High	9347701	198	8273650	0.8851	0.749698
Ti132	12	T. turgidum ssp. dicoccum	Lucanica	Low	6646334	198	5887407	0.8858	0.714029
Ti7	12	T. turgidum ssp. dicoccum	Lucanica	Low	5792998	198	5065140	0.8744	0.722135
Ti44	12	T. turgidum ssp. dicoccum	Lucanica	High	5823423	198	5060949	0.8691	0.729693
Ti128	12	T. turgidum ssp. dicoccum	Lucanica	High	9459043	198	8318145	0.8794	0.733588
Ti56	13	T. turgidum ssp. dicoccum	MG 5350	Low	7180983	198	6297577	0.877	0.709521
Ti129	13	T. turgidum ssp. dicoccum	MG 5350	Low	7600091	198	6479700	0.8526	0.716624
Ti41	13	T. turgidum ssp. dicoccum	MG 5350	High	6234566	198	5517109	0.8849	0.734445
Ti101	13	T. turgidum ssp. dicoccum	MG 5350	High	5880871	198	5113983	0.8696	0.744215
Ti140	14	T. turgidum ssp. dicoccum	MG 5293/1	Low	5072127	198	4458628	0.879	0.715365
Ti34	14	T. turgidum ssp. dicoccum	MG 5293/1	High	7217814	198	6330308	0.877	0.741468
Ti3	14	T. turgidum ssp. dicoccum	MG 5293/1	Low	7959570	198	6986258	0.8777	0.750179
Ti66	15	T. turgidum ssp. dicoccum	PI 74106	Low	7539699	198	6510240	0.8635	0.720028
Ti139	15	T. turgidum ssp. dicoccum	PI 74106	Low	3850593	198	3446938	0.8952	0.725804
Ti57	15	T. turgidum ssp. dicoccum	PI 74106	High	6877330	198	6028596	0.8766	0.731212
Ti98	15	T. turgidum ssp. dicoccum	PI 74106	High	9467516	198	8347398	0.8817	0.755525
Ti46	16	T. turgidum ssp. dicoccum	CItr 17675	High	6817078	198	5659078	0.8301	0.716791
Ti92	16	T. turgidum ssp. dicoccum	CItr 17675	Low	5219074	198	4496312	0.8615	0.730935
Ti75	16	T. turgidum ssp. dicoccum	CItr 17675	High	4843268	198	4092337	0.845	0.729935
Ti20	16	T. turgidum ssp. dicoccum	CItr 17675	Low	5013117	198	4315053	0.8608	0.750424
Ti63	17	T. turgidum ssp. dicoccum	PI 254169	Low	9614538	198	8340772	0.8675	0.723147
Ti79	17	T. turgidum ssp. dicoccum	PI 254169	Low	6952631	198	6105431	0.8781	0.745462
Ti50	17	T. turgidum ssp. dicoccum	PI 254169	High	6722802	198	5937340	0.8832	0.74161
Ti134	17	T. turgidum ssp. dicoccum	PI 254169	High	7817177	198	6931265	0.8867	0.741091
Ti37	18	T. turgidum ssp. dicoccum	PI 352347	High	7162552	198	4843394	0.6762	0.61276
Ti26	18	T. turgidum ssp. dicoccum	PI 352347	Low	6117510	198	5441261	0.8895	0.718892
Ti76	18	T. turgidum ssp. dicoccum	PI 352347	Low	6716018	198	5753964	0.8568	0.725183
Ti11	18	T. turgidum ssp. dicoccum	PI 352347	High	6054329	198	5206881	0.86	0.740947
Ti111	19	T. turgidum ssp. dicoccum	PI 470739	Low	7772399	198	6834708	0.8794	0.720733
Ti4	19	T. turgidum ssp. dicoccum	PI 470739	High	7201797	198	6113436	0.8489	0.732541
Ti64	19	T. turgidum ssp. dicoccum	PI 470739	Low	7245604	198	6411772	0.8849	0.73661
Ti113	19	T. turgidum ssp. dicoccum	PI 470739	High	7613783	198	6648017	0.8732	0.73793
Ti278	20	T. turgidum ssp. dicoccum	Molise Sel. Colli	Low	5293295	198	4472363	0.8449	0.690072
Ti239	20	T. turgidum ssp. dicoccum	Molise Sel. Colli	Low	4788564	198	4216864	0.8806	0.691371
Ti91	20	T. turgidum ssp. dicoccum	Molise Sel. Colli	Low	6829422	198	5803035	0.8497	0.701864
Ti185	20	T. turgidum ssp. dicoccum	Molise Sel. Colli	High	7070397	198	6118683	0.8654	0.707769
Ti72	20	T. turgidum ssp. dicoccum	Molise Sel. Colli	High	5945438	198	5237094	0.8809	0.730625
Ti121	20	T. turgidum ssp. dicoccum	Molise Sel. Colli	Low	5457939	198	4781669	0.8761	0.734614
Ti117	20	T. turgidum ssp. dicoccum	Molise Sel. Colli	High	7071920	198	6191291	0.8755	0.739014
Ti284	20	T. turgidum ssp. dicoccum	Molise Sel. Colli	High	9303882	198	8262023	0.888	0.738529
Ti85	21	T. turgidum ssp. durum	Appulo	High	7409481	198	5477324	0.7392	0.674493
Ti53	21	T. turgidum ssp. durum	Appulo	High	5706048	198	5016385	0.8791	0.729542
Ti18	21	T. turgidum ssp. durum	Appulo	Low	6187990	198	5390753	0.8712	0.738263
Ti125	21	T. turgidum ssp. durum	Appulo	Low	7130203	198	6360415	0.892	0.73811
Ti15	22	T. turgidum ssp. durum	Capeiti-8	Low	9534472	198	8255468	0.8659	0.738481
Ti23	22	T. turgidum ssp. durum	Capeiti-8	Low	7774487	198	6770477	0.8709	0.732331
Ti135	22	T. turgidum ssp. durum	Capeiti-8	High	6493728	198	5711151	0.8795	0.745325
Ti29	22	T. turgidum ssp. durum	Capeiti-8	High	21812600	198	19296322	0.8846	0.747437
Ti137	23	T. turgidum ssp. durum	Cappelli	Low	5276007	198	4664340	0.8841	0.72
Ti48	23	T. turgidum ssp. durum	Cappelli	High	6946222	198	6170530	0.8883	0.725128
Ti65	23	T. turgidum ssp. durum	Cappelli	Low	5336149	198	4709719	0.8826	0.727323
Ti106	23	T. turgidum ssp. durum	Cappelli	High	5548437	198	4896647	0.8825	0.745212
Ti108	24	T. turgidum ssp. durum	Cirillo	Low	6599836	198	5806271	0.8798	0.721944
Ti45	24	T. turgidum ssp. durum	Cirillo	Low	7824995	198	6961328	0.8896	0.725885
Ti142	24	T. turgidum ssp. durum	Cirillo	High	8710845	198	7588939	0.8712	0.7272
Ti43	24	T. turgidum ssp. durum	Cirillo	High	5948816	198	5209206	0.8757	0.738338
Ti32	25	T. turgidum ssp. durum	Creso	Low	6748320	198	5953909	0.8823	0.711201
Ti112	25	T. turgidum ssp. durum	Creso	High	6381458	198	5518272	0.8647	0.728815
Ti36	25	T. turgidum ssp. durum	Creso	High	6853671	198	6030734	0.8799	0.730894
Ti16	26	T. turgidum ssp. durum	Neodur	Low	5875110	198	5081605	0.8649	0.722127
Ti84	26	T. turgidum ssp. durum	Neodur	Low	6417296	198	5599701	0.8726	0.730623
Ti115	26	T. turgidum ssp. durum	Neodur	High	5641971	198	4943219	0.8762	0.736324
Ti33	26	T. turgidum ssp. durum	Neodur	High	7488004	198	6580809	0.8788	0.739498
Ti97	27	T. turgidum ssp. durum	Ofanto	Low	5536285	198	4670843	0.8437	0.717007
Ti116	27	T. turgidum ssp. durum	Ofanto	High	5756815	198	5053698	0.8779	0.733186
Ti25	27	T. turgidum ssp. durum	Ofanto	High	5739671	198	5072297	0.8837	0.732788
Ti71	27	T. turgidum ssp. durum	Ofanto	Low	6537415	198	5791268	0.8859	0.733809
Ti24	28	T. turgidum ssp. durum	Pedroso	High	6969856	198	5887742	0.8447	0.709064
Ti47	28	T. turgidum ssp. durum	Pedroso	Low	6650739	198	5888361	0.8854	0.714588
Ti78	28	T. turgidum ssp. durum	Pedroso	Low	5815474	197	5109455	0.8786	0.743446
Ti119	29	T. turgidum ssp. durum	PR22D89	Low	6244886	198	5478550	0.8773	0.719296
Ti58	29	T. turgidum ssp. durum	PR22D89	Low	8323650	198	7247485	0.8707	0.721872
Ti1	29	T. turgidum ssp. durum	PR22D89	High	5096550	198	4425767	0.8684	0.758459
Ti22	29	T. turgidum ssp. durum	PR22D89	High	9000696	198	7910633	0.8789	0.759737
Ti19	30	T. turgidum ssp. durum	Timilia	Low	5775162	198	5064037	0.8769	0.724773
Ti86	30	T. turgidum ssp. durum	Timilia	Low	9173735	198	7897428	0.8609	0.723224
Ti9	30	T. turgidum ssp. durum	Timilia	High	5558370	198	4834072	0.8697	0.7457
Ti118	30	T. turgidum ssp. durum	Timilia	High	8455185	198	7424989	0.8782	0.746777
Ti27	31	T. turgidum ssp. durum	Trinakria	Low	6166099	198	5495617	0.8913	0.730246
Ti10	31	T. turgidum ssp. durum	Trinakria	High	8667353	198	7541947	0.8702	0.744454
Ti103	31	T. turgidum ssp. durum	Trinakria	High	7177298	198	6328252	0.8817	0.75078
Ti202	32	T. turgidum ssp. durum	Simeto	High	5928432	198	4195029	0.7076	0.625684
Ti184	32	T. turgidum ssp. durum	Simeto	Low	7309277	198	6338465	0.8672	0.695077
Ti107	32	T. turgidum ssp. durum	Simeto	Low	6614999	198	5842226	0.8832	0.714607
Ti14	32	T. turgidum ssp. durum	Simeto	High	5643913	198	4753918	0.8423	0.716438
Ti267	32	T. turgidum ssp. durum	Simeto	Low	4682323	198	4139121	0.884	0.715728
Ti141	32	T. turgidum ssp. durum	Simeto	Low	7918503	198	6929007	0.875	0.71844
Ti144	32	T. turgidum ssp. durum	Simeto	High	6101627	198	5266647	0.8632	0.728947
Ti93	32	T. turgidum ssp. durum	Simeto	High	6809864	198	5936430	0.8717	0.740852

## Sheet: Supplementary Data Set S1 B
Supplementary Data. Pieri et al. (2024). Role of nitrogen in wheat domestication. Plant Cell.
Supplementary Data Set S1 B. List of the 128 samples and reads mapping results using T. turgidum ssp. dicoccoides Zavitan reference genome.
	T. turgidum ssp. dicoccoides	T. turgidum ssp. dicoccum	T. turgidum ssp. durum
AVG input reads	6.64916e+06	6.80863e+06	7.00613e+06
AVG % mapping	0.864128	0.869581	0.868596
AVG % mapping to genes	0.73476	0.733222	0.731153
Sample	Genotype_number	Species	Variety	N_level	Number_input_reads	AVG_length_input_reads	Number_uniquely_mapped_reads	%_uniquely_mapped_reads	%_reads_mapped_to_GENES
Ti55	1	T. turgidum ssp. dicoccoides	BAZ 382	Low	8791429	198	7606418	0.8652	0.706844
Ti77	1	T. turgidum ssp. dicoccoides	BAZ 382	High	6048717	198	5233938	0.8653	0.720451
Ti90	1	T. turgidum ssp. dicoccoides	BAZ 382	Low	7254634	198	6343579	0.8744	0.727976
Ti70	1	T. turgidum ssp. dicoccoides	BAZ 382	High	5242866	198	4666295	0.89	0.768339
Ti13	2	T. turgidum ssp. dicoccoides	PI 233288	Low	8477435	198	7421732	0.8755	0.745047
Ti31	2	T. turgidum ssp. dicoccoides	PI 233288	High	6905834	198	6099539	0.8832	0.752265
Ti80	2	T. turgidum ssp. dicoccoides	PI 233288	High	6909106	197	6026833	0.8723	0.759324
Ti21	3	T. turgidum ssp. dicoccoides	PI 428014	High	5290963	198	4540044	0.8581	0.734927
Ti38	3	T. turgidum ssp. dicoccoides	PI 428014	Low	7444672	198	6570498	0.8826	0.741771
Ti59	3	T. turgidum ssp. dicoccoides	PI 428014	Low	6298692	198	5537500	0.8792	0.742335
Ti124	3	T. turgidum ssp. dicoccoides	PI 428014	High	6168201	198	5449054	0.8834	0.764418
Ti2	4	T. turgidum ssp. dicoccoides	PI 466991	High	5197761	198	4387664	0.8441	0.734301
Ti127	4	T. turgidum ssp. dicoccoides	PI 466991	High	5371917	198	4647036	0.8651	0.744009
Ti5	4	T. turgidum ssp. dicoccoides	PI 466991	Low	8892936	198	7668226	0.8623	0.751822
Ti81	5	T. turgidum ssp. dicoccoides	IG 46504	High	4846728	197	4144675	0.8551	0.724517
Ti61	5	T. turgidum ssp. dicoccoides	IG 46504	High	5420865	198	4716939	0.8701	0.74534
Ti89	5	T. turgidum ssp. dicoccoides	IG 46504	Low	5025097	198	4386623	0.8729	0.746297
Ti95	6	T. turgidum ssp. dicoccoides	PI 538656	Low	6935055	198	5973220	0.8613	0.730226
Ti105	6	T. turgidum ssp. dicoccoides	PI 538656	High	5897849	198	5183355	0.8789	0.745882
Ti131	6	T. turgidum ssp. dicoccoides	PI 538656	High	7024272	198	6177659	0.8795	0.751791
Ti109	7	T. turgidum ssp. dicoccoides	PI 554584	High	7309162	198	4360255	0.5965	0.552947
Ti94	7	T. turgidum ssp. dicoccoides	PI 554584	Low	6513965	198	5348880	0.8211	0.705651
Ti52	7	T. turgidum ssp. dicoccoides	PI 554584	High	9722424	198	8440861	0.8682	0.717112
Ti42	7	T. turgidum ssp. dicoccoides	PI 554584	Low	5878473	198	5227032	0.8892	0.740872
Ti73	8	T. turgidum ssp. dicoccoides	PI 343446	High	5487225	198	4747385	0.8652	0.720137
Ti143	8	T. turgidum ssp. dicoccoides	PI 343446	Low	6972904	198	6146928	0.8815	0.727607
Ti62	8	T. turgidum ssp. dicoccoides	PI 343446	High	5909274	198	5218406	0.8831	0.737113
Ti126	8	T. turgidum ssp. dicoccoides	PI 343446	Low	6295254	198	5557094	0.8827	0.73762
Ti40	9	T. turgidum ssp. dicoccoides	PI 352324	High	7566401	198	6575599	0.8691	0.731281
Ti88	9	T. turgidum ssp. dicoccoides	PI 352324	Low	7567232	198	6542468	0.8646	0.739851
Ti35	9	T. turgidum ssp. dicoccoides	PI 352324	Low	8324138	198	7358735	0.884	0.744075
Ti122	9	T. turgidum ssp. dicoccoides	PI 352324	High	7155351	198	6303875	0.881	0.76186
Ti49	10	T. turgidum ssp. dicoccoides	PI 355459	Low	1612004	198	1397695	0.8671	0.748156
Ti30	10	T. turgidum ssp. dicoccoides	PI 355459	High	4614844	198	4028859	0.873	0.728709
Ti96	10	T. turgidum ssp. dicoccoides	PI 355459	Low	12546066	198	11026534	0.8789	0.745124
Ti68	10	T. turgidum ssp. dicoccoides	PI 355459	High	6449983	198	5707908	0.8849	0.775362
Ti123	11	T. turgidum ssp. dicoccum	MG 5473	Low	6515385	198	5759912	0.884	0.726739
Ti12	11	T. turgidum ssp. dicoccum	MG 5473	Low	7335446	198	6384319	0.8703	0.72777
Ti60	11	T. turgidum ssp. dicoccum	MG 5473	High	6325246	198	5555190	0.8783	0.744919
Ti133	11	T. turgidum ssp. dicoccum	MG 5473	High	9347701	198	8279311	0.8857	0.762783
Ti132	12	T. turgidum ssp. dicoccum	Lucanica	Low	6646334	198	5872327	0.8835	0.726252
Ti7	12	T. turgidum ssp. dicoccum	Lucanica	Low	5792998	198	5050063	0.8718	0.727449
Ti44	12	T. turgidum ssp. dicoccum	Lucanica	High	5823423	198	5066206	0.87	0.736893
Ti128	12	T. turgidum ssp. dicoccum	Lucanica	High	9459043	198	8322149	0.8798	0.74575
Ti56	13	T. turgidum ssp. dicoccum	MG 5350	Low	7180983	198	6315207	0.8794	0.717961
Ti129	13	T. turgidum ssp. dicoccum	MG 5350	Low	7600091	198	6516591	0.8574	0.721269
Ti41	13	T. turgidum ssp. dicoccum	MG 5350	High	6234566	198	5523297	0.8859	0.743588
Ti101	13	T. turgidum ssp. dicoccum	MG 5350	High	5880871	198	5139577	0.8739	0.749916
Ti140	14	T. turgidum ssp. dicoccum	MG 5293/1	Low	5072127	198	4461436	0.8796	0.726245
Ti34	14	T. turgidum ssp. dicoccum	MG 5293/1	High	7217814	198	6338386	0.8782	0.745908
Ti3	14	T. turgidum ssp. dicoccum	MG 5293/1	Low	7959570	198	6986366	0.8777	0.755871
Ti66	15	T. turgidum ssp. dicoccum	PI 74106	Low	7539699	198	6536985	0.867	0.727926
Ti139	15	T. turgidum ssp. dicoccum	PI 74106	Low	3850593	198	3441132	0.8937	0.744016
Ti57	15	T. turgidum ssp. dicoccum	PI 74106	High	6877330	198	6035503	0.8776	0.742311
Ti98	15	T. turgidum ssp. dicoccum	PI 74106	High	9467516	198	8349940	0.882	0.762846
Ti46	16	T. turgidum ssp. dicoccum	CItr 17675	High	6817078	198	5749490	0.8434	0.718149
Ti92	16	T. turgidum ssp. dicoccum	CItr 17675	Low	5219074	198	4537867	0.8695	0.734575
Ti75	16	T. turgidum ssp. dicoccum	CItr 17675	High	4843268	198	4139534	0.8547	0.736787
Ti20	16	T. turgidum ssp. dicoccum	CItr 17675	Low	5013117	198	4352726	0.8683	0.752622
Ti63	17	T. turgidum ssp. dicoccum	PI 254169	Low	9614538	198	8343573	0.8678	0.72864
Ti79	17	T. turgidum ssp. dicoccum	PI 254169	Low	6952631	198	6087644	0.8756	0.7522
Ti50	17	T. turgidum ssp. dicoccum	PI 254169	High	6722802	198	5926331	0.8815	0.75388
Ti134	17	T. turgidum ssp. dicoccum	PI 254169	High	7817177	198	6912075	0.8842	0.751744
Ti37	18	T. turgidum ssp. dicoccum	PI 352347	High	7162552	198	5073529	0.7083	0.611694
Ti26	18	T. turgidum ssp. dicoccum	PI 352347	Low	6117510	198	5440409	0.8893	0.728686
Ti76	18	T. turgidum ssp. dicoccum	PI 352347	Low	6716018	198	5781144	0.8608	0.729621
Ti11	18	T. turgidum ssp. dicoccum	PI 352347	High	6054329	198	5235439	0.8647	0.731961
Ti111	19	T. turgidum ssp. dicoccum	PI 470739	Low	7772399	198	6830168	0.8788	0.729902
Ti4	19	T. turgidum ssp. dicoccum	PI 470739	High	7201797	198	6125819	0.8506	0.731308
Ti64	19	T. turgidum ssp. dicoccum	PI 470739	Low	7245604	198	6404368	0.8839	0.743128
Ti113	19	T. turgidum ssp. dicoccum	PI 470739	High	7613783	198	6639204	0.872	0.741175
Ti278	20	T. turgidum ssp. dicoccum	Molise Sel. Colli	Low	5293295	198	4483965	0.8471	0.702559
Ti239	20	T. turgidum ssp. dicoccum	Molise Sel. Colli	Low	4788564	198	4206466	0.8784	0.711159
Ti91	20	T. turgidum ssp. dicoccum	Molise Sel. Colli	Low	6829422	198	5819528	0.8521	0.705731
Ti185	20	T. turgidum ssp. dicoccum	Molise Sel. Colli	High	7070397	198	6114064	0.8647	0.725468
Ti72	20	T. turgidum ssp. dicoccum	Molise Sel. Colli	High	5945438	198	5235223	0.8805	0.739114
Ti121	20	T. turgidum ssp. dicoccum	Molise Sel. Colli	Low	5457939	198	4783706	0.8765	0.737003
Ti117	20	T. turgidum ssp. dicoccum	Molise Sel. Colli	High	7071920	198	6200621	0.8768	0.743194
Ti284	20	T. turgidum ssp. dicoccum	Molise Sel. Colli	High	9303882	198	8249397	0.8867	0.751831
Ti85	21	T. turgidum ssp. durum	Appulo	High	7409481	198	5611697	0.7574	0.671245
Ti53	21	T. turgidum ssp. durum	Appulo	High	5706048	198	5018980	0.8796	0.733809
Ti18	21	T. turgidum ssp. durum	Appulo	Low	6187990	198	5394502	0.8718	0.734079
Ti125	21	T. turgidum ssp. durum	Appulo	Low	7130203	198	6357412	0.8916	0.749975
Ti15	22	T. turgidum ssp. durum	Capeiti-8	Low	9534472	198	8250679	0.8654	0.728883
Ti23	22	T. turgidum ssp. durum	Capeiti-8	Low	7774487	198	6755103	0.8689	0.732296
Ti135	22	T. turgidum ssp. durum	Capeiti-8	High	6493728	198	5710758	0.8794	0.757184
Ti29	22	T. turgidum ssp. durum	Capeiti-8	High	21812600	198	19292252	0.8845	0.760063
Ti137	23	T. turgidum ssp. durum	Cappelli	Low	5276007	198	4638107	0.8791	0.730205
Ti48	23	T. turgidum ssp. durum	Cappelli	High	6946222	198	6145931	0.8848	0.732348
Ti65	23	T. turgidum ssp. durum	Cappelli	Low	5336149	198	4705676	0.8818	0.731091
Ti106	23	T. turgidum ssp. durum	Cappelli	High	5548437	198	4881141	0.8797	0.746897
Ti108	24	T. turgidum ssp. durum	Cirillo	Low	6599836	198	5799362	0.8787	0.726925
Ti45	24	T. turgidum ssp. durum	Cirillo	Low	7824995	198	6943573	0.8874	0.729609
Ti142	24	T. turgidum ssp. durum	Cirillo	High	8710845	198	7588663	0.8712	0.732237
Ti43	24	T. turgidum ssp. durum	Cirillo	High	5948816	198	5205652	0.8751	0.742301
Ti32	25	T. turgidum ssp. durum	Creso	Low	6748320	198	5937226	0.8798	0.710726
Ti112	25	T. turgidum ssp. durum	Creso	High	6381458	198	5515958	0.8644	0.736854
Ti36	25	T. turgidum ssp. durum	Creso	High	6853671	198	6018137	0.8781	0.741739
Ti16	26	T. turgidum ssp. durum	Neodur	Low	5875110	198	5082830	0.8651	0.716983
Ti84	26	T. turgidum ssp. durum	Neodur	Low	6417296	198	5587414	0.8707	0.725256
Ti115	26	T. turgidum ssp. durum	Neodur	High	5641971	198	4947081	0.8768	0.737805
Ti33	26	T. turgidum ssp. durum	Neodur	High	7488004	198	6575569	0.8781	0.748318
Ti97	27	T. turgidum ssp. durum	Ofanto	Low	5536285	198	4686425	0.8465	0.721084
Ti116	27	T. turgidum ssp. durum	Ofanto	High	5756815	198	5061181	0.8792	0.732155
Ti25	27	T. turgidum ssp. durum	Ofanto	High	5739671	198	5072058	0.8837	0.738166
Ti71	27	T. turgidum ssp. durum	Ofanto	Low	6537415	198	5786202	0.8851	0.744132
Ti24	28	T. turgidum ssp. durum	Pedroso	High	6969856	198	5900111	0.8465	0.700095
Ti47	28	T. turgidum ssp. durum	Pedroso	Low	6650739	198	5878457	0.8839	0.715997
Ti78	28	T. turgidum ssp. durum	Pedroso	Low	5815474	197	5098990	0.8768	0.74895
Ti119	29	T. turgidum ssp. durum	PR22D89	Low	6244886	198	5466767	0.8754	0.724636
Ti58	29	T. turgidum ssp. durum	PR22D89	Low	8323650	198	7251505	0.8712	0.724677
Ti1	29	T. turgidum ssp. durum	PR22D89	High	5096550	198	4418692	0.867	0.746977
Ti22	29	T. turgidum ssp. durum	PR22D89	High	9000696	198	7890242	0.8766	0.762181
Ti19	30	T. turgidum ssp. durum	Timilia	Low	5775162	198	5055704	0.8754	0.720615
Ti86	30	T. turgidum ssp. durum	Timilia	Low	9173735	198	7901628	0.8613	0.726904
Ti9	30	T. turgidum ssp. durum	Timilia	High	5558370	198	4822123	0.8675	0.743862
Ti118	30	T. turgidum ssp. durum	Timilia	High	8455185	198	7414162	0.8769	0.757946
Ti27	31	T. turgidum ssp. durum	Trinakria	Low	6166099	198	5470562	0.8872	0.736742
Ti10	31	T. turgidum ssp. durum	Trinakria	High	8667353	198	7532565	0.8691	0.744891
Ti103	31	T. turgidum ssp. durum	Trinakria	High	7177298	198	6315774	0.88	0.751526
Ti202	32	T. turgidum ssp. durum	Simeto	High	5928432	198	4305433	0.7262	0.635909
Ti184	32	T. turgidum ssp. durum	Simeto	Low	7309277	198	6321473	0.8649	0.70777
Ti107	32	T. turgidum ssp. durum	Simeto	Low	6614999	198	5828387	0.8811	0.720974
Ti14	32	T. turgidum ssp. durum	Simeto	High	5643913	198	4766777	0.8446	0.718657
Ti267	32	T. turgidum ssp. durum	Simeto	Low	4682323	198	4122562	0.8805	0.729724
Ti141	32	T. turgidum ssp. durum	Simeto	Low	7918503	198	6903631	0.8718	0.731506
Ti144	32	T. turgidum ssp. durum	Simeto	High	6101627	198	5265875	0.863	0.739823
Ti93	32	T. turgidum ssp. durum	Simeto	High	6809864	198	5927538	0.8704	0.743795

## Sheet: Supplementary Data Set S1 C
Supplementary Data. Pieri et al. (2024). Role of nitrogen in wheat domestication. Plant Cell.
Supplementary Data Set S1 C. List of the 128 samples and reads mapping results using T. turgidum ssp. durum Svevo reference genome.
	T. turgidum ssp. dicoccoides	T. turgidum ssp. dicoccum	T. turgidum ssp. durum
AVG input reads	6.64916e+06	6.80863e+06	7.00613e+06
AVG % mapping	0.866319	0.874933	0.884853
AVG % mapping to genes	0.517478	0.522678	0.527733
Sample	Genotype_number	Species	Variety	N_level	Number_input_reads	AVG_length_input_reads	Number_uniquely_mapped_reads	%_uniquely_mapped_reads	%_reads_mapped_to_GENES
Ti55	1	T. turgidum ssp. dicoccoides	BAZ 382	Low	8791429	198	7651511	0.8703	0.510899
Ti77	1	T. turgidum ssp. dicoccoides	BAZ 382	High	6048717	198	5270178	0.8713	0.496903
Ti90	1	T. turgidum ssp. dicoccoides	BAZ 382	Low	7254634	198	6381768	0.8797	0.53274
Ti70	1	T. turgidum ssp. dicoccoides	BAZ 382	High	5242866	198	4697246	0.8959	0.50541
Ti13	2	T. turgidum ssp. dicoccoides	PI 233288	Low	8477435	198	7442160	0.8779	0.560476
Ti31	2	T. turgidum ssp. dicoccoides	PI 233288	High	6905834	198	6116473	0.8857	0.555333
Ti80	2	T. turgidum ssp. dicoccoides	PI 233288	High	6909106	197	6037795	0.8739	0.533216
Ti21	3	T. turgidum ssp. dicoccoides	PI 428014	High	5290963	198	4533986	0.8569	0.548604
Ti38	3	T. turgidum ssp. dicoccoides	PI 428014	Low	7444672	198	6573563	0.883	0.534332
Ti59	3	T. turgidum ssp. dicoccoides	PI 428014	Low	6298692	198	5511275	0.875	0.536039
Ti124	3	T. turgidum ssp. dicoccoides	PI 428014	High	6168201	198	5455850	0.8845	0.515295
Ti2	4	T. turgidum ssp. dicoccoides	PI 466991	High	5197761	198	4380565	0.8428	0.546531
Ti127	4	T. turgidum ssp. dicoccoides	PI 466991	High	5371917	198	4638830	0.8635	0.526523
Ti5	4	T. turgidum ssp. dicoccoides	PI 466991	Low	8892936	198	7664997	0.8619	0.546756
Ti81	5	T. turgidum ssp. dicoccoides	IG 46504	High	4846728	197	4154732	0.8572	0.523496
Ti61	5	T. turgidum ssp. dicoccoides	IG 46504	High	5420865	198	4726448	0.8719	0.523912
Ti89	5	T. turgidum ssp. dicoccoides	IG 46504	Low	5025097	198	4402416	0.8761	0.538426
Ti95	6	T. turgidum ssp. dicoccoides	PI 538656	Low	6935055	198	5984107	0.8629	0.527042
Ti105	6	T. turgidum ssp. dicoccoides	PI 538656	High	5897849	198	5204260	0.8824	0.502186
Ti131	6	T. turgidum ssp. dicoccoides	PI 538656	High	7024272	198	6207285	0.8837	0.538541
Ti109	7	T. turgidum ssp. dicoccoides	PI 554584	High	7309162	198	4201261	0.5748	0.396553
Ti94	7	T. turgidum ssp. dicoccoides	PI 554584	Low	6513965	198	5348778	0.8211	0.508613
Ti52	7	T. turgidum ssp. dicoccoides	PI 554584	High	9722424	198	8454081	0.8695	0.519694
Ti42	7	T. turgidum ssp. dicoccoides	PI 554584	Low	5878473	198	5238568	0.8911	0.525658
Ti73	8	T. turgidum ssp. dicoccoides	PI 343446	High	5487225	198	4761091	0.8677	0.491402
Ti143	8	T. turgidum ssp. dicoccoides	PI 343446	Low	6972904	198	6175449	0.8856	0.523605
Ti62	8	T. turgidum ssp. dicoccoides	PI 343446	High	5909274	198	5228724	0.8848	0.499674
Ti126	8	T. turgidum ssp. dicoccoides	PI 343446	Low	6295254	198	5581499	0.8866	0.513532
Ti40	9	T. turgidum ssp. dicoccoides	PI 352324	High	7566401	198	6600964	0.8724	0.546478
Ti88	9	T. turgidum ssp. dicoccoides	PI 352324	Low	7567232	198	6568225	0.868	0.528679
Ti35	9	T. turgidum ssp. dicoccoides	PI 352324	Low	8324138	198	7393601	0.8882	0.53701
Ti122	9	T. turgidum ssp. dicoccoides	PI 352324	High	7155351	198	6327858	0.8844	0.533462
Ti49	10	T. turgidum ssp. dicoccoides	PI 355459	Low	1612004	198	1408792	0.8739	0.309695
Ti30	10	T. turgidum ssp. dicoccoides	PI 355459	High	4614844	198	4066973	0.8813	0.534276
Ti96	10	T. turgidum ssp. dicoccoides	PI 355459	Low	12546066	198	11135607	0.8876	0.536044
Ti68	10	T. turgidum ssp. dicoccoides	PI 355459	High	6449983	198	5766220	0.894	0.522191
Ti123	11	T. turgidum ssp. dicoccum	MG 5473	Low	6515385	198	5816757	0.8928	0.527511
Ti12	11	T. turgidum ssp. dicoccum	MG 5473	Low	7335446	198	6438722	0.8778	0.54547
Ti60	11	T. turgidum ssp. dicoccum	MG 5473	High	6325246	198	5601081	0.8855	0.530967
Ti133	11	T. turgidum ssp. dicoccum	MG 5473	High	9347701	198	8359426	0.8943	0.540284
Ti132	12	T. turgidum ssp. dicoccum	Lucanica	Low	6646334	198	5939114	0.8936	0.510965
Ti7	12	T. turgidum ssp. dicoccum	Lucanica	Low	5792998	198	5110062	0.8821	0.525534
Ti44	12	T. turgidum ssp. dicoccum	Lucanica	High	5823423	198	5120591	0.8793	0.522168
Ti128	12	T. turgidum ssp. dicoccum	Lucanica	High	9459043	198	8396919	0.8877	0.5123
Ti56	13	T. turgidum ssp. dicoccum	MG 5350	Low	7180983	198	6345272	0.8836	0.506645
Ti129	13	T. turgidum ssp. dicoccum	MG 5350	Low	7600091	198	6530035	0.8592	0.519042
Ti41	13	T. turgidum ssp. dicoccum	MG 5350	High	6234566	198	5556938	0.8913	0.533096
Ti101	13	T. turgidum ssp. dicoccum	MG 5350	High	5880871	198	5151862	0.876	0.525351
Ti140	14	T. turgidum ssp. dicoccum	MG 5293/1	Low	5072127	198	4498688	0.8869	0.521624
Ti34	14	T. turgidum ssp. dicoccum	MG 5293/1	High	7217814	198	6384159	0.8845	0.537749
Ti3	14	T. turgidum ssp. dicoccum	MG 5293/1	Low	7959570	198	7044184	0.885	0.540262
Ti66	15	T. turgidum ssp. dicoccum	PI 74106	Low	7539699	198	6569887	0.8714	0.517934
Ti139	15	T. turgidum ssp. dicoccum	PI 74106	Low	3850593	198	3470194	0.9012	0.517767
Ti57	15	T. turgidum ssp. dicoccum	PI 74106	High	6877330	198	6071547	0.8828	0.528251
Ti98	15	T. turgidum ssp. dicoccum	PI 74106	High	9467516	198	8413801	0.8887	0.53272
Ti46	16	T. turgidum ssp. dicoccum	CItr 17675	High	6817078	198	5715287	0.8384	0.512341
Ti92	16	T. turgidum ssp. dicoccum	CItr 17675	Low	5219074	198	4535120	0.869	0.529321
Ti75	16	T. turgidum ssp. dicoccum	CItr 17675	High	4843268	198	4126230	0.852	0.516929
Ti20	16	T. turgidum ssp. dicoccum	CItr 17675	Low	5013117	198	4349610	0.8676	0.548052
Ti63	17	T. turgidum ssp. dicoccum	PI 254169	Low	9614538	198	8388625	0.8725	0.53675
Ti79	17	T. turgidum ssp. dicoccum	PI 254169	Low	6952631	198	6135527	0.8825	0.532243
Ti50	17	T. turgidum ssp. dicoccum	PI 254169	High	6722802	198	5965392	0.8873	0.523942
Ti134	17	T. turgidum ssp. dicoccum	PI 254169	High	7817177	198	6972011	0.8919	0.532481
Ti37	18	T. turgidum ssp. dicoccum	PI 352347	High	7162552	198	4959014	0.6924	0.433812
Ti26	18	T. turgidum ssp. dicoccum	PI 352347	Low	6117510	198	5473331	0.8947	0.524106
Ti76	18	T. turgidum ssp. dicoccum	PI 352347	Low	6716018	198	5790667	0.8622	0.523418
Ti11	18	T. turgidum ssp. dicoccum	PI 352347	High	6054329	198	5246869	0.8666	0.550479
Ti111	19	T. turgidum ssp. dicoccum	PI 470739	Low	7772399	198	6870857	0.884	0.54372
Ti4	19	T. turgidum ssp. dicoccum	PI 470739	High	7201797	198	6163280	0.8558	0.531109
Ti64	19	T. turgidum ssp. dicoccum	PI 470739	Low	7245604	198	6452801	0.8906	0.528853
Ti113	19	T. turgidum ssp. dicoccum	PI 470739	High	7613783	198	6692790	0.879	0.535793
Ti278	20	T. turgidum ssp. dicoccum	Molise Sel. Colli	Low	5293295	198	4519270	0.8538	0.497918
Ti239	20	T. turgidum ssp. dicoccum	Molise Sel. Colli	Low	4788564	198	4250464	0.8876	0.460051
Ti91	20	T. turgidum ssp. dicoccum	Molise Sel. Colli	Low	6829422	198	5866832	0.8591	0.51431
Ti185	20	T. turgidum ssp. dicoccum	Molise Sel. Colli	High	7070397	198	6179299	0.874	0.500615
Ti72	20	T. turgidum ssp. dicoccum	Molise Sel. Colli	High	5945438	198	5291554	0.89	0.492507
Ti121	20	T. turgidum ssp. dicoccum	Molise Sel. Colli	Low	5457939	198	4835356	0.8859	0.535073
Ti117	20	T. turgidum ssp. dicoccum	Molise Sel. Colli	High	7071920	198	6259253	0.8851	0.543734
Ti284	20	T. turgidum ssp. dicoccum	Molise Sel. Colli	High	9303882	198	8339820	0.8964	0.531966
Ti85	21	T. turgidum ssp. durum	Appulo	High	7409481	198	5619705	0.7584	0.479999
Ti53	21	T. turgidum ssp. durum	Appulo	High	5706048	198	5097100	0.8933	0.529227
Ti18	21	T. turgidum ssp. durum	Appulo	Low	6187990	198	5479587	0.8855	0.544442
Ti125	21	T. turgidum ssp. durum	Appulo	Low	7130203	198	6464964	0.9067	0.523238
Ti15	22	T. turgidum ssp. durum	Capeiti-8	Low	9534472	198	8377065	0.8786	0.563713
Ti23	22	T. turgidum ssp. durum	Capeiti-8	Low	7774487	198	6872491	0.884	0.553923
Ti135	22	T. turgidum ssp. durum	Capeiti-8	High	6493728	198	5797126	0.8927	0.536669
Ti29	22	T. turgidum ssp. durum	Capeiti-8	High	21812600	198	19594405	0.8983	0.532996
Ti137	23	T. turgidum ssp. durum	Cappelli	Low	5276007	198	4735848	0.8976	0.524054
Ti48	23	T. turgidum ssp. durum	Cappelli	High	6946222	198	6267130	0.9022	0.521329
Ti65	23	T. turgidum ssp. durum	Cappelli	Low	5336149	198	4780791	0.8959	0.533108
Ti106	23	T. turgidum ssp. durum	Cappelli	High	5548437	198	4971178	0.896	0.536796
Ti108	24	T. turgidum ssp. durum	Cirillo	Low	6599836	198	5938976	0.8999	0.522385
Ti45	24	T. turgidum ssp. durum	Cirillo	Low	7824995	198	7120699	0.91	0.526774
Ti142	24	T. turgidum ssp. durum	Cirillo	High	8710845	198	7755299	0.8903	0.527927
Ti43	24	T. turgidum ssp. durum	Cirillo	High	5948816	198	5327171	0.8955	0.524457
Ti32	25	T. turgidum ssp. durum	Creso	Low	6748320	198	6073767	0.9	0.542524
Ti112	25	T. turgidum ssp. durum	Creso	High	6381458	198	5622293	0.881	0.528621
Ti36	25	T. turgidum ssp. durum	Creso	High	6853671	198	6142368	0.8962	0.527193
Ti16	26	T. turgidum ssp. durum	Neodur	Low	5875110	198	5207378	0.8863	0.546056
Ti84	26	T. turgidum ssp. durum	Neodur	Low	6417296	198	5739573	0.8944	0.536076
Ti115	26	T. turgidum ssp. durum	Neodur	High	5641971	198	5061179	0.8971	0.532928
Ti33	26	T. turgidum ssp. durum	Neodur	High	7488004	198	6721897	0.8977	0.53486
Ti97	27	T. turgidum ssp. durum	Ofanto	Low	5536285	198	4765962	0.8609	0.50844
Ti116	27	T. turgidum ssp. durum	Ofanto	High	5756815	198	5150542	0.8947	0.521482
Ti25	27	T. turgidum ssp. durum	Ofanto	High	5739671	198	5159080	0.8988	0.529283
Ti71	27	T. turgidum ssp. durum	Ofanto	Low	6537415	198	5889070	0.9008	0.498962
Ti24	28	T. turgidum ssp. durum	Pedroso	High	6969856	198	6023226	0.8642	0.539119
Ti47	28	T. turgidum ssp. durum	Pedroso	Low	6650739	198	6019446	0.9051	0.512952
Ti78	28	T. turgidum ssp. durum	Pedroso	Low	5815474	197	5204450	0.8949	0.525507
Ti119	29	T. turgidum ssp. durum	PR22D89	Low	6244886	198	5587746	0.8948	0.532534
Ti58	29	T. turgidum ssp. durum	PR22D89	Low	8323650	198	7385435	0.8873	0.539771
Ti1	29	T. turgidum ssp. durum	PR22D89	High	5096550	198	4508137	0.8845	0.565865
Ti22	29	T. turgidum ssp. durum	PR22D89	High	9000696	198	8044436	0.8938	0.566592
Ti19	30	T. turgidum ssp. durum	Timilia	Low	5775162	198	5147465	0.8913	0.525629
Ti86	30	T. turgidum ssp. durum	Timilia	Low	9173735	198	8029830	0.8753	0.520939
Ti9	30	T. turgidum ssp. durum	Timilia	High	5558370	198	4911968	0.8837	0.54591
Ti118	30	T. turgidum ssp. durum	Timilia	High	8455185	198	7550538	0.893	0.531887
Ti27	31	T. turgidum ssp. durum	Trinakria	Low	6166099	198	5572133	0.9037	0.539155
Ti10	31	T. turgidum ssp. durum	Trinakria	High	8667353	198	7658933	0.8837	0.537873
Ti103	31	T. turgidum ssp. durum	Trinakria	High	7177298	198	6432367	0.8962	0.531851
Ti202	32	T. turgidum ssp. durum	Simeto	High	5928432	198	4315199	0.7279	0.448164
Ti184	32	T. turgidum ssp. durum	Simeto	Low	7309277	198	6435673	0.8805	0.500139
Ti107	32	T. turgidum ssp. durum	Simeto	Low	6614999	198	5935386	0.8973	0.514477
Ti14	32	T. turgidum ssp. durum	Simeto	High	5643913	198	4839989	0.8576	0.524176
Ti267	32	T. turgidum ssp. durum	Simeto	Low	4682323	198	4201587	0.8973	0.515733
Ti141	32	T. turgidum ssp. durum	Simeto	Low	7918503	198	7040894	0.8892	0.500983
Ti144	32	T. turgidum ssp. durum	Simeto	High	6101627	198	5358002	0.8781	0.516014
Ti93	32	T. turgidum ssp. durum	Simeto	High	6809864	198	6031050	0.8856	0.536179

## Sheet: Supplementary Data Set S2
Supplementary Data. Pieri et al. (2024). Role of nitrogen in wheat domestication. Plant Cell.
Supplementary Data set S2 Results of single-nucleotide polymorphism (SNP) calling and nucleotide diversity estimates, using three different reference genomes.
Variants call results using bread wheat reference					Variants call results using wild emmer reference					Variants call results using durum wheat reference
DataSet	Number of individuals	SNPs detected (raw)	SNPs filtered		DataSet	Number of individuals	SNPs detected (raw)	SNPs filtered		DataSet	Number of individuals	SNPs detected (raw)	SNPs filtered
All	32	4082468	800996		All	32	2284818	604479		All	32	1643824	544406
wild emmer subset	10		617128		wild emmer subset	10		481513		wild emmer subset	10		438055
emmer subset	10		613509		emmer subset	10		492454		emmer subset	10		438665
durum wheat subset	12		425513		durum wheat subset	12		344173		durum wheat subset	12		278724
shared and private	wild emmer	emmer	durum wheat		shared and private	wild emmer	emmer	durum wheat		shared and private	wild emmer	emmer	durum wheat
wild emmer	173821	206578	46352		wild emmer	106924	167854	33146		wild emmer	97046	175096	28429
emmer		145407	71147		emmer		94118	56893		emmer		82219	43866
durum wheat			117637		durum wheat			80545		durum wheat			68945
ALL	190377				ALL	173589				ALL	137484
		wild emmer	emmer	durum wheat	Lpd	Lsd	both
Nucleotide diversity estrimates, using wild emmer reference	π	0.00273944	0.00265195	0.00238379	3.19385	10.1115	12.9824
	θ	0.00201402	0.00183968	0.00141655	8.65659	22.9999	29.6655
Nucleotide diversity estrimates, using durum wheat reference	π	0.00236007	0.00206619	0.00107329	12.4521	48.0546	54.5229
	θ	0.00180012	0.00151539	0.000717219	15.8173	52.671	60.1572

## Sheet: Supplementary Data Set S3
Supplementary Data. Pieri et al. (2024). Role of nitrogen in wheat domestication. Plant Cell.
Supplementary Data Set S3 Raw read counts of the 32,358 genes in the 128 RNA-Seq samples.
	Ti55	Ti90	Ti70	Ti77	Ti13	Ti31	Ti80	Ti38	Ti59	Ti21	Ti124	Ti5	Ti2	Ti127	Ti89	Ti61	Ti81	Ti95	Ti105	Ti131	Ti42	Ti94	Ti52	Ti109	Ti126	Ti143	Ti62	Ti73	Ti35	Ti88	Ti40	Ti122	Ti49	Ti96	Ti30	Ti68	Ti12	Ti123	Ti60	Ti133	Ti7	Ti132	Ti44	Ti128	Ti56	Ti129	Ti41	Ti101	Ti3
TraesCS1A03G0000400	6	4	2	11	0	1	2	8	1	3	3	6	2	3	2	1	1	4	3	1	2	9	6	31	3	6	1	14	7	6	7	5	0	6	4	3	4	0	6	2	1	3	5	5	6	3	2	6	1
TraesCS1A03G0000800	86	91	27	92	73	26	96	51	43	85	26	117	117	261	37	40	99	105	57	44	45	188	88	904	30	24	62	88	84	151	107	53	13	102	54	39	91	45	68	29	53	18	46	67	60	76	52	65	72
TraesCS1A03G0001300	14	12	5	13	7	9	7	8	5	10	5	9	8	4	5	1	9	14	4	7	2	29	12	75	6	2	7	12	11	15	21	1	1	8	7	6	14	2	5	4	0	5	15	5	2	3	4	2	1
TraesCS1A03G0001500	223	184	79	214	135	68	143	115	98	127	45	167	160	100	83	83	144	245	122	69	58	347	203	1538	51	54	84	125	135	235	207	96	26	193	84	76	151	91	104	61	79	39	123	147	118	145	79	107	87
TraesCS1A03G0001700	57	27	21	39	23	12	25	17	9	23	9	50	50	21	12	14	20	49	28	18	20	56	43	336	14	12	14	34	26	35	38	18	3	41	21	13	36	16	16	12	15	14	19	35	17	33	21	18	22
TraesCS1A03G0001800	17	20	2	22	16	9	35	8	6	8	7	22	24	11	6	6	11	16	11	10	9	18	18	214	3	1	9	7	15	32	14	16	2	42	8	7	18	7	8	5	8	1	6	6	4	10	5	13	17
TraesCS1A03G0002200	57	41	24	43	30	21	31	16	20	48	8	56	84	27	15	21	28	38	26	17	18	75	57	488	9	16	24	29	47	52	41	25	4	51	21	17	36	22	21	10	21	9	16	23	54	43	20	38	31
TraesCS1A03G0004000	270	190	314	444	270	399	608	245	333	338	584	449	294	424	367	424	476	299	375	488	290	476	789	357	244	196	392	323	317	297	412	439	77	339	176	360	253	196	306	545	219	280	358	671	214	182	428	399	230
TraesCS1A03G0004200	221	211	165	234	96	53	58	106	110	80	93	284	169	150	204	231	181	191	180	220	230	178	239	174	172	171	233	160	220	200	139	189	65	475	170	401	202	141	129	209	200	175	142	248	190	262	191	191	243
TraesCS1A03G0004300	48	50	48	43	60	49	55	51	30	26	20	42	33	26	13	14	11	30	41	29	44	41	65	28	16	27	33	32	54	45	34	33	4	68	40	51	36	28	38	40	30	46	28	53	41	46	38	40	51
TraesCS1A03G0004400	120	110	39	51	75	59	46	88	70	36	51	80	36	34	47	40	44	99	83	83	76	106	122	83	60	65	43	44	90	69	79	48	8	134	41	46	66	75	76	114	23	44	41	60	141	124	65	43	100
TraesCS1A03G0004500	100	142	79	95	103	95	126	124	79	89	81	141	88	87	63	78	86	115	121	105	176	91	161	120	56	82	57	47	154	186	117	120	33	218	58	105	133	134	126	166	92	88	90	147	91	125	74	83	162
TraesCS1A03G0004900	94	102	40	38	69	43	41	87	73	39	51	84	39	49	56	52	42	92	68	62	105	78	137	85	80	95	54	41	77	69	55	73	17	137	40	38	110	133	76	135	73	86	37	87	84	67	63	53	94
TraesCS1A03G0005200	176	214	89	98	136	113	92	72	80	58	37	165	64	61	50	50	38	191	79	92	158	133	235	128	126	149	55	44	161	134	101	81	3	159	40	51	170	169	120	202	95	106	59	124	124	146	93	78	234
TraesCS1A03G0005600	780	670	370	425	776	646	428	682	504	408	385	509	305	391	422	400	374	515	322	517	476	513	992	385	431	684	535	436	794	636	683	519	57	1089	390	378	571	589	417	640	433	545	419	612	656	686	497	436	540
TraesCS1A03G0014600	101	107	14	39	1	0	0	0	1	0	2	19	10	17	0	3	0	89	45	52	63	83	57	37	73	95	9	16	51	26	42	19	0	10	0	0	65	148	29	61	89	183	71	66	0	2	1	0	86
TraesCS1A03G0014800	8	9	2	3	1	3	5	50	9	14	14	27	12	20	10	13	20	2	0	3	2	4	4	0	10	3	1	3	2	3	2	1	0	0	0	0	25	32	11	27	17	27	7	20	0	0	1	1	3
TraesCS1A03G0014900	43	90	4	18	1	0	0	4	5	2	3	4	2	1	2	3	1	55	6	13	13	19	4	12	42	74	3	8	1	2	0	0	18	423	21	45	14	79	6	23	44	104	22	27	44	54	15	14	35
TraesCS1A03G0015700	113	71	109	43	90	81	62	32	29	38	37	17	30	18	25	14	32	29	16	31	22	16	65	9	40	64	46	50	88	112	61	46	6	83	21	17	45	33	46	46	24	23	12	50	58	38	43	43	57
TraesCS1A03G0016000	165	132	62	81	102	80	67	116	79	58	78	56	40	41	43	67	58	77	57	79	82	74	136	73	111	118	90	71	135	98	97	83	19	150	38	70	104	114	79	118	60	73	50	113	123	115	68	72	99
TraesCS1A03G0016200	119	110	51	28	16	47	22	41	27	37	32	29	28	14	12	30	21	21	15	18	14	22	18	23	17	27	13	11	221	196	217	142	1	74	30	36	25	23	76	23	38	43	35	55	150	84	22	17	31
TraesCS1A03G0016300	479	266	249	217	424	377	199	289	247	272	234	209	153	166	102	167	118	323	140	308	251	170	493	170	192	311	239	197	358	325	340	262	38	531	208	259	232	186	234	375	301	294	271	780	264	246	213	135	223
TraesCS1A03G0016400	125	111	88	80	346	317	193	217	151	154	124	123	54	50	137	147	146	344	250	229	256	170	292	127	130	82	70	82	243	236	239	214	96	358	108	153	312	298	219	371	188	207	114	334	150	238	207	185	99
TraesCS1A03G0016500	2	4	1	0	8	4	3	7	8	1	0	0	0	3	3	1	1	79	25	46	24	24	17	13	2	6	1	0	0	5	5	4	0	83	20	21	0	2	4	4	0	4	7	1	15	15	11	11	2
TraesCS1A03G0017100	11	10	3	8	6	5	2	28	12	11	17	6	4	6	1	1	4	9	5	6	11	7	6	4	7	7	2	1	12	8	15	11	0	114	3	21	15	22	3	18	11	17	17	6	28	20	23	15	7
TraesCS1A03G0017200	1	2	0	4	36	21	73	78	11	7	28	10	4	20	54	33	34	2	3	2	52	197	61	70	4	9	3	0	2	1	0	0	2	233	17	59	16	25	8	18	106	441	185	238	110	80	20	43	2
TraesCS1A03G0018800	8	20	2	6	27	5	3	1	1	0	2	9	6	4	3	1	2	20	10	13	4	6	6	2	6	20	9	6	2	0	1	1	3	37	8	10	20	32	9	34	33	72	26	23	3	2	2	1	19
TraesCS1A03G0020600	638	335	885	514	393	883	923	463	695	772	1173	701	562	992	437	764	657	488	798	927	377	525	1283	643	506	499	705	996	453	435	985	1005	196	614	540	941	553	430	724	1292	369	455	591	1093	609	596	956	1010	533
TraesCS1A03G0022100	169	172	52	90	61	54	30	165	69	101	78	5	0	4	8	8	17	164	93	182	130	137	258	131	9	16	23	8	47	21	25	18	2	94	36	21	29	48	29	31	7	20	11	18	155	121	53	46	54
TraesCS1A03G0023800	0	0	3	0	25	139	121	0	8	44	63	0	0	1	0	0	0	6	16	7	2	0	8	5	0	0	9	3	68	159	71	31	0	0	0	0	2	1	23	6	0	0	6	2	75	15	189	97	0
TraesCS1A03G0024500	61	98	33	45	74	59	61	117	40	40	72	77	24	45	37	41	49	97	65	62	43	44	62	52	65	62	34	26	102	77	73	84	23	188	31	64	41	85	51	78	60	97	46	84	101	96	43	33	79
TraesCS1A03G0024600	4	5	3	10	12	3	10	8	3	5	10	4	11	8	9	5	3	9	9	17	7	7	8	14	4	1	3	4	8	8	9	15	2	22	0	7	6	6	5	5	3	4	5	7	0	0	3	0	10
TraesCS1A03G0024700	1	4	0	2	5	6	8	0	0	0	0	14	13	12	1	3	0	0	15	0	0	6	6	0	0	0	1	1	0	0	0	16	0	4	6	7	2	0	8	9	2	0	3	3	0	4	0	10	7
TraesCS1A03G0024800	56	30	9	27	46	44	23	25	13	13	6	12	3	6	10	7	5	51	35	56	29	27	75	25	19	27	11	11	59	50	29	26	0	26	23	18	8	14	9	7	21	34	16	15	34	16	9	10	12
TraesCS1A03G0027600	1	0	0	0	7	5	4	1	2	4	1	4	4	2	1	3	1	17	10	20	25	6	21	1	3	21	12	4	0	2	6	2	0	2	0	1	44	17	28	27	15	16	10	34	1	0	2	0	1
TraesCS1A03G0027800	35	36	17	16	28	29	9	39	18	16	17	8	9	6	10	14	10	94	53	87	35	23	58	29	26	30	22	6	22	9	10	9	0	39	16	0	5	5	11	4	45	35	22	39	43	33	9	14	33
TraesCS1A03G0028700	61	43	39	42	32	22	17	43	31	13	19	41	21	31	18	21	16	40	25	38	0	0	0	0	18	26	29	36	10	8	15	16	8	50	22	24	28	23	31	33	17	17	21	40	19	30	23	23	24
TraesCS1A03G0031500	246	178	127	125	99	112	96	171	124	81	95	104	56	90	66	79	76	117	95	111	98	111	223	75	112	143	85	90	164	146	173	154	18	244	67	96	130	159	100	176	110	148	98	191	184	149	126	118	137
TraesCS1A03G0031900	15	3	4	2	9	5	6	0	22	1	0	0	3	1	0	0	0	2	8	4	10	8	8	5	0	0	0	0	1	3	10	6	0	4	17	11	8	2	4	2	1	0	3	6	2	3	9	0	2
TraesCS1A03G0032100	19	3	5	10	5	0	1	0	2	0	2	3	1	1	0	2	0	2	2	3	11	7	9	7	0	0	0	1	6	5	15	9	1	7	8	9	2	2	4	3	0	1	9	3	0	2	6	0	1
TraesCS1A03G0032200	28	10	23	17	7	13	11	0	18	4	4	1	4	6	0	0	2	8	24	19	16	26	52	18	0	0	0	0	17	15	37	25	1	4	10	12	32	16	28	31	12	14	30	49	13	3	34	12	6
TraesCS1A03G0032500	0	0	0	0	3	3	6	3	2	9	2	5	4	1	6	11	11	9	15	16	5	5	12	4	0	2	4	1	16	17	13	10	0	17	5	16	7	3	8	17	8	10	15	36	9	9	10	7	8
TraesCS1A03G0033800	46	32	21	30	21	9	24	33	34	20	33	23	8	17	23	25	24	23	28	37	25	24	61	22	10	22	22	16	32	38	33	43	7	35	10	20	29	15	16	27	26	30	12	55	34	43	23	28	20
TraesCS1A03G0033900	814	444	408	407	1245	1226	531	408	1506	657	439	1009	557	435	233	391	304	420	579	603	621	232	1233	227	320	366	530	400	510	488	875	660	171	314	664	341	705	252	684	602	445	232	496	983	432	332	850	657	317
TraesCS1A03G0034600	3	14	4	5	63	14	34	105	10	31	25	93	35	26	58	21	32	79	21	45	61	71	42	46	13	19	12	8	72	96	16	39	1	187	23	70	42	25	14	34	44	16	21	27	13	23	17	11	55
TraesCS1A03G0036900	742	592	752	1010	307	276	358	307	232	258	524	385	218	267	321	419	301	146	285	370	211	394	441	315	90	50	115	47	208	190	240	582	69	420	199	470	271	207	247	481	130	229	320	403	137	299	236	310	889
TraesCS1A03G0037000	189	136	101	103	63	93	49	121	112	125	112	46	38	49	38	66	73	53	97	88	61	50	188	72	88	90	75	63	183	143	199	141	13	88	51	80	65	46	62	85	40	52	90	152	87	68	43	66	63
TraesCS1A03G0037100	386	385	283	266	346	235	204	314	252	234	233	209	111	139	199	222	216	314	192	216	364	199	461	147	278	417	243	225	445	430	334	300	108	586	137	213	264	235	173	270	258	375	147	393	240	309	202	178	336
TraesCS1A03G0037300	12	38	8	21	12	18	23	6	1	14	4	8	10	0	7	14	18	11	9	9	5	0	21	15	3	4	11	5	72	66	22	45	1	34	18	32	14	4	4	12	10	3	12	28	16	28	20	19	14
TraesCS1A03G0037900	118	86	76	59	44	64	83	81	64	44	43	555	108	303	55	133	83	284	236	235	110	77	71	29	78	97	53	43	27	52	44	82	12	85	30	46	199	103	145	323	144	110	105	167	53	71	120	96	71
TraesCS1A03G0038800	77	52	24	51	24	24	12	44	19	22	14	26	10	9	26	22	22	22	16	20	43	54	92	38	15	25	23	16	59	52	49	34	3	113	46	33	48	38	49	69	47	49	52	76	68	63	45	39	36
TraesCS1A03G0039500	423	361	216	210	391	174	109	423	182	186	196	235	117	193	109	58	65	314	162	206	278	224	312	110	159	269	119	132	568	478	387	278	131	815	92	138	191	350	176	240	271	444	150	253	303	271	144	102	335
TraesCS1A03G0039600	41	29	19	14	20	20	16	55	28	37	37	46	19	27	20	24	11	18	20	29	12	22	18	18	13	21	20	13	50	67	61	52	2	43	14	22	20	16	33	24	21	26	17	47	23	33	19	13	22
TraesCS1A03G0041800	27	26	2	11	13	9	7	18	3	8	10	13	7	9	6	11	8	11	2	3	4	3	1	1	1	0	1	1	18	21	8	8	0	13	10	6	0	0	0	0	0	0	0	0	19	14	8	9	1
TraesCS1A03G0041900	5	3	2	6	65	71	22	46	139	35	47	63	53	39	26	29	25	16	42	29	36	9	32	17	307	365	303	233	57	25	42	34	2	21	17	11	479	178	546	490	329	150	126	472	65	54	90	91	0
TraesCS1A03G0042000	0	2	0	1	57	32	28	71	29	17	12	20	9	5	22	18	14	30	14	17	34	19	28	5	51	55	38	41	14	6	13	11	0	14	11	4	26	8	15	29	13	5	15	34	24	28	46	34	0
TraesCS1A03G0042800	22	28	5	6	17	8	8	4	22	1	0	41	16	13	21	9	18	16	9	16	2	6	0	1	15	20	5	4	120	114	77	44	2	29	12	8	1	2	0	0	3	3	0	1	9	6	1	3	9
TraesCS1A03G0042900	20	6	14	16	102	109	49	76	75	37	28	69	43	44	41	53	48	26	46	25	57	25	59	28	60	64	97	32	21	19	19	14	10	69	48	30	16	5	17	30	10	11	17	34	46	35	65	47	3
TraesCS1A03G0043100	6	5	2	4	64	65	31	55	27	24	20	19	8	12	21	18	15	22	22	26	12	9	8	8	8	5	3	2	27	20	19	17	5	24	15	5	141	65	155	173	97	74	88	121	24	8	28	34	1
TraesCS1A03G0043400	9	4	1	4	3	0	0	0	4	0	1	7	2	0	6	5	6	2	9	5	6	4	18	5	3	1	7	9	4	10	9	4	0	15	7	6	9	5	13	7	10	13	12	22	7	7	5	2	2
TraesCS1A03G0043500	65	42	33	27	82	63	57	40	26	22	34	33	16	22	30	22	15	32	30	34	57	78	106	64	35	48	49	50	64	48	45	35	13	72	19	42	63	65	59	80	41	84	50	87	67	42	27	20	50
TraesCS1A03G0043600	198	127	104	157	264	272	270	141	88	75	100	143	116	94	64	80	92	142	138	124	239	174	348	108	163	137	183	198	150	171	144	98	53	213	80	97	202	155	193	212	177	165	182	255	100	78	135	88	123
TraesCS1A03G0044000	89	70	78	111	104	91	99	95	84	69	67	115	79	101	88	74	95	106	110	141	74	108	228	75	71	76	66	94	111	115	111	152	26	149	60	80	101	91	98	121	79	61	99	171	132	112	121	102	68
TraesCS1A03G0046100	13	12	7	10	20	13	19	25	4	9	8	17	13	8	13	15	9	13	21	8	10	9	6	5	10	11	8	4	39	24	24	12	4	23	5	17	12	4	10	7	9	15	14	12	14	9	5	4	22
TraesCS1A03G0046200	54	39	21	24	20	24	17	34	23	21	21	38	27	31	21	25	22	13	19	20	21	18	30	7	10	19	26	18	94	63	49	47	1	53	19	28	26	28	45	40	18	33	32	57	70	46	26	16	27
TraesCS1A03G0046300	1779	1387	992	740	849	794	638	1010	776	633	535	841	520	618	355	489	371	1195	1116	1028	575	496	1002	497	824	1176	855	766	2394	2217	1761	1642	212	2309	761	1234	1133	1025	1257	1537	791	1031	896	1907	1564	1217	752	753	753
TraesCS1A03G0046500	45	49	28	26	41	26	31	28	30	26	32	43	17	26	17	26	19	39	29	32	46	38	79	22	25	28	29	24	40	28	44	35	13	44	27	33	45	36	26	47	28	35	33	52	55	49	28	26	43
TraesCS1A03G0047100	25	11	2	4	8	4	5	10	5	2	2	5	1	3	0	1	1	2	0	2	26	21	14	10	0	2	0	0	3	2	3	3	10	21	2	8	2	0	0	0	1	3	1	0	3	7	2	3	23
TraesCS1A03G0047300	0	11	2	11	7	4	19	3	3	2	1	28	15	4	4	0	7	17	8	8	13	6	3	0	6	5	6	4	14	26	5	11	2	82	19	12	18	9	7	14	9	6	10	10	0	4	10	3	12
TraesCS1A03G0047400	10	18	3	0	0	1	0	2	3	7	7	3	1	2	1	0	1	7	11	16	1	1	2	1	0	4	7	6	26	30	57	72	0	2	2	2	3	0	8	3	0	6	6	14	3	3	5	2	1
TraesCS1A03G0050800	5	1	2	2	0	0	0	0	10	0	0	0	0	0	0	1	0	107	84	102	0	0	0	0	163	157	102	79	14	28	34	3	23	169	57	67	148	163	125	150	129	198	107	186	28	27	13	11	0
TraesCS1A03G0053400	89	63	63	54	94	111	72	64	84	59	57	53	54	44	52	38	50	59	45	87	67	36	112	49	49	69	60	40	108	89	102	77	6	113	71	52	81	53	89	113	60	75	68	140	71	88	132	82	53
TraesCS1A03G0053600	5	11	4	3	2	22	10	3	2	9	4	0	0	1	1	2	2	1	7	8	0	0	0	0	4	8	5	1	10	4	10	3	0	22	4	8	2	2	3	4	3	3	4	5	16	12	3	7	0
TraesCS1A03G0053800	11	11	10	5	19	39	29	7	8	7	3	7	7	6	0	0	0	0	0	0	0	0	0	0	13	26	11	3	40	29	33	19	5	49	8	16	14	3	13	14	11	11	13	23	3	0	1	0	0
TraesCS1A03G0053900	10	27	1	4	12	3	10	5	9	7	2	18	4	4	12	4	3	18	3	7	12	5	5	1	43	33	9	11	24	29	2	9	40	318	39	64	29	18	3	11	45	32	15	15	9	14	3	1	36
TraesCS1A03G0054100	275	185	198	169	151	143	93	211	173	154	160	187	134	142	108	150	131	128	200	202	126	127	316	124	149	191	186	165	287	211	265	237	97	375	150	225	213	165	223	256	133	174	161	303	224	216	145	163	221
TraesCS1A03G0055000	8	5	4	4	44	28	19	46	23	24	18	24	5	6	12	10	4	26	17	23	9	13	7	7	7	8	12	3	56	38	32	31	1	4	3	2	8	12	4	4	11	10	7	13	25	13	25	12	8
TraesCS1A03G0055800	94	125	32	44	27	51	30	6	10	1	2	67	28	35	31	37	19	79	51	45	41	51	63	35	39	77	25	28	116	90	93	42	3	171	24	38	56	63	59	73	25	48	33	89	107	105	62	55	73
TraesCS1A03G0056500	16	19	11	7	6	5	36	41	7	24	84	9	5	18	23	21	17	7	10	12	2	8	6	16	2	7	5	5	15	27	13	33	10	75	1	60	2	6	14	15	13	28	31	37	15	11	11	16	14
TraesCS1A03G0056600	117	68	72	91	71	121	160	61	66	56	102	104	73	99	93	91	99	72	110	139	78	90	230	128	83	78	83	132	96	72	125	134	26	157	84	107	108	83	107	232	71	96	105	151	109	131	145	166	91
TraesCS1A03G0057500	121	86	91	65	9	31	33	40	24	19	24	24	11	21	18	19	17	28	35	24	34	14	49	37	31	34	27	26	58	48	53	56	13	69	23	32	35	44	71	55	103	85	64	100	83	63	48	47	38
TraesCS1A03G0057600	378	344	228	152	311	232	269	204	144	122	161	210	92	231	175	170	143	336	169	283	124	219	250	135	293	298	163	186	367	387	287	250	39	417	102	199	168	198	139	286	154	228	96	247	196	273	127	171	281
TraesCS1A03G0058100	0	0	0	0	1	0	0	131	23	33	40	16	4	16	1	0	1	321	85	62	69	36	37	11	376	112	33	27	0	0	0	0	1	24	2	2	144	233	89	133	179	288	25	108	46	233	105	106	202
TraesCS1A03G0059400	215	274	148	73	107	118	77	75	83	69	54	508	174	168	49	105	126	771	207	309	183	121	113	32	620	357	196	213	117	99	157	76	21	126	109	91	272	344	181	363	214	255	62	335	70	264	330	291	237
TraesCS1A03G0059500	37	14	19	14	33	18	9	26	27	17	17	24	26	8	11	15	13	16	22	17	11	4	28	5	15	16	23	13	20	20	23	20	5	23	31	12	25	21	25	16	19	11	17	19	24	16	10	12	10
TraesCS1A03G0059700	74	70	29	31	66	54	38	53	42	27	25	61	34	37	31	30	23	45	70	57	65	47	84	28	51	75	44	41	76	67	75	59	10	145	61	48	63	56	68	66	63	60	34	97	76	65	41	60	40
TraesCS1A03G0060600	475	425	476	75	608	808	478	89	194	263	132	988	591	604	222	391	388	1365	428	669	337	153	316	70	694	598	532	582	305	431	574	364	53	177	325	210	449	330	390	672	216	221	129	675	86	265	699	669	287
TraesCS1A03G0060800	13	9	10	9	12	11	4	17	10	9	10	13	4	14	15	12	12	6	2	8	15	11	20	10	5	7	5	0	4	7	6	8	1	9	5	6	4	7	9	6	4	3	10	7	6	2	1	3	15
TraesCS1A03G0061000	362	392	109	124	178	237	118	270	157	168	86	69	45	60	43	54	46	99	84	66	49	30	79	31	64	108	87	60	24	18	12	11	21	147	72	86	115	77	169	133	62	95	79	175	199	144	91	96	116
TraesCS1A03G0062700	17	20	12	6	15	10	10	19	3	8	9	6	13	14	4	9	7	0	0	0	8	3	9	3	6	5	2	4	20	26	16	11	0	0	0	0	6	10	10	10	13	10	12	9	22	16	7	9	5
TraesCS1A03G0062800	129	226	189	115	13	57	108	9	33	93	45	76	102	62	65	131	87	18	30	54	31	41	129	92	8	16	62	31	374	324	226	320	5	71	33	66	51	16	43	64	17	13	48	105	112	110	100	57	70
TraesCS1A03G0063400	19	37	11	12	0	0	0	3	7	3	2	8	1	2	0	4	0	0	0	0	0	0	0	0	0	0	0	0	20	16	21	21	0	0	0	0	0	0	0	0	0	1	0	0	1	0	0	0	14
TraesCS1A03G0063500	98	84	53	56	0	0	0	69	57	68	43	17	20	32	3	6	2	2	1	1	0	0	0	0	3	0	0	0	88	86	82	52	0	0	0	0	0	1	1	0	5	3	2	0	10	3	2	3	15
TraesCS1A03G0065300	13	13	4	8	14	27	9	16	19	13	5	23	9	13	11	5	7	39	40	56	9	7	25	5	30	44	45	34	19	10	12	7	0	39	13	10	16	16	28	20	37	61	51	103	84	52	18	20	15
TraesCS1A03G0065500	115	117	67	43	17	28	18	41	20	21	10	31	16	27	25	29	12	25	18	14	17	14	37	12	8	32	19	21	25	15	12	10	0	60	23	17	26	12	43	27	9	21	22	59	85	62	23	22	59
TraesCS1A03G0065600	15	11	4	4	5	4	1	6	23	4	2	18	11	20	27	11	11	35	29	42	36	23	72	35	2	2	4	2	134	118	77	54	0	4	1	3	93	54	164	123	0	2	3	3	135	89	43	48	10
TraesCS1A03G0065900	44	42	27	21	27	42	25	59	46	21	22	25	19	17	15	10	19	49	35	41	38	39	91	49	12	16	14	5	145	184	88	53	0	31	17	8	114	68	225	207	7	18	16	24	180	146	66	69	41
TraesCS1A03G0066200	60	76	34	30	3	4	7	54	48	41	19	77	46	44	21	19	11	15	20	16	17	21	40	24	3	5	14	3	70	54	46	24	0	3	0	4	12	5	11	16	3	3	2	5	62	40	31	20	26
TraesCS1A03G0066300	47	56	12	12	10	11	13	5	9	12	2	9	2	2	4	10	4	16	13	3	12	7	12	6	7	5	4	5	59	64	61	30	3	29	10	14	7	18	36	16	13	11	10	17	77	42	14	9	12
TraesCS1A03G0066600	1287	1256	814	587	1110	1001	1003	1085	695	517	765	1657	1144	1198	1579	1208	1550	2424	793	2113	1113	1591	1825	1019	1511	1491	847	1131	901	1164	1068	1252	213	2610	796	1024	767	1934	568	1836	460	1537	598	1484	874	1335	1186	1184	1364
TraesCS1A03G0067500	41	86	53	38	66	59	182	71	48	114	88	431	80	124	36	111	75	185	189	100	203	174	114	75	98	41	68	39	100	55	51	54	34	152	54	97	97	22	57	112	55	77	155	67	70	85	87	37	190
TraesCS1A03G0068100	500	109	498	496	346	510	655	195	419	352	657	933	478	533	410	578	380	141	544	576	250	413	767	359	422	275	525	473	325	310	527	618	63	438	353	568	65	26	61	127	13	26	79	98	315	291	432	428	348
TraesCS1A03G0068200	276	143	311	213	173	525	433	187	330	269	407	237	199	375	185	326	289	222	340	427	191	234	574	282	213	182	260	389	212	146	528	482	34	256	167	276	163	149	303	568	103	171	274	435	195	217	365	407	217
TraesCS1A03G0068800	183	264	147	123	95	37	31	312	242	104	229	181	56	124	80	71	25	146	56	119	201	319	201	133	204	232	97	113	96	65	156	164	20	179	41	49	64	114	24	64	134	213	76	77	196	237	154	191	171
TraesCS1A03G0069000	48	37	23	10	4	4	2	13	17	10	8	15	7	9	11	10	6	19	19	7	10	3	11	10	17	17	8	6	50	26	44	22	2	25	8	2	7	13	18	4	21	11	5	9	34	38	23	10	24
TraesCS1A03G0069100	24	39	29	18	47	35	29	0	7	0	0	12	10	34	8	4	16	24	29	28	36	21	61	15	17	24	15	22	32	35	45	37	19	51	12	23	32	35	27	32	24	25	20	44	25	28	7	37	25
TraesCS1A03G0069300	337	181	192	208	475	260	156	218	324	227	242	272	213	175	190	149	111	171	202	169	325	145	441	92	246	333	286	246	297	238	306	235	125	442	184	276	378	363	280	368	210	351	257	407	334	301	196	168	258
TraesCS1A03G0070300	0	1	0	0	99	78	45	113	112	67	39	69	57	57	54	41	28	138	78	84	140	63	119	39	121	173	50	49	166	126	107	72	0	12	3	3	1	4	1	2	10	12	7	10	17	10	9	14	126
TraesCS1A03G0070500	0	0	7	8	0	49	59	0	6	35	34	0	5	24	7	25	16	20	40	178	16	10	59	158	0	0	38	26	0	0	28	67	0	1	0	3	2	0	11	37	0	0	28	26	3	12	113	184	5
TraesCS1A03G0070800	161	162	108	134	451	198	225	272	187	137	132	230	126	101	147	151	156	184	109	123	271	140	230	113	116	198	165	119	309	273	136	233	36	519	102	166	284	246	133	254	254	219	110	226	277	411	196	180	276
TraesCS1A03G0070900	4	9	17	65	49	44	134	128	29	59	132	212	193	90	107	154	102	60	78	81	22	69	24	92	15	11	16	5	16	23	36	55	0	129	20	116	30	25	31	94	4	25	72	60	26	52	59	46	48
TraesCS1A03G0073500	77	8	19	23	42	141	9	0	19	20	9	6	12	4	1	9	1	6	18	12	16	2	35	8	3	3	22	15	1	2	8	5	0	0	4	0	1	0	39	1	2	0	1	5	63	35	71	54	5
TraesCS1A03G0073700	123	101	55	71	58	51	62	48	45	25	30	91	44	51	35	72	46	76	70	62	46	66	63	53	88	88	51	58	91	68	85	49	6	131	26	37	57	70	57	82	31	60	25	84	120	85	65	50	62
TraesCS1A03G0073800	95	66	61	75	74	65	60	81	45	52	66	76	45	47	56	61	60	73	79	67	57	73	104	54	36	45	46	39	131	114	89	65	41	183	53	122	111	81	59	99	95	101	70	124	62	53	38	43	66
TraesCS1A03G0074000	5	22	4	17	14	5	92	16	12	13	10	161	25	12	13	26	35	41	24	19	58	27	2	21	14	3	3	0	39	34	13	14	0	63	2	6	7	4	2	17	4	9	27	2	7	15	6	3	45
TraesCS1A03G0076000	171	87	505	418	406	751	838	268	432	547	484	507	486	377	530	653	579	329	430	547	470	314	1006	371	266	146	910	450	63	57	564	867	33	90	237	325	322	38	332	388	92	37	215	478	67	104	486	567	305
TraesCS1A03G0076400	80	40	107	93	38	98	135	78	65	173	151	131	110	89	69	85	110	64	129	131	54	49	190	74	22	21	89	78	78	87	103	122	11	88	96	136	70	14	95	132	25	22	86	135	84	119	210	190	67
TraesCS1A03G0076700	26	16	11	13	11	18	14	13	23	9	3	22	13	13	7	12	6	12	15	9	6	13	16	7	11	9	10	4	17	22	27	18	1	42	13	13	14	18	13	23	14	23	13	21	26	24	11	7	19
TraesCS1A03G0078200	34	58	24	32	37	44	32	27	23	40	12	24	26	12	40	21	27	36	20	11	16	15	27	13	9	18	14	14	85	92	47	31	17	102	44	62	84	38	67	54	68	22	55	85	37	29	33	25	41
TraesCS1A03G0079200	6	9	4	2	18	15	9	26	16	10	29	37	13	17	0	0	0	12	13	21	4	18	11	6	11	7	3	6	9	5	16	14	0	12	12	6	14	16	13	20	13	52	19	66	3	3	2	1	12
TraesCS1A03G0080900	24	14	9	9	5	3	3	3	6	2	2	2	0	1	2	2	3	7	3	3	6	0	7	3	5	6	5	4	9	10	5	4	7	15	1	10	7	4	13	6	5	2	3	1	7	5	10	2	2
TraesCS1A03G0081500	8	17	4	6	4	5	4	4	5	5	0	4	1	2	3	2	5	11	6	5	2	9	3	11	7	6	2	6	20	18	18	10	1	18	1	8	5	6	9	13	1	7	6	12	14	13	8	8	8
TraesCS1A03G0081900	50	33	13	39	14	10	11	41	15	26	44	0	0	0	0	0	0	29	27	40	17	49	63	13	14	25	20	13	0	0	0	0	0	0	1	1	0	0	0	0	0	0	0	0	0	0	0	0	0
TraesCS1A03G0082100	6	8	6	12	8	7	21	10	4	10	12	33	21	21	1	0	1	1	9	9	5	6	5	13	3	6	5	5	3	3	0	2	3	11	4	11	8	4	4	15	8	3	16	10	5	10	12	7	11
TraesCS1A03G0083300	55	167	39	173	142	76	301	51	41	50	25	281	251	93	44	44	60	132	71	84	128	37	61	79	63	50	89	62	344	418	103	271	72	236	72	146	96	63	79	132	96	108	118	180	59	105	91	102	92
TraesCS1A03G0083400	76	84	14	20	21	37	14	0	1	0	0	33	29	24	5	3	3	21	14	11	19	7	12	6	15	27	9	4	16	11	19	7	0	0	0	0	0	0	0	0	0	0	1	0	2	3	2	2	0
TraesCS1A03G0084400	349	463	215	228	460	245	521	627	204	236	532	690	225	530	917	541	536	538	270	763	188	612	343	360	300	429	148	288	391	459	324	501	59	1352	159	600	318	758	193	992	175	708	413	591	1	1	0	0	402
TraesCS1A03G0084800	291	128	179	193	232	265	311	239	157	196	423	276	188	256	157	225	168	160	263	252	150	221	361	175	227	205	231	273	147	154	268	283	56	346	163	274	254	257	234	435	184	249	307	355	203	223	255	287	148
TraesCS1A03G0085000	54	38	14	18	21	21	15	21	24	12	8	39	38	24	10	16	2	20	20	23	5	12	24	14	14	17	1	6	51	51	38	39	3	56	14	43	21	28	16	42	1	29	25	32	49	41	13	17	12
TraesCS1A03G0085300	14	5	8	7	1	1	0	9	5	3	6	4	3	1	2	3	3	6	8	2	2	0	2	1	3	4	1	1	12	4	7	6	0	6	0	2	3	2	4	6	2	0	3	3	15	7	4	0	1
TraesCS1A03G0089100	3	9	4	10	25	8	28	1	2	7	4	10	9	9	9	3	9	15	6	13	17	11	7	7	5	4	11	1	29	34	7	8	0	36	2	6	5	4	5	3	10	9	6	5	0	12	10	4	28
TraesCS1A03G0089400	10	3	6	3	1	1	1	6	1	3	3	2	3	3	5	4	2	18	7	12	8	8	10	5	1	3	5	2	8	6	2	1	0	3	2	2	2	2	7	9	0	1	4	9	11	9	3	1	18
TraesCS1A03G0090000	269	225	194	172	253	203	148	323	199	159	193	255	164	111	139	197	127	132	179	176	174	208	362	142	173	194	201	127	310	239	235	198	64	297	172	225	322	219	253	311	246	251	199	409	256	195	177	211	58
TraesCS1A03G0090500	30	129	28	2	0	21	23	0	0	11	0	0	0	0	0	0	0	0	2	4	0	1	0	13	0	0	0	0	58	57	20	32	0	22	2	7	0	0	5	1	0	0	11	7	46	54	7	11	0
TraesCS1A03G0090800	49	152	50	6	0	3	10	0	0	14	0	0	0	0	0	0	0	0	7	1	1	0	1	21	0	0	0	1	440	515	96	146	0	8	7	7	0	0	5	0	0	0	5	3	114	115	19	21	0
TraesCS1A03G0090900	1	1	1	0	73	54	44	0	0	0	0	0	1	0	0	1	0	0	0	0	7	12	17	6	0	0	0	0	0	0	0	0	12	37	17	41	36	34	54	72	25	46	38	79	26	23	14	26	0
TraesCS1A03G0091000	60	61	13	10	18	16	4	31	2	12	3	13	5	3	3	3	2	6	6	10	10	5	8	16	9	6	4	0	83	59	82	44	0	8	7	5	8	5	19	4	10	12	8	8	17	6	0	2	14
TraesCS1A03G0093300	12	9	12	13	5	12	8	3	1	6	0	0	1	0	0	0	0	21	17	14	7	5	7	2	1	2	3	3	11	11	23	14	5	29	9	9	7	6	7	5	3	6	6	11	18	13	17	13	1
TraesCS1A03G0093500	65	36	26	25	37	36	33	48	33	20	28	25	16	13	19	17	13	37	34	35	35	38	75	21	32	33	24	18	53	35	40	23	4	69	25	26	42	44	36	44	26	43	42	54	35	46	22	21	36
TraesCS1A03G0094000	136	99	63	94	36	47	29	107	53	53	88	64	29	49	52	49	58	93	77	84	116	107	196	84	114	162	104	102	133	126	103	129	36	121	36	40	43	63	62	68	48	63	38	64	191	189	141	155	92
TraesCS1A03G0095500	20	29	10	14	10	6	7	6	3	2	3	15	1	1	10	8	8	25	7	16	31	25	35	20	28	30	30	14	39	33	22	23	0	17	4	2	8	15	12	10	18	6	3	22	41	26	22	16	5
TraesCS1A03G0096400	83	67	45	40	27	29	22	31	35	22	21	41	23	23	12	16	31	36	37	32	53	28	57	20	36	54	38	25	68	52	70	47	2	57	14	24	36	30	44	28	32	25	20	32	55	62	44	42	36
TraesCS1A03G0096600	11	19	22	13	7	11	20	5	14	10	11	8	9	20	7	12	9	15	14	17	10	6	29	15	7	10	15	21	34	17	55	31	6	30	4	15	5	6	14	22	5	6	13	14	26	36	34	24	10
TraesCS1A03G0096700	972	670	735	560	576	619	683	576	475	361	636	728	423	693	691	677	558	508	433	622	409	644	883	472	1021	1186	976	1072	1045	958	1195	1238	83	789	435	694	598	604	617	1186	299	551	520	888	834	1192	845	1056	514
TraesCS1A03G0096800	20	20	10	0	18	21	14	3	1	5	0	1	0	1	1	2	3	2	1	4	27	33	46	26	13	8	21	15	82	75	76	57	0	43	9	7	11	19	16	25	15	29	12	31	46	54	43	20	3
TraesCS1A03G0097100	14	23	6	8	2	3	19	0	1	5	0	0	0	3	0	3	1	7	4	4	4	1	0	16	2	3	6	3	122	93	29	55	0	39	3	9	11	5	6	4	0	1	2	12	28	27	1	11	8
TraesCS1A03G0098000	20	16	5	5	17	10	14	10	14	8	4	46	31	39	27	20	21	1	2	2	47	58	92	59	4	2	6	2	1	4	2	3	0	0	0	1	0	0	3	1	0	0	0	1	3	4	1	2	51
TraesCS1A03G0098700	33	147	118	23	890	1884	2928	0	6	0	0	9	25	18	63	125	156	29	95	171	324	168	339	803	25	16	118	39	4688	4232	1149	3802	0	2	0	0	0	0	1	0	0	0	2	0	170	526	308	375	72
TraesCS1A03G0100900	32	26	6	4	1	8	1	0	0	2	2	1	2	3	0	3	2	5	2	6	0	0	0	2	4	3	4	2	27	37	26	32	0	8	3	3	4	14	15	17	8	15	11	15	24	19	2	2	2
TraesCS1A03G0101600	44	85	29	90	109	20	66	165	52	49	63	51	46	26	74	46	68	57	29	38	94	72	38	60	56	60	76	45	128	145	23	102	20	150	18	45	52	73	16	50	100	49	20	46	57	71	51	37	179
TraesCS1A03G0103400	155	147	112	122	160	100	67	151	126	95	132	215	104	114	115	118	125	141	136	137	136	134	183	109	133	185	185	126	220	174	144	156	49	289	90	152	180	136	121	180	121	149	114	190	117	181	114	102	179
TraesCS1A03G0103700	6	10	2	5	23	12	8	3	2	1	2	4	1	2	12	17	8	4	9	3	7	10	12	7	2	8	5	3	14	11	12	10	0	6	3	4	8	13	11	14	7	13	5	12	3	6	0	6	5
TraesCS1A03G0104200	122	92	96	69	90	92	55	100	106	61	97	108	76	87	59	60	42	94	110	102	95	76	152	54	111	111	76	99	114	83	150	108	26	136	55	67	100	121	94	145	74	111	76	199	113	109	121	106	67
TraesCS1A03G0104500	30	33	35	41	6	2	4	4	2	8	0	4	6	5	3	0	1	19	9	5	1	3	2	1	1	9	4	4	6	3	1	1	3	16	2	2	11	5	4	10	3	5	4	4	7	5	11	3	6
TraesCS1A03G0105900	69	71	57	26	49	35	23	67	45	45	29	57	22	21	20	15	17	67	64	35	37	28	66	37	38	47	37	31	86	75	63	47	20	99	34	43	49	40	53	46	45	41	33	68	90	62	42	40	71
TraesCS1A03G0106500	337	242	170	140	307	221	164	291	250	192	164	197	139	193	154	174	149	233	164	212	237	177	290	121	222	277	216	181	308	298	236	210	45	400	136	169	269	229	206	272	162	228	154	277	259	248	182	164	206
TraesCS1A03G0106600	3	8	5	8	9	5	14	13	10	13	9	25	17	3	7	6	9	14	4	9	14	8	10	14	3	1	4	4	26	29	4	19	2	12	5	7	14	2	8	12	5	10	16	13	1	13	10	6	27
TraesCS1A03G0107200	67	65	39	41	52	34	30	67	45	22	42	38	29	41	33	29	23	42	43	47	29	42	59	28	31	61	37	34	62	57	56	65	13	94	37	50	52	54	43	55	30	54	35	68	59	59	19	32	40
TraesCS1A03G0108300	267	146	129	124	347	233	87	125	185	129	74	204	106	107	80	89	66	86	116	101	161	86	390	49	120	200	229	124	139	122	172	99	24	196	170	100	264	120	225	157	268	116	95	224	166	124	202	128	129
TraesCS1A03G0108500	183	111	101	69	186	142	90	136	137	91	91	102	83	78	64	95	71	87	125	92	95	63	181	61	83	120	130	79	130	111	154	99	44	151	126	109	218	109	210	194	172	142	156	278	156	138	137	126	111
TraesCS1A03G0109100	100	121	121	46	244	338	414	417	208	269	304	380	198	242	273	309	226	455	365	383	245	305	344	413	195	198	193	237	663	709	452	584	130	662	148	444	287	305	359	650	202	320	297	575	448	493	281	445	314
TraesCS1A03G0109300	126	60	152	117	170	192	194	51	76	118	71	187	163	92	79	159	163	184	195	219	199	114	340	118	79	93	182	106	172	148	166	244	84	379	216	400	286	96	228	321	124	119	142	273	172	198	315	305	278
TraesCS1A03G0110200	14	10	2	6	11	17	13	7	10	12	14	10	5	5	5	4	3	3	5	6	3	6	11	9	9	11	16	4	36	44	33	16	5	21	12	12	23	10	25	19	9	6	15	33	32	28	14	16	10
TraesCS1A03G0110900	36	20	22	22	11	13	18	24	17	14	13	12	3	7	5	4	3	4	9	7	5	3	4	3	5	7	5	9	11	8	12	17	4	28	16	17	13	7	18	22	5	5	8	15	13	13	9	14	10
TraesCS1A03G0111400	353	244	354	212	356	369	348	386	316	287	423	361	197	271	241	278	240	359	335	555	334	369	636	279	465	560	432	511	211	265	401	588	44	452	241	442	570	422	464	724	287	442	320	1034	238	348	398	522	361
TraesCS1A03G0111500	348	278	127	177	225	144	89	214	120	97	91	140	87	110	117	118	100	224	148	189	166	199	306	145	125	183	131	107	207	214	214	167	10	311	116	132	187	209	144	205	128	139	116	195	178	227	124	137	194
TraesCS1A03G0111700	183	169	126	91	189	132	95	192	161	116	153	112	81	82	93	92	83	133	121	124	91	125	172	71	109	112	79	101	134	148	105	84	24	272	84	112	148	154	119	146	126	117	93	184	168	152	101	119	136
TraesCS1A03G0112200	25	35	14	33	17	16	18	50	14	12	20	23	7	16	6	15	13	20	20	21	13	17	17	11	21	7	11	9	20	18	22	9	14	69	9	17	13	42	15	42	11	47	19	22	18	36	17	14	18
TraesCS1A03G0112500	391	646	195	240	277	139	177	252	125	116	199	204	106	130	219	191	158	442	203	254	170	259	195	156	296	470	126	148	502	414	288	319	35	970	85	195	200	363	115	301	332	409	98	195	339	453	157	187	431
TraesCS1A03G0114300	54	47	7	17	16	12	11	15	6	17	10	16	4	11	4	14	14	14	13	7	9	11	15	10	5	15	18	18	85	67	55	43	2	46	14	20	12	10	12	8	12	14	9	21	59	49	31	32	12
TraesCS1A03G0114700	104	102	59	48	90	53	32	108	67	56	58	81	35	20	32	35	28	62	30	37	66	67	97	33	70	82	66	59	113	88	76	43	16	185	35	70	68	96	64	89	96	96	68	97	135	95	66	44	123
TraesCS1A03G0115600	22	11	7	11	8	7	10	2	4	1	5	13	4	12	3	3	3	4	3	1	3	1	1	0	16	15	6	11	5	11	4	12	0	6	5	3	8	5	5	8	2	3	3	11	7	3	7	8	7
TraesCS1A03G0118800	72	74	22	11	15	42	28	22	16	22	7	14	10	12	11	10	13	67	58	53	40	32	91	46	15	17	10	10	106	96	100	57	6	69	24	34	20	22	52	24	22	32	24	30	130	111	98	83	19
TraesCS1A03G0119600	8	53	6	38	45	12	52	15	3	19	7	57	37	13	26	14	38	21	19	24	40	24	20	13	10	8	13	2	42	68	9	34	1	97	12	15	18	20	14	24	32	31	15	22	8	31	36	36	78
TraesCS1A03G0120100	297	284	221	228	231	128	127	451	225	162	241	243	93	157	109	157	121	189	148	119	84	185	132	90	214	258	180	157	312	274	233	209	78	878	134	309	208	327	188	269	235	332	181	286	375	343	131	119	191
TraesCS1A03G0121700	163	264	84	110	385	110	95	551	139	139	279	324	119	110	230	226	160	226	123	160	140	256	152	148	155	200	102	72	344	264	83	161	148	908	81	235	192	408	106	240	258	410	213	303	94	96	14	25	457
TraesCS1A03G0123400	6	21	14	7	0	11	35	0	0	12	0	1	1	7	0	0	10	0	5	10	0	0	4	13	0	0	0	1	48	62	17	40	0	2	10	5	1	0	6	3	0	1	4	11	3	3	23	25	0
TraesCS1A03G0123900	15	9	0	4	10	3	5	9	15	11	9	14	11	10	13	12	8	0	2	0	4	6	8	5	13	9	9	3	31	20	17	12	0	0	0	0	1	0	2	1	0	0	1	0	11	7	4	1	6
TraesCS1A03G0125000	333	397	152	121	151	179	175	143	93	161	92	105	105	133	128	119	124	249	176	207	90	153	269	118	75	160	121	140	489	555	299	229	37	489	112	182	167	140	189	269	105	185	157	389	355	318	156	150	176
TraesCS1A03G0126000	196	188	100	98	141	91	84	448	268	121	165	286	121	170	138	120	89	131	127	84	114	141	136	80	207	320	147	165	272	240	174	211	57	346	66	140	231	373	201	286	310	393	174	270	188	179	105	94	182
TraesCS1A03G0127300	11	19	7	6	18	11	26	0	1	1	0	19	8	14	13	20	9	9	4	10	13	6	6	8	0	0	0	0	0	0	0	0	2	31	14	39	0	0	0	0	0	0	0	0	65	46	33	28	50
TraesCS1A03G0127500	305	455	292	193	1142	534	409	187	260	242	94	1509	663	204	255	288	317	984	392	480	880	281	419	196	429	366	345	147	423	483	250	456	139	470	264	281	533	438	246	381	644	371	217	404	136	402	516	372	881
TraesCS1A03G0127800	27	29	16	18	26	14	28	40	7	16	33	35	15	19	22	16	14	24	23	23	17	20	14	12	16	21	12	11	54	35	17	32	14	70	13	26	29	31	12	20	35	32	21	35	25	34	17	22	41
TraesCS1A03G0128500	16	12	7	11	12	7	9	10	13	9	5	0	0	0	0	0	0	13	10	12	10	16	21	6	2	3	1	1	7	2	1	1	5	26	6	11	9	7	12	7	7	12	8	13	14	11	10	8	8
TraesCS1A03G0128600	495	434	192	257	366	283	253	362	304	212	211	332	227	233	239	215	171	361	224	286	278	245	437	188	343	485	258	190	594	522	580	374	28	703	230	208	349	369	273	402	284	420	265	439	430	465	252	229	292
TraesCS1A03G0129100	12	19	10	2	9	10	17	19	21	20	12	16	7	16	17	13	6	10	14	14	9	15	15	12	11	10	10	7	23	26	24	34	5	21	8	18	10	10	28	23	5	8	17	37	19	30	4	13	6
TraesCS1A03G0133900	11	4	4	7	6	2	9	5	5	6	6	14	5	6	7	9	5	8	8	12	6	5	8	3	4	10	3	5	9	16	5	9	1	21	7	10	12	7	7	8	6	8	16	12	1	5	7	5	7
TraesCS1A03G0134700	188	133	82	97	224	183	198	144	136	114	136	218	123	174	147	165	162	167	106	142	112	155	219	143	165	202	136	133	229	179	236	219	5	426	123	174	262	224	158	289	180	203	131	272	237	232	140	153	191
TraesCS1A03G0134800	108	141	38	31	32	86	69	25	27	41	12	30	31	57	39	35	37	51	32	63	24	39	41	51	19	52	32	25	310	266	199	132	14	160	60	91	44	35	83	90	17	55	78	207	221	211	76	85	37
TraesCS1A03G0135500	92	54	30	58	63	39	40	88	57	27	55	49	18	23	75	66	49	74	60	65	89	59	131	42	71	99	75	75	105	80	63	84	14	142	30	44	61	69	35	62	58	67	32	53	132	135	57	57	56
TraesCS1A03G0135600	89	64	47	51	81	69	92	99	75	57	101	80	58	66	57	74	81	58	53	99	57	87	119	56	77	70	42	46	67	48	83	82	6	74	43	59	61	65	57	97	70	84	71	114	73	55	49	57	80
TraesCS1A03G0135800	219	221	145	107	271	148	113	283	169	82	126	247	133	131	103	105	72	162	135	109	184	159	220	78	191	216	168	129	235	184	119	131	66	349	117	134	211	231	166	182	172	210	128	227	216	220	137	112	219
TraesCS1A03G0136200	167	89	81	116	120	167	123	243	294	246	333	172	82	137	105	144	107	92	103	169	178	250	577	259	96	109	152	132	111	87	188	168	28	367	204	261	232	196	232	446	164	185	232	364	115	94	171	135	109
TraesCS1A03G0137800	10	6	14	8	7	8	19	29	21	34	18	54	29	10	6	19	10	36	62	73	5	14	12	9	7	7	3	8	25	12	11	26	0	30	7	34	13	12	13	46	0	0	8	2	38	59	21	39	31
TraesCS1A03G0138200	102	88	63	48	100	49	54	128	100	56	108	69	34	75	19	22	18	71	74	80	82	62	89	62	24	49	24	24	41	23	38	38	30	154	28	74	79	96	71	84	69	92	75	111	86	115	63	71	99
TraesCS1A03G0138300	13	58	21	22	29	11	19	5	2	8	1	29	12	11	13	9	8	50	14	18	32	6	12	7	26	26	21	8	79	60	18	30	8	121	12	30	73	52	20	46	58	49	18	44	23	44	19	23	54
TraesCS1A03G0138900	32	24	8	7	15	8	8	85	56	21	31	42	16	12	19	9	10	28	34	22	62	54	66	17	29	37	15	18	44	29	21	29	5	46	7	13	29	17	9	10	22	18	17	27	99	44	27	16	26
TraesCS1A03G0139400	49	32	20	21	27	18	15	49	22	15	15	11	8	11	12	8	11	25	16	24	22	21	40	16	13	11	16	17	16	14	21	20	6	59	15	21	30	42	20	37	15	25	18	34	34	26	18	15	35
TraesCS1A03G0139500	1605	1284	2591	2787	1629	2345	2867	1343	1947	2267	2947	2175	1782	2374	1934	2119	1319	1926	2898	4347	928	2225	2390	1707	1357	1430	1663	1950	1409	1079	1892	1997	93	2590	836	2882	1493	1276	1652	3540	936	1386	2502	3497	1353	2327	2490	2512	2552
TraesCS1A03G0139600	8	6	2	5	5	10	7	7	4	4	8	12	0	6	2	6	3	7	8	5	2	11	10	8	5	11	5	1	9	7	11	6	0	16	3	6	4	12	3	11	0	0	0	0	18	14	5	9	4
TraesCS1A03G0140800	10	5	14	6	5	5	6	0	3	15	2	9	5	9	5	11	5	5	7	16	3	5	25	9	8	11	9	6	5	13	9	9	0	21	9	15	7	2	7	8	6	7	13	26	5	17	3	10	15
TraesCS1A03G0141400	525	211	308	243	1383	902	718	414	881	1048	702	1090	873	545	661	842	660	692	575	1278	1110	674	1410	571	383	400	958	513	391	241	435	634	91	363	613	673	970	402	756	1124	735	319	536	1871	255	246	952	898	477
TraesCS1A03G0142200	52	34	21	2	0	15	4	1	4	9	1	2	0	2	0	3	1	4	2	2	0	1	0	7	1	1	2	2	77	61	101	62	0	13	6	8	3	8	40	9	3	1	17	25	47	25	15	10	2
TraesCS1A03G0142800	72	48	52	87	137	128	136	102	81	76	155	294	109	131	100	137	108	66	85	123	54	97	115	99	117	86	141	100	136	82	121	167	3	144	62	109	82	51	87	148	61	65	114	98	84	93	110	86	157
TraesCS1A03G0143500	26	29	15	4	68	9	15	51	14	6	1	41	22	4	7	4	9	32	8	14	12	10	13	5	9	9	5	6	73	114	24	25	4	9	2	5	30	8	24	13	23	5	7	15	33	33	18	18	31
TraesCS1A03G0143800	3	15	2	4	22	4	13	11	1	1	0	15	6	1	10	0	4	14	5	5	10	5	1	2	4	1	1	0	8	21	1	3	2	26	6	1	4	10	0	2	11	9	4	11	7	19	10	3	25
TraesCS1A03G0146000	50	41	27	29	10	18	9	26	13	10	6	36	14	21	19	25	13	30	27	19	9	13	16	12	43	41	11	22	76	77	80	40	8	55	20	18	22	28	25	21	17	33	15	42	47	32	21	10	13
TraesCS1A03G0146700	21	15	34	22	16	29	38	30	32	34	55	20	20	29	22	21	27	21	26	38	20	47	58	36	23	20	30	27	35	27	35	43	2	45	13	38	18	10	40	45	25	27	42	51	21	22	47	34	31
TraesCS1A03G0146900	44	53	11	3	1	12	2	0	0	9	2	1	0	1	1	0	1	3	0	3	0	1	3	4	1	2	4	1	81	68	43	19	0	4	3	4	1	0	13	4	0	0	7	13	27	25	2	5	2
TraesCS1A03G0147100	88	48	35	35	34	41	31	23	18	17	16	21	22	16	14	16	20	41	61	45	17	13	26	20	26	30	16	22	63	47	64	57	17	71	32	33	29	34	39	34	35	20	18	36	54	50	30	21	43
TraesCS1A03G0148800	13	122	20	148	103	26	243	173	29	95	97	240	120	58	197	90	180	92	56	83	94	130	37	112	66	42	53	16	183	193	38	168	6	377	27	136	83	70	29	104	92	83	100	85	22	116	52	50	370
TraesCS1A03G0150700	173	247	122	173	254	132	132	254	168	183	157	257	227	97	100	113	146	222	165	205	183	87	229	76	89	145	216	111	235	220	83	159	56	536	117	164	218	186	98	173	281	173	95	297	116	192	222	141	227
TraesCS1A03G0151500	26	24	27	23	13	22	23	21	29	17	39	18	15	15	15	16	24	11	22	27	12	15	40	20	7	12	10	21	20	34	27	22	15	23	19	28	15	18	24	33	11	15	20	37	34	41	29	31	16
TraesCS1A03G0154200	13	16	11	12	19	11	11	19	10	10	21	17	12	12	9	11	11	16	16	17	11	10	20	3	15	9	6	15	13	8	14	10	1	11	5	9	19	23	12	22	9	12	11	21	13	15	20	13	22
TraesCS1A03G0154300	43	30	17	23	8	13	9	19	27	14	14	13	8	15	8	6	10	21	20	22	15	10	21	10	12	13	6	12	33	31	27	19	5	39	13	20	16	15	28	23	10	23	12	31	30	35	20	19	6
TraesCS1A03G0155800	254	216	164	94	192	174	180	7	4	5	13	132	136	139	100	104	90	133	122	159	97	133	184	71	98	153	106	151	219	250	192	167	58	321	99	201	154	121	151	311	83	170	110	274	215	170	135	128	211
TraesCS1A03G0156300	295	263	189	118	316	242	183	266	222	271	189	226	205	140	113	199	146	281	235	313	189	190	421	124	164	230	227	125	323	302	248	230	32	491	190	267	296	204	251	393	149	167	181	405	302	280	223	189	346
TraesCS1A03G0158800	17	17	4	3	18	3	8	15	8	4	1	6	7	0	4	2	4	12	3	3	13	6	6	4	6	10	4	1	15	17	1	5	2	18	3	5	8	8	10	8	7	14	6	12	9	6	2	5	27
TraesCS1A03G0160100	74	47	32	40	71	42	47	50	44	26	23	48	28	17	17	16	20	47	19	22	41	32	72	6	62	91	38	29	37	46	39	35	8	68	14	30	54	87	34	35	35	60	19	81	54	47	48	47	39
TraesCS1A03G0160500	19	7	5	10	7	9	3	4	12	8	8	15	9	4	0	3	5	8	8	5	16	4	18	4	3	4	17	5	11	7	8	10	4	14	11	2	5	10	13	6	3	2	9	11	15	3	14	8	7
TraesCS1A03G0161400	42	26	7	17	17	11	3	19	13	9	9	18	6	7	8	9	4	12	7	5	12	3	15	5	16	17	13	12	49	40	35	22	1	22	3	9	23	18	17	17	14	13	11	12	1	0	0	0	14
TraesCS1A03G0162100	480	365	240	250	395	425	313	343	363	260	253	252	252	240	260	206	240	332	189	433	234	266	471	180	333	349	279	289	281	331	412	364	19	473	194	210	324	400	288	509	212	327	193	481	285	317	290	329	206
TraesCS1A03G0162400	10	4	4	1	5	5	5	12	6	4	2	1	1	1	3	3	1	7	3	3	4	2	6	1	4	2	3	2	16	21	9	7	1	26	2	5	2	9	10	4	7	10	4	3	30	15	6	3	4
TraesCS1A03G0163200	83	77	47	39	30	20	22	53	32	24	22	34	20	19	13	27	16	45	34	19	32	24	53	19	22	28	22	10	70	56	37	48	17	88	18	42	53	61	52	83	37	48	35	78	55	45	36	28	35
TraesCS1A03G0163300	1064	577	939	1083	856	868	1277	1106	522	719	2082	1389	602	1093	1079	1273	899	565	749	1026	223	935	766	842	885	519	718	934	771	635	1114	1322	109	1386	704	1609	888	712	902	1990	377	756	971	1141	996	1269	874	1197	1131
TraesCS1A03G0164000	327	59	385	383	230	218	79	80	196	207	122	58	86	51	77	197	248	60	106	182	121	46	596	37	204	192	460	572	73	66	269	219	62	66	193	51	353	83	307	184	51	43	61	234	53	63	129	106	43
TraesCS1A03G0164300	1054	290	1040	1092	1042	657	229	500	828	745	362	377	426	218	321	890	779	258	452	602	584	215	1909	180	586	700	1554	1561	410	410	1009	847	115	506	545	272	1038	375	708	491	348	285	346	809	321	377	558	357	424
TraesCS1A03G0164500	1981	2413	1266	1198	4810	1921	1265	2567	2113	1172	1099	2066	1033	1506	1550	1435	937	1870	891	1439	1177	1320	1580	515	3065	4058	1736	1996	2733	2331	2133	1470	464	3725	1140	1455	2627	2653	1487	2388	1586	2778	1178	2353	2395	3175	1088	1434	3243
TraesCS1A03G0164800	83	61	45	51	49	39	45	56	49	25	39	59	24	38	35	49	31	38	46	47	46	62	97	25	29	32	63	45	64	42	48	44	11	89	54	57	34	31	25	33	26	15	27	29	48	52	68	48	48
TraesCS1A03G0165000	94	100	23	14	24	35	4	36	19	29	10	15	1	8	9	9	5	43	18	6	34	6	11	25	30	30	6	4	135	107	150	105	1	98	23	12	26	24	73	33	51	24	19	22	93	51	24	12	18
TraesCS1A03G0166300	19	18	10	18	30	8	6	34	15	5	10	20	6	8	22	15	21	25	23	10	16	30	21	14	20	17	21	5	33	19	8	16	6	60	3	14	20	15	9	12	29	39	20	26	15	11	6	3	39
TraesCS1A03G0166400	41	43	21	20	38	24	24	37	16	8	12	12	8	10	12	9	7	29	19	17	12	9	17	11	11	27	7	12	46	31	33	29	18	69	21	25	18	25	21	18	26	26	14	17	47	34	23	14	30
TraesCS1A03G0166600	6	6	6	10	8	7	74	12	4	11	17	17	5	6	26	5	22	7	12	21	4	15	3	9	4	1	4	4	14	19	3	16	0	44	4	11	6	6	1	12	1	5	4	4	10	11	4	7	38
TraesCS1A03G0167300	395	326	78	228	538	375	205	304	291	229	172	297	178	119	204	165	172	249	121	228	279	276	457	163	206	311	197	106	332	290	236	185	0	561	220	105	324	313	258	277	275	245	197	282	306	265	257	129	238
TraesCS1A03G0167500	8	8	3	5	11	1	2	6	0	2	2	9	2	2	2	1	0	11	11	1	19	5	8	3	3	7	3	1	1	3	0	1	2	10	2	1	11	9	8	5	23	9	5	10	9	8	2	2	8
TraesCS1A03G0170400	86	68	52	37	102	82	62	98	74	66	41	54	42	39	50	46	50	95	53	79	46	36	69	37	47	75	73	75	115	117	54	85	9	149	37	34	44	35	46	71	32	61	25	77	30	49	62	40	57
TraesCS1A03G0170500	123	102	59	60	125	85	66	116	91	67	55	65	64	57	52	55	45	93	82	75	96	66	112	40	90	114	81	71	80	95	81	90	50	162	52	55	84	93	76	109	72	109	61	125	122	125	75	79	68
TraesCS1A03G0170700	84	159	50	125	103	64	355	201	63	76	175	354	95	241	140	140	149	281	243	152	226	301	125	100	122	96	66	90	181	161	105	60	25	502	28	172	109	126	57	143	66	225	210	80	172	123	34	56	316
TraesCS1A03G0170900	32	34	9	20	29	10	10	28	12	9	17	8	6	11	10	11	4	44	21	12	14	13	13	10	17	19	6	9	26	37	26	21	8	49	6	10	11	37	12	27	27	33	11	14	29	35	9	12	29
TraesCS1A03G0171300	39	40	29	86	48	52	88	60	21	36	80	59	43	24	67	52	60	56	66	45	43	58	44	42	57	27	38	48	72	73	52	77	28	96	31	61	27	46	26	62	31	42	71	45	51	96	72	63	52
TraesCS1A03G0172300	25	17	21	14	16	13	15	25	19	17	18	16	9	11	11	8	17	11	16	15	13	6	17	11	9	25	18	23	29	21	38	29	6	36	7	17	15	12	19	24	12	12	9	25	34	32	33	27	20
TraesCS1A03G0172500	75	131	50	38	139	54	160	51	75	92	27	652	106	130	37	66	36	473	200	149	441	141	123	71	160	72	38	27	157	52	78	29	4	175	35	84	164	67	76	127	201	97	55	84	53	185	82	47	452
TraesCS1A03G0172700	2	8	3	11	4	5	11	9	1	4	2	13	8	3	3	5	5	13	12	7	9	4	7	1	6	1	1	3	6	7	3	2	1	18	1	4	4	4	3	1	2	5	3	6	4	4	7	6	20
TraesCS1A03G0173600	36	47	16	24	8	5	12	15	9	8	3	15	14	12	18	24	19	14	19	26	11	8	12	10	1	10	11	0	61	56	21	23	11	96	20	36	26	8	16	26	17	16	10	24	19	18	2	12	14
TraesCS1A03G0174000	37	30	20	12	8	12	13	22	11	15	20	22	8	10	12	11	7	10	17	9	11	5	22	11	11	10	13	20	47	50	36	44	1	47	10	28	16	10	16	16	12	14	16	23	45	37	18	19	0
TraesCS1A03G0174700	44	30	12	28	21	12	20	9	6	2	6	12	10	8	4	3	3	13	24	23	16	12	33	20	17	17	10	9	33	35	22	27	3	39	16	12	21	10	19	16	21	22	22	30	19	8	5	7	14
TraesCS1A03G0174800	24	51	26	92	59	31	50	11	4	15	7	56	57	8	17	4	14	40	30	41	87	24	46	14	16	16	24	20	24	40	10	31	5	38	14	10	31	5	7	10	0	2	0	0	0	5	16	10	52
TraesCS1A03G0174900	296	69	180	269	196	129	63	42	69	54	49	94	94	38	24	20	14	74	64	86	210	70	266	34	60	46	119	127	27	38	89	95	29	55	60	35	125	66	95	74	102	83	67	153	40	37	56	35	102
TraesCS1A03G0175300	239	140	103	139	97	93	99	137	141	89	111	147	116	127	95	120	54	123	104	109	134	124	229	82	176	136	105	94	99	113	154	112	18	141	52	82	144	121	92	157	147	176	108	188	110	105	101	122	134
TraesCS1A03G0175400	689	441	415	372	583	431	243	233	193	116	83	352	223	189	196	196	152	456	329	302	413	297	655	160	315	462	401	370	462	497	461	372	111	710	287	341	365	329	356	347	411	321	279	628	336	258	330	216	240
TraesCS1A03G0175800	761	745	542	522	446	462	405	477	449	384	602	676	450	542	354	440	335	676	658	711	464	464	891	365	654	724	508	574	653	619	719	614	263	1038	347	537	488	473	462	782	489	514	526	748	573	610	585	476	536
TraesCS1A03G0176100	5	8	10	4	1	1	1	0	1	3	1	27	7	12	0	0	0	6	4	1	10	1	5	1	24	10	2	5	7	5	4	4	0	5	2	3	2	3	6	6	6	7	0	2	7	11	4	4	3
TraesCS1A03G0176200	234	249	222	148	243	108	78	102	177	112	101	330	149	82	42	84	45	513	275	197	472	79	353	77	301	376	145	148	298	205	119	123	145	207	96	78	249	244	190	206	445	269	106	259	261	342	288	177	188
TraesCS1A03G0177500	361	227	375	261	450	385	327	107	297	348	142	520	389	216	144	274	211	284	257	421	255	157	485	134	255	173	316	223	194	188	399	217	38	267	238	186	430	110	247	366	252	111	206	338	171	137	341	223	293
TraesCS1A03G0178400	51	30	25	34	68	54	56	50	47	25	47	72	27	45	33	38	15	29	38	32	48	46	80	37	43	38	33	39	42	29	39	35	4	64	24	32	63	48	54	82	39	46	64	75	56	64	53	48	51
TraesCS1A03G0178600	10	15	6	13	0	1	0	20	10	1	5	12	4	3	2	4	4	0	0	0	6	9	2	3	5	7	0	2	3	3	0	1	3	25	0	5	10	31	8	9	8	34	7	12	13	13	7	12	0
TraesCS1A03G0178800	96	89	95	68	174	54	29	82	98	68	67	77	46	21	32	36	35	50	34	45	65	28	69	16	37	119	104	46	53	23	21	61	17	66	33	28	74	58	40	37	184	83	37	94	56	42	53	40	61
TraesCS1A03G0179100	50	35	20	28	25	32	19	46	25	16	27	24	12	25	26	24	27	22	27	22	23	29	39	23	35	37	21	22	35	43	31	45	8	86	27	29	40	33	33	43	30	35	24	37	53	44	28	22	31
TraesCS1A03G0179400	11	9	2	5	2	2	5	36	31	11	29	33	13	17	23	13	18	19	26	23	7	11	4	9	22	21	15	18	23	18	16	24	8	39	9	23	21	23	20	33	20	40	9	30	27	25	17	23	10
TraesCS1A03G0179800	58	52	18	31	90	10	22	89	87	26	13	65	21	12	22	18	11	5	6	8	69	21	36	20	43	54	42	21	51	34	21	41	31	68	15	15	68	41	29	40	66	37	38	35	39	41	27	9	96
TraesCS1A03G0180300	472	391	422	360	409	359	387	468	355	483	587	488	266	418	356	392	408	365	336	637	232	451	616	362	247	349	299	494	363	346	438	479	58	635	215	426	504	458	424	849	283	430	329	653	417	458	306	393	466
TraesCS1A03G0181200	115	91	73	42	71	71	26	60	126	75	33	119	98	46	23	38	45	71	46	71	44	25	58	20	40	61	39	31	53	66	57	49	11	97	35	53	143	72	83	101	111	77	40	115	53	48	95	68	68
TraesCS1A03G0181600	874	498	525	170	336	611	286	188	159	389	315	389	233	415	158	259	213	163	175	272	170	295	661	385	296	270	321	350	591	488	516	385	46	690	430	480	395	505	652	618	219	340	518	1032	716	649	614	557	392
TraesCS1A03G0182400	62	59	28	27	16	29	25	43	23	30	33	23	11	26	26	16	19	30	22	27	16	26	35	15	23	39	20	22	103	96	65	63	8	77	18	71	34	31	38	42	22	32	21	42	48	64	28	36	37
TraesCS1A03G0183000	2	2	2	2	7	2	2	5	6	3	1	9	5	6	4	1	5	6	2	4	10	6	13	6	34	54	20	28	6	7	6	7	7	43	13	22	7	4	3	2	3	7	2	5	17	13	9	4	6
TraesCS1A03G0185400	58	51	16	12	10	24	11	7	9	14	5	3	5	1	2	9	7	13	11	12	6	3	21	14	3	10	3	2	98	80	62	36	0	24	7	10	13	8	26	19	13	7	16	27	53	34	9	13	12
TraesCS1A03G0185500	164	117	143	142	151	169	155	151	120	99	200	186	91	159	138	154	161	167	148	205	114	150	241	151	111	143	109	125	154	127	169	205	28	264	102	156	167	204	176	316	143	182	161	232	170	141	135	138	173
TraesCS1A03G0185600	13	4	0	1	7	2	0	7	0	0	0	1	0	1	1	0	1	18	12	6	17	17	7	5	17	33	4	3	38	19	28	16	0	0	0	0	4	10	0	2	24	15	8	1	3	1	2	0	12
TraesCS1A03G0185800	105	88	49	44	60	67	49	57	60	33	40	52	34	35	41	41	33	43	43	59	30	45	77	31	36	59	39	33	125	108	111	80	9	129	42	59	47	53	47	82	41	60	45	110	104	88	45	60	52
TraesCS1A03G0186000	72	60	61	47	79	49	40	91	73	41	50	71	54	51	34	40	24	56	67	48	58	48	69	35	61	60	50	52	88	45	61	55	68	111	57	72	50	51	43	41	63	61	52	78	66	66	58	46	56
TraesCS1A03G0186500	124	84	62	64	113	71	71	154	69	58	103	67	39	45	59	65	53	96	79	103	53	94	134	48	91	101	67	55	124	95	79	97	18	194	55	53	74	113	70	97	72	119	77	102	110	128	77	67	123
TraesCS1A03G0187200	0	28	1	0	67	2	4	679	58	8	3	0	0	0	224	110	93	146	0	1	11	72	1	4	484	1128	41	33	2278	1433	166	55	130	2041	23	14	2	5	1	4	2	4	0	1	107	198	0	0	65
TraesCS1A03G0187800	546	767	593	666	415	393	734	1227	429	440	1067	595	186	684	672	759	663	652	589	966	355	950	797	711	475	663	316	720	713	601	612	890	127	1584	222	1004	469	840	384	1176	113	780	571	834	953	955	250	461	786
TraesCS1A03G0188200	485	290	401	345	464	489	361	306	309	282	377	325	245	316	251	305	278	285	269	443	281	257	686	185	310	356	453	445	338	292	425	308	39	491	249	305	389	285	377	495	200	311	190	542	291	291	307	272	245
TraesCS1A03G0189700	94	106	73	61	155	76	61	106	107	61	34	98	71	31	73	65	50	107	74	93	72	70	78	33	89	110	87	69	115	101	64	60	42	212	38	71	118	102	68	93	118	99	50	88	83	109	57	56	158
TraesCS1A03G0189800	143	99	64	87	112	94	70	127	116	79	61	44	38	38	83	63	82	79	59	91	92	63	135	43	80	128	93	68	87	89	78	68	20	206	89	73	98	92	82	126	90	78	88	120	98	90	90	55	64
TraesCS1A03G0190000	194	367	118	185	274	157	401	151	83	131	79	178	120	124	133	77	146	291	141	182	206	158	199	136	122	156	109	104	334	338	164	189	141	857	118	232	186	141	110	187	201	209	129	261	142	191	107	131	399
TraesCS1A03G0190900	10	13	6	6	2	11	15	0	0	4	2	2	4	3	0	0	5	6	7	9	3	0	4	1	1	1	2	2	2	10	6	5	6	20	7	13	2	1	7	14	2	6	6	6	6	3	7	6	7
TraesCS1A03G0192800	63	43	40	34	59	59	75	80	58	41	67	59	38	67	33	40	46	39	43	68	29	45	78	32	38	60	32	55	53	48	82	72	5	80	35	44	57	54	73	103	35	57	56	69	58	52	68	72	55
TraesCS1A03G0193000	145	549	218	244	866	379	610	1072	481	595	634	1869	771	777	697	751	440	734	476	619	400	636	408	512	407	372	385	222	800	762	400	890	282	1221	319	1058	544	673	316	854	402	539	423	792	385	1013	457	590	1161
TraesCS1A03G0193100	11	38	12	8	26	26	23	43	23	21	23	67	25	37	56	37	30	35	16	19	15	22	16	13	30	18	15	18	40	46	17	37	6	32	12	30	14	12	10	16	11	17	16	22	13	30	14	14	76
TraesCS1A03G0193600	65	77	47	55	117	75	68	193	266	161	77	144	102	100	68	68	34	62	57	115	148	113	172	77	71	112	98	65	93	99	99	104	71	408	108	206	130	106	106	154	95	58	65	168	111	105	126	71	122
TraesCS1A03G0193900	655	812	443	251	745	834	737	429	594	383	313	2160	772	1112	334	616	436	1776	1039	1047	723	532	683	337	1361	705	392	390	720	651	862	676	119	864	371	680	664	583	463	973	495	762	293	804	382	818	656	523	710
TraesCS1A03G0194000	125	165	47	43	175	98	131	186	89	56	73	128	48	102	70	69	70	175	105	144	87	142	99	50	177	146	29	54	132	132	124	112	15	230	45	82	82	197	58	170	81	160	54	123	121	139	34	50	211
TraesCS1A03G0194600	9	11	7	10	11	4	10	11	3	6	7	8	1	3	9	5	3	4	10	4	5	8	4	2	2	2	5	2	10	14	6	6	1	19	7	10	7	13	4	5	8	9	0	7	9	7	8	9	15
TraesCS1A03G0194700	48	46	17	24	25	27	20	29	10	11	8	16	5	2	9	15	4	20	14	10	3	4	15	10	19	20	4	11	63	39	27	30	6	85	11	16	5	19	19	16	14	13	10	6	32	37	11	8	33
TraesCS1A03G0194800	18	18	6	10	20	7	7	27	11	10	8	20	7	10	18	11	10	19	11	10	29	10	22	13	17	10	9	9	37	25	17	17	6	72	11	10	10	23	7	14	16	28	11	8	21	24	10	7	22
TraesCS1A03G0195000	144	56	67	109	120	139	209	48	118	72	157	273	109	186	121	178	108	126	214	365	90	101	243	97	214	114	92	135	77	120	150	165	13	59	77	87	83	98	88	253	31	78	136	145	71	80	120	131	71
TraesCS1A03G0195200	131	65	74	98	141	124	187	108	120	84	177	291	103	171	177	183	138	38	56	71	156	170	259	113	259	187	102	144	140	168	136	166	25	232	55	138	122	104	119	294	44	106	181	222	140	90	382	218	140
TraesCS1A03G0195700	975	540	401	453	803	700	816	1147	743	515	928	1096	516	771	949	557	650	886	544	1043	643	861	1388	531	1374	1329	602	929	912	1221	827	1134	181	1379	426	772	605	955	481	999	335	561	392	830	628	627	793	673	864
TraesCS1A03G0197100	26	24	23	47	13	25	65	14	16	28	27	22	24	14	17	12	28	19	19	21	26	15	29	11	11	25	24	31	41	86	24	25	17	71	16	16	10	14	9	10	12	9	10	15	20	24	31	21	28
TraesCS1A03G0197600	1645	820	827	1042	1446	1318	842	712	1492	1173	892	968	664	578	719	786	574	601	725	817	1308	926	2617	823	721	891	1245	702	1149	1073	1230	1030	32	1091	924	870	1307	669	1050	1070	542	518	665	1217	983	889	1021	817	865
TraesCS1A03G0197700	253	208	250	169	390	252	243	488	381	270	323	288	179	182	220	222	154	212	215	264	274	269	461	168	266	282	315	281	260	210	250	268	80	470	182	331	369	303	254	374	210	235	165	427	70	125	87	71	414
TraesCS1A03G0200200	1142	923	454	542	1660	673	456	1552	1200	533	594	1004	491	542	615	563	407	900	588	562	1215	858	1208	424	973	1444	714	615	963	804	614	558	400	2007	458	584	1233	1328	742	961	1202	1412	541	1081	1027	1027	523	498	1161
TraesCS1A03G0200300	1	5	7	9	6	9	6	5	2	1	5	2	1	6	8	3	8	4	10	7	3	2	8	3	2	2	4	9	6	3	5	4	1	9	2	5	4	6	4	5	4	6	3	10	3	15	6	2	2
TraesCS1A03G0200400	26	16	30	37	30	15	21	15	20	23	9	20	16	11	8	6	12	26	16	14	53	5	66	6	19	31	35	37	10	23	13	24	27	34	23	3	30	28	14	24	37	31	6	28	15	16	20	28	21
TraesCS1A03G0200500	5	6	8	2	1	12	5	2	4	5	0	3	2	3	0	4	6	6	3	6	4	3	8	4	4	0	7	1	9	7	4	2	1	6	4	5	6	3	13	10	2	3	5	14	5	5	5	9	0
TraesCS1A03G0200700	401	323	359	147	429	648	381	183	464	375	184	1369	583	702	211	608	404	937	690	530	943	459	1122	300	976	524	608	557	383	351	752	615	143	452	372	444	501	478	499	725	312	545	289	607	136	255	456	355	317
TraesCS1A03G0200900	94	63	43	42	44	50	32	46	54	47	26	25	19	21	19	22	17	55	48	42	35	29	66	21	30	33	25	17	55	49	55	35	27	71	45	49	68	52	45	72	32	44	43	84	67	63	45	55	51
TraesCS1A03G0201000	27	21	13	34	30	33	35	29	26	15	23	49	23	26	16	21	25	15	33	36	35	28	36	17	26	28	38	31	43	30	30	46	3	81	23	41	39	33	24	53	24	31	20	28	24	41	55	37	47
TraesCS1A03G0201700	12	16	7	17	8	9	25	13	6	26	4	28	13	9	18	8	17	17	6	12	13	11	14	11	2	8	6	9	40	41	9	17	1	29	6	19	20	11	20	34	4	9	16	22	10	15	21	17	15
TraesCS1A03G0202100	183	150	127	102	83	150	111	39	52	88	48	65	102	48	62	82	88	136	127	162	53	58	145	69	12	74	100	76	182	186	135	148	25	236	87	132	103	58	139	242	50	113	115	292	152	167	124	124	79
TraesCS1A03G0202600	19	12	19	27	17	29	52	15	11	15	25	19	21	23	24	16	26	24	12	31	13	7	20	17	27	18	10	25	14	24	11	14	6	34	8	24	25	24	10	18	6	11	13	18	9	11	22	15	29
TraesCS1A03G0202700	177	119	83	85	82	70	86	87	61	75	58	59	34	48	35	44	48	47	47	42	73	49	110	47	68	100	56	88	159	135	130	104	45	181	53	74	70	90	96	87	74	92	82	123	136	111	71	64	70
TraesCS1A03G0202800	184	117	84	50	101	68	35	104	85	54	22	54	31	26	33	28	12	74	38	60	78	60	126	23	67	99	78	54	98	94	74	66	30	158	64	77	100	102	68	78	101	96	26	113	93	111	53	43	73
TraesCS1A03G0204800	24	21	16	11	16	20	13	23	5	10	10	12	8	6	7	13	6	9	12	17	10	3	16	12	14	8	5	3	22	28	23	22	4	33	10	16	12	12	17	31	16	15	16	19	23	22	19	14	14
TraesCS1A03G0204900	152	162	94	139	161	123	127	110	97	72	102	173	81	77	101	108	68	148	131	139	95	131	162	109	99	121	86	98	177	148	121	92	40	295	85	108	142	120	118	183	104	137	109	174	150	155	119	110	140
TraesCS1A03G0205200	8	7	2	20	8	6	45	11	11	5	5	28	14	5	16	7	17	8	3	5	6	7	4	8	8	3	1	2	14	30	4	13	0	42	1	11	2	4	1	6	3	7	10	2	1	9	5	3	33
TraesCS1A03G0205300	33	44	54	36	51	31	43	16	11	18	20	30	16	29	12	18	24	48	28	41	28	19	40	18	29	36	36	38	47	44	44	34	16	78	23	46	40	41	30	41	34	22	32	47	22	52	22	27	62
TraesCS1A03G0206200	4	16	5	20	16	4	8	19	6	6	6	16	9	2	15	5	13	10	10	5	20	10	8	3	16	10	15	5	25	25	7	12	8	51	9	11	12	9	7	5	10	8	11	6	12	21	6	3	21
TraesCS1A03G0206300	45	45	19	29	8	12	19	29	10	9	13	16	8	11	14	13	8	17	11	6	13	15	11	11	18	10	7	10	44	48	26	22	1	36	4	18	9	15	10	9	8	10	14	6	42	26	14	11	8
TraesCS1A03G0207300	9	31	6	65	29	8	24	11	4	3	7	32	33	4	12	3	8	21	18	8	31	13	9	22	5	6	4	1	28	41	0	15	3	77	8	12	3	4	0	2	12	3	1	3	5	13	8	6	97
TraesCS1A03G0207500	5	2	3	8	8	7	4	5	2	6	8	15	5	9	2	9	9	6	4	6	5	8	15	7	11	5	4	4	5	10	8	6	1	12	6	11	5	2	4	3	1	3	2	8	11	8	10	5	8
TraesCS1A03G0207600	455	307	252	231	169	214	139	151	184	112	113	235	133	168	120	154	152	246	279	219	152	119	209	117	189	205	165	137	317	252	358	254	65	430	161	188	205	196	274	254	156	212	162	291	289	273	243	283	199
TraesCS1A03G0207700	18	9	7	12	5	7	9	13	9	1	7	10	4	5	13	7	10	14	7	5	6	13	6	3	15	2	4	2	5	10	10	7	3	16	9	12	6	10	7	10	11	13	4	7	22	11	14	7	17
TraesCS1A03G0208000	20	27	17	16	14	8	9	22	18	13	16	13	9	22	15	11	12	8	6	11	14	10	14	7	12	25	10	11	24	21	19	15	3	44	14	21	17	24	20	22	11	26	16	33	31	17	7	13	30
TraesCS1A03G0209800	36	41	43	47	109	81	117	92	58	94	95	121	85	56	49	61	57	65	72	89	82	70	103	65	47	41	64	26	53	39	42	67	26	149	49	132	83	50	87	126	46	49	43	94	43	48	56	80	145
TraesCS1A03G0209900	732	378	418	614	868	841	653	744	981	638	791	1608	1031	706	560	713	488	523	757	621	748	687	1417	407	1009	633	756	586	592	394	641	574	243	1125	680	570	807	624	675	742	690	542	696	712	825	541	736	553	814
TraesCS1A03G0210300	443	332	244	223	303	292	233	327	225	202	241	189	141	171	198	174	152	264	195	275	278	226	472	137	185	279	247	177	288	338	289	228	54	396	171	204	303	317	310	420	190	302	240	524	337	304	206	222	232
TraesCS1A03G0210400	195	132	103	125	107	91	85	90	76	51	71	68	37	43	46	57	65	107	98	92	78	59	133	58	93	103	74	91	138	131	137	120	19	131	83	77	92	85	121	128	103	100	94	154	120	109	92	83	86
TraesCS1A03G0210600	187	189	95	125	211	143	107	234	99	77	108	174	72	64	108	91	66	186	109	127	100	123	140	67	159	160	95	100	174	148	129	119	0	0	0	0	118	187	94	162	142	169	112	180	149	167	100	91	224
TraesCS1A03G0210700	83	90	45	41	59	34	43	57	47	32	36	46	16	45	37	30	25	54	33	32	39	38	57	17	44	60	36	29	106	73	80	63	11	102	35	41	48	55	47	64	39	55	32	85	63	69	35	35	49
TraesCS1A03G0211100	2	12	2	14	6	0	9	9	3	4	3	9	4	2	4	3	4	8	2	3	10	7	4	3	0	0	1	2	4	6	0	3	0	24	2	6	4	0	3	3	3	4	4	2	3	9	4	2	11
TraesCS1A03G0212200	19	3	8	8	11	39	35	4	10	25	14	20	24	23	1	16	13	23	22	42	7	3	23	9	9	16	14	27	61	40	50	47	4	21	18	19	22	16	31	49	18	13	29	78	39	30	44	42	9
TraesCS1A03G0213300	324	273	145	192	227	197	197	267	206	153	197	169	120	192	208	194	201	215	156	216	174	229	341	154	215	259	179	197	291	283	308	297	31	490	193	185	209	264	200	340	130	204	151	301	244	264	220	178	141
TraesCS1A03G0213700	404	319	193	192	217	219	164	251	201	176	159	266	173	174	187	181	158	236	144	265	169	187	335	109	246	276	186	191	318	300	343	247	19	409	159	192	222	266	194	322	168	224	167	340	235	255	155	138	227
TraesCS1A03G0214000	449	306	271	218	426	308	268	328	319	217	281	328	183	268	225	212	196	375	198	328	194	227	390	137	298	486	285	301	339	356	333	282	9	195	52	70	394	339	314	419	273	393	217	480	373	383	297	252	318
TraesCS1A03G0214200	43	53	28	27	23	20	20	22	19	14	24	19	18	24	11	28	18	23	18	24	15	10	30	28	20	26	16	23	38	33	24	37	9	60	19	34	20	21	27	48	23	26	16	41	44	39	12	19	24
TraesCS1A03G0215100	39	8	47	33	12	9	7	3	17	11	9	12	6	28	2	7	7	5	12	14	4	2	14	4	17	29	13	11	6	11	10	12	5	13	7	8	15	3	9	20	7	9	10	16	8	8	21	17	1
TraesCS1A03G0215400	205	122	66	112	294	133	45	152	149	104	58	154	75	49	51	62	50	126	101	78	136	60	172	29	134	142	99	79	127	91	81	42	58	160	93	61	134	98	100	86	174	107	89	127	138	115	129	66	151
TraesCS1A03G0216600	11	44	8	30	35	11	45	29	8	11	8	31	23	19	33	16	30	44	9	21	22	37	8	16	26	21	7	6	50	68	10	25	9	111	8	33	24	21	13	20	40	21	15	22	15	20	22	10	76
TraesCS1A03G0217000	43	44	25	18	112	40	25	30	24	6	11	31	14	6	0	0	0	14	21	22	13	9	23	5	0	0	0	0	0	0	0	0	12	51	11	24	55	40	22	50	29	30	29	34	0	0	0	1	29
TraesCS1A03G0217300	66	35	28	43	57	29	21	22	34	10	8	54	29	15	0	0	0	32	28	28	36	28	50	15	0	0	0	1	0	0	0	0	12	51	22	13	36	27	24	21	21	26	25	30	28	38	31	19	49
TraesCS1A03G0217500	194	387	218	552	638	731	1428	136	326	337	106	1272	1341	334	142	226	317	870	424	509	660	307	451	172	533	195	265	81	293	340	216	287	19	404	324	292	622	240	284	472	332	228	219	554	61	425	743	463	792
TraesCS1A03G0217700	2	15	11	65	266	141	1293	26	45	119	18	763	754	73	64	45	182	292	80	140	213	107	65	62	138	40	36	10	105	161	62	95	2	160	84	69	193	33	35	85	113	51	77	75	17	123	178	72	359
TraesCS1A03G0217900	23	14	15	28	23	18	46	4	15	17	12	37	13	12	13	10	15	12	14	19	15	18	32	5	21	11	11	11	15	26	21	16	5	22	10	13	24	4	18	15	20	12	18	15	11	14	24	15	39
TraesCS1A03G0218100	929	819	430	455	731	668	436	835	601	387	464	611	324	465	441	394	329	664	493	603	504	469	737	315	714	775	403	503	775	629	731	548	113	1042	401	368	597	733	550	778	445	663	371	700	688	776	598	497	582
TraesCS1A03G0218200	825	686	309	416	583	565	369	619	509	391	298	438	331	363	349	321	294	515	424	513	428	327	786	236	446	621	438	378	716	684	721	490	99	903	375	350	514	534	505	574	267	524	362	694	651	711	448	461	465
TraesCS1A03G0218400	241	205	113	103	130	145	102	175	119	97	96	132	81	93	74	95	75	153	150	137	111	100	177	63	149	155	100	104	192	220	205	132	44	321	103	129	128	139	132	165	109	169	107	244	208	175	122	121	128
TraesCS1A03G0218600	62	44	30	37	29	20	22	34	28	18	15	12	15	28	25	24	31	20	40	20	19	23	25	12	20	35	16	22	60	63	58	38	6	58	12	25	41	37	36	40	21	44	28	43	46	52	32	24	33
TraesCS1A03G0219300	237	185	131	183	263	187	177	262	210	143	228	203	131	197	147	164	119	196	213	182	212	200	276	141	245	215	164	208	202	180	195	171	56	328	104	145	197	254	176	267	137	199	176	255	222	200	184	193	200
TraesCS1A03G0220900	529	532	191	261	411	368	287	83	68	42	63	292	190	215	221	209	197	388	273	335	262	265	447	196	296	363	218	229	569	484	457	321	59	728	210	273	313	378	353	391	267	361	237	412	459	469	269	235	333
TraesCS1A03G0221000	83	71	39	32	90	54	39	82	48	47	39	50	42	41	39	31	24	62	38	55	37	35	74	23	36	71	41	34	75	91	72	55	9	136	31	49	62	47	59	63	52	50	39	89	74	58	34	31	67
TraesCS1A03G0221400	223	131	107	101	172	78	60	133	125	80	70	80	49	62	63	75	58	84	66	68	84	65	135	37	70	178	95	95	179	147	97	95	28	199	49	54	119	106	83	105	114	92	77	108	215	149	63	55	128
TraesCS1A03G0221900	73	30	10	32	33	36	19	23	33	24	23	20	12	13	23	26	11	25	24	34	26	25	39	20	31	26	23	21	36	28	36	19	6	44	20	18	32	34	34	40	24	36	20	36	18	26	25	20	25
TraesCS1A03G0222100	3	4	4	6	1	4	4	3	2	6	3	1	0	0	1	1	1	2	0	1	0	0	3	1	1	0	1	5	10	14	12	7	0	9	5	4	1	1	1	7	0	2	5	11	16	8	12	3	1
TraesCS1A03G0224100	340	284	264	247	419	342	440	416	298	207	407	320	199	260	217	287	175	305	312	318	262	261	349	193	240	269	246	211	391	369	296	381	1	7	1	2	300	277	254	446	225	326	339	472	332	401	278	386	371
TraesCS1A03G0224700	1847	1401	1218	684	565	938	605	667	629	557	538	764	471	509	320	542	546	761	827	727	648	419	1045	825	515	720	670	650	1928	1486	1911	1948	426	1614	571	929	729	662	1507	1293	887	660	739	1393	1655	1390	1090	1043	716
TraesCS1A03G0225800	127	17	78	126	68	173	36	2	73	60	11	73	164	26	15	52	55	12	105	48	45	11	311	17	40	41	222	103	6	18	116	75	12	6	114	28	177	44	332	121	63	17	56	154	22	25	257	101	20
TraesCS1A03G0226300	19	8	8	10	2	1	0	13	6	10	5	15	3	2	3	1	1	4	11	4	4	3	1	2	11	2	4	5	1	2	2	3	1	8	0	5	10	8	8	10	7	7	6	14	8	1	15	7	1
TraesCS1A03G0227100	280	1331	310	423	685	300	755	1521	276	329	651	464	181	188	336	172	186	1040	433	465	659	822	413	375	419	483	248	191	474	435	214	268	193	3590	182	911	467	908	249	804	530	933	363	664	488	959	342	499	1279
TraesCS1A03G0227200	1191	958	512	631	934	1048	807	795	793	588	643	747	524	449	489	490	456	841	580	798	572	643	981	578	529	768	580	451	979	794	1000	895	41	1688	556	628	735	877	894	1287	802	794	682	1003	974	850	1088	785	787
TraesCS1A03G0227400	112	113	54	64	36	54	51	105	64	61	51	59	29	59	43	35	27	59	52	62	44	65	67	40	47	72	42	60	124	121	96	69	18	128	33	94	57	58	60	92	50	69	53	122	115	91	53	70	68
TraesCS1A03G0228200	39	34	13	5	4	13	5	22	13	16	11	4	2	10	9	7	2	12	6	15	10	12	5	13	7	9	10	4	70	66	40	28	2	53	18	23	11	3	13	8	4	7	12	19	31	34	5	4	16
TraesCS1A03G0229600	39	213	64	56	3	133	181	0	30	341	52	41	103	52	182	130	232	47	33	50	82	36	153	227	6	41	116	56	580	728	331	411	15	792	101	169	57	3	80	32	3	11	59	93	44	125	92	137	26
TraesCS1A03G0230000	3	5	5	2	8	9	10	7	11	3	7	67	7	14	1	20	4	15	31	16	7	13	10	4	7	3	7	4	4	0	14	2	0	3	1	8	2	1	0	24	2	4	5	2	6	4	2	1	7
TraesCS1A03G0230500	807	668	378	411	594	602	451	514	461	434	349	323	248	317	262	275	308	405	342	481	356	338	698	265	314	469	341	289	663	731	787	540	116	900	331	353	519	496	518	707	347	411	376	746	651	650	461	443	398
TraesCS1A03G0230700	421	390	290	272	526	398	398	526	371	319	430	467	250	318	343	398	304	357	266	426	364	427	611	270	382	518	419	429	479	392	456	469	65	863	265	546	476	423	358	533	351	379	309	550	420	425	321	357	491
TraesCS1A03G0230800	66	76	21	25	30	25	24	56	25	22	20	23	18	24	24	17	13	42	33	31	27	40	38	20	33	56	19	18	60	76	49	44	15	84	23	28	32	49	24	39	27	41	24	48	68	50	16	19	39
TraesCS1A03G0231200	277	187	200	162	201	295	208	216	213	188	161	279	150	204	156	161	174	278	206	271	169	142	343	105	297	255	202	304	172	188	253	221	46	222	124	177	264	235	218	361	115	204	103	314	145	226	193	234	175
TraesCS1A03G0231700	9	13	7	5	14	9	8	21	8	9	11	14	12	5	10	2	10	13	6	5	12	9	8	8	17	26	13	9	5	17	10	14	2	11	8	5	6	6	3	6	5	5	4	1	3	10	12	8	6
TraesCS1A03G0231900	5	11	5	4	98	29	32	16	19	8	4	14	3	4	5	2	2	142	57	48	24	7	13	5	28	32	2	15	8	10	11	6	7	29	10	4	190	285	96	144	224	271	64	98	129	123	43	59	50
TraesCS1A03G0232100	127	87	73	66	56	75	64	98	58	45	68	63	38	62	52	54	36	73	65	71	73	47	107	50	81	87	65	79	107	118	125	92	21	168	47	80	67	80	70	98	60	95	61	88	101	109	64	45	65
TraesCS1A03G0232200	43	19	19	25	32	37	17	36	23	31	29	14	5	22	10	15	16	35	29	19	11	27	38	17	24	15	22	28	33	27	32	23	11	50	18	29	34	31	28	41	32	20	28	43	37	24	26	24	30
TraesCS1A03G0232300	188	63	53	53	53	45	20	41	29	39	38	52	39	32	35	42	46	21	19	23	62	33	96	27	40	43	59	29	66	51	46	31	7	66	46	27	44	34	41	38	37	33	24	41	52	45	29	34	37
TraesCS1A03G0232800	109	87	117	74	61	108	48	65	51	53	70	60	34	55	29	51	67	76	120	79	74	54	85	81	48	53	60	50	161	102	136	210	55	149	56	86	71	76	154	140	93	67	68	114	110	122	95	116	77
TraesCS1A03G0232900	156	144	120	103	211	144	98	133	225	157	92	148	123	117	76	81	79	70	68	112	192	74	246	66	91	234	204	169	159	111	165	177	76	211	138	124	181	100	159	207	112	88	71	210	164	123	129	163	68
TraesCS1A03G0233400	12	67	15	138	179	41	260	55	8	42	33	188	123	18	120	22	79	9	17	11	108	86	25	70	35	3	15	6	135	134	8	73	6	235	38	68	70	37	17	44	78	36	78	32	11	79	65	43	354
TraesCS1A03G0233500	20	24	7	14	7	13	8	10	9	4	2	15	7	7	10	6	4	13	17	5	5	4	17	5	9	16	7	6	18	12	27	11	4	29	3	7	12	8	12	6	14	15	14	21	27	12	7	6	9
TraesCS1A03G0233600	144	101	101	94	137	106	101	97	75	61	80	65	48	76	50	51	51	108	96	105	70	61	99	42	71	96	63	94	69	68	79	95	35	136	38	79	118	124	85	154	102	132	83	138	129	115	84	106	102
TraesCS1A03G0233800	21	6	16	20	32	14	16	16	14	28	16	16	17	5	16	12	18	8	9	19	13	13	38	9	8	8	14	17	14	9	10	14	1	28	18	19	30	8	21	23	16	13	26	31	7	15	15	9	21
TraesCS1A03G0233900	1366	1130	761	783	1180	778	650	976	795	588	631	877	485	627	509	558	516	795	728	827	657	596	1169	520	804	1025	653	683	1076	988	960	930	251	1741	491	779	964	946	825	1118	781	920	607	1224	1104	1024	671	738	956
TraesCS1A03G0234400	80	72	23	31	46	25	20	61	24	12	24	35	12	21	30	15	17	37	29	29	33	27	53	12	34	40	22	26	37	37	29	17	6	74	20	22	22	50	32	31	38	52	30	38	49	55	22	26	41
TraesCS1A03G0234500	64	54	42	39	16	28	28	27	19	24	33	21	9	17	24	25	19	20	35	34	5	19	36	12	11	15	13	20	47	62	42	27	10	50	16	38	27	30	36	40	19	36	32	45	51	36	32	27	32
TraesCS1A03G0235000	1045	816	575	538	1071	925	628	856	683	479	453	533	383	475	329	296	235	899	807	659	826	376	890	386	805	1017	570	614	950	859	934	765	295	1430	429	566	811	879	785	797	664	783	617	1195	939	917	685	712	682
TraesCS1A03G0240100	23	23	30	23	5	0	7	35	7	9	12	6	11	5	1	4	0	12	13	8	0	0	1	2	9	9	2	13	0	11	16	10	18	23	10	12	7	18	5	13	14	15	14	26	5	8	11	13	8
TraesCS1A03G0240200	19	14	19	23	4	2	2	45	8	8	6	2	1	2	1	1	0	2	5	1	3	4	1	0	11	10	4	8	0	4	0	1	2	22	5	0	4	5	4	2	1	7	3	0	2	4	6	2	7
TraesCS1A03G0241000	2046	2257	1123	804	2832	997	1579	4152	1544	887	2042	2509	820	2077	2544	1294	1047	3178	1009	1621	1743	3412	1488	1246	2957	3500	1213	1586	2687	2798	1290	1645	337	1952	677	1347	1751	3311	980	2261	1159	2960	1104	2017	3275	3968	943	1213	3607
TraesCS1A03G0241600	304	337	245	184	165	185	148	416	169	164	218	184	102	177	77	90	80	220	144	126	128	111	158	76	235	286	120	134	261	285	231	171	74	515	114	157	156	243	162	283	147	237	149	313	243	229	219	233	192
TraesCS1A03G0242000	103	124	47	27	27	32	26	43	34	35	17	16	14	14	24	10	14	40	25	19	12	16	25	21	38	53	22	19	112	142	108	69	10	110	27	44	26	27	46	31	25	32	30	48	96	57	26	23	17
TraesCS1A03G0242100	293	259	210	140	124	235	194	134	125	132	127	138	114	135	86	158	146	159	158	208	97	107	249	170	129	124	120	140	332	261	385	363	12	319	134	204	101	106	203	248	112	124	168	277	220	205	226	208	122
TraesCS1A03G0242700	5	6	5	6	5	5	0	6	7	1	2	3	2	3	1	4	6	5	3	5	3	5	8	3	4	8	4	2	6	6	5	4	2	13	4	9	6	10	5	8	7	4	1	4	6	9	5	1	2
TraesCS1A03G0243300	8	5	19	5	2	2	2	0	3	4	1	4	5	7	1	5	7	8	5	5	1	0	1	1	4	2	4	10	11	5	6	8	0	2	7	5	5	2	11	4	2	2	4	8	2	2	5	6	1
TraesCS1A03G0243500	18	25	20	4	44	30	38	48	32	44	58	18	14	27	25	35	24	23	23	28	19	34	43	34	42	41	33	51	42	43	49	29	7	47	28	37	10	20	14	20	12	22	17	30	22	11	11	9	34
TraesCS1A03G0243600	41	30	30	27	39	24	32	27	21	18	24	30	15	24	24	19	21	21	6	31	21	31	29	25	23	27	32	19	46	37	31	23	10	58	14	31	26	27	30	39	24	24	19	34	17	24	20	13	32
TraesCS1A03G0243800	34	41	11	28	25	15	11	42	11	7	20	4	2	3	18	8	5	40	26	28	26	47	34	24	35	47	14	21	32	26	15	12	4	16	2	4	12	44	9	28	20	46	25	30	72	58	16	15	62
TraesCS1A03G0244100	159	79	55	103	139	115	84	93	92	64	67	78	50	48	46	64	43	108	91	105	110	122	200	81	63	79	65	50	84	79	67	58	4	102	45	40	94	87	83	97	105	135	91	146	107	103	122	68	109
TraesCS1A03G0244400	328	232	397	244	224	693	716	297	533	470	674	302	321	591	295	533	406	309	452	728	254	294	917	431	233	261	435	522	301	260	771	720	35	535	350	520	304	292	632	1060	217	323	444	810	306	374	666	715	273
TraesCS1A03G0245700	17	12	3	7	9	5	3	12	12	8	9	6	3	4	4	5	3	7	7	6	11	7	10	8	11	9	5	3	11	10	11	3	4	22	2	8	7	14	9	7	6	11	7	6	12	11	2	5	19
TraesCS1A03G0245800	68	79	8	44	37	49	26	49	25	32	20	18	32	20	29	31	16	37	19	25	3	14	4	9	16	30	33	18	90	36	57	42	1	184	28	27	30	26	30	43	30	47	42	35	64	33	22	29	47
TraesCS1A03G0245900	160	250	21	115	75	142	86	111	61	52	41	71	50	50	88	53	103	79	48	87	13	40	28	29	47	87	67	27	276	196	167	117	7	533	137	62	77	61	63	87	43	88	134	105	117	133	78	46	83
TraesCS1A03G0246200	29	43	20	17	32	20	14	54	37	18	36	29	23	46	35	35	22	46	16	35	22	33	20	18	62	68	54	38	49	44	51	36	7	102	23	57	0	1	1	0	0	1	1	0	46	42	21	18	49
TraesCS1A03G0246600	12	23	2	14	19	9	10	20	10	8	12	15	8	7	11	10	10	11	5	11	8	7	11	7	17	28	12	6	41	15	21	8	1	38	7	6	7	6	16	15	5	10	15	14	18	13	13	6	32
TraesCS1A03G0246700	4	13	2	3	10	12	7	5	5	4	7	4	3	4	10	8	5	10	2	6	4	7	6	4	6	14	7	5	12	5	17	8	1	32	7	2	0	0	1	0	0	0	0	0	11	13	7	1	15
TraesCS1A03G0247100	6	11	6	5	4	3	4	3	3	5	3	4	3	6	3	2	4	7	6	11	6	0	7	3	5	3	3	2	10	8	16	12	1	14	5	15	5	6	9	6	2	8	6	11	6	5	13	6	3
TraesCS1A03G0247700	311	383	101	174	278	139	126	434	153	100	129	197	121	141	175	107	77	350	146	160	179	223	196	77	383	410	197	155	327	254	176	136	25	1033	169	241	226	384	168	254	232	424	199	261	376	322	133	110	331
TraesCS1A03G0248900	46	48	58	17	6	49	59	15	31	28	31	13	20	42	9	25	29	18	40	37	15	13	34	38	15	20	29	46	32	47	109	74	7	56	24	38	14	16	54	46	17	24	34	64	52	48	77	62	17
TraesCS1A03G0249000	356	299	175	189	256	170	157	269	206	134	168	255	133	130	113	107	97	264	199	165	186	147	248	137	256	297	139	139	313	263	228	214	55	540	122	163	196	299	186	277	274	279	189	241	394	296	222	205	232
TraesCS1A03G0251300	21	10	10	21	18	10	4	12	12	6	8	7	4	8	4	4	2	17	12	17	5	11	21	7	8	11	10	8	17	10	7	8	2	28	11	14	19	11	13	20	15	18	19	22	8	7	7	4	15
TraesCS1A03G0252300	4	6	0	2	1	4	3	40	192	83	9	127	190	47	23	58	20	2	2	2	916	67	1465	72	168	335	564	178	94	64	192	76	266	234	272	132	14	1	10	5	5	2	1	11	65	76	294	202	2
TraesCS1A03G0253200	50	54	19	18	29	24	12	23	9	18	3	20	7	5	10	13	9	40	17	8	11	17	14	11	22	23	8	9	52	58	52	34	1	68	11	20	14	33	30	18	39	27	23	18	67	40	24	14	36
TraesCS1A03G0255000	200	161	156	210	204	176	186	239	178	149	249	341	146	222	161	200	153	133	177	253	90	248	264	127	207	169	144	188	152	136	214	177	26	314	117	180	185	209	141	305	115	188	192	265	197	210	154	168	235
TraesCS1A03G0255200	91	183	115	111	57	62	115	38	34	77	53	49	31	41	29	25	52	96	89	76	75	49	52	119	29	19	25	14	239	217	119	283	38	233	72	125	72	47	118	103	93	47	88	121	144	228	220	158	67
TraesCS1A03G0255300	196	152	114	94	184	83	114	228	168	122	124	129	78	125	95	114	86	111	120	112	122	116	210	78	149	195	145	123	180	183	151	137	88	340	85	145	155	174	129	184	105	193	106	192	176	172	107	123	160
TraesCS1A03G0255900	450	423	339	267	328	343	254	315	342	321	340	437	319	393	234	349	295	342	315	343	305	290	596	262	306	478	371	432	555	544	590	561	132	895	292	549	374	290	373	525	268	281	269	486	476	552	449	457	299
TraesCS1A03G0256200	14	10	14	3	6	4	2	12	8	5	9	18	10	23	11	15	12	16	4	2	1	0	0	1	14	16	11	7	48	51	22	15	0	25	7	11	10	7	14	13	7	11	6	9	33	23	13	5	5
TraesCS1A03G0256300	148	187	105	72	93	96	129	8	11	17	11	93	78	72	55	63	74	85	83	88	63	68	116	73	71	73	101	78	313	313	139	155	41	321	83	153	74	46	79	94	67	84	70	184	149	196	74	84	125
TraesCS1A03G0256500	113	68	80	71	98	88	61	50	58	74	37	118	77	76	40	48	78	131	84	92	95	47	200	26	83	80	79	77	59	77	73	69	43	99	69	61	109	54	70	87	109	54	47	107	38	69	93	91	77
TraesCS1A03G0256600	370	309	251	189	260	247	150	252	223	132	121	203	97	176	117	154	105	225	217	153	203	125	324	107	176	243	202	215	320	310	303	280	105	453	162	242	225	243	254	251	168	235	201	375	306	295	194	232	215
TraesCS1A03G0257200	597	581	267	294	448	337	238	507	392	231	264	277	187	264	245	201	173	378	258	338	307	339	501	197	396	471	274	224	425	398	398	279	81	804	205	257	381	422	319	428	304	461	255	495	402	463	275	237	363
TraesCS1A03G0257700	44	57	25	19	30	40	22	18	12	23	15	13	9	11	15	17	13	23	11	23	9	15	33	12	19	23	17	8	87	83	68	38	1	39	13	20	16	26	39	26	25	38	18	34	37	45	22	19	18
TraesCS1A03G0257900	115	88	74	63	127	119	127	158	167	75	129	166	115	160	99	114	70	109	111	95	117	116	158	73	83	105	82	104	107	87	133	140	38	172	65	100	65	106	101	168	115	105	94	149	123	131	133	100	122
TraesCS1A03G0258300	385	280	265	262	486	318	297	237	269	155	134	388	259	151	82	122	98	313	305	248	302	148	359	134	250	249	278	173	297	273	245	215	109	505	193	205	322	228	294	296	472	301	233	449	326	279	318	311	361
TraesCS1A03G0258600	1	15	2	2	5	1	8	8	0	1	4	7	3	5	14	0	6	8	4	6	8	2	2	2	1	1	1	0	16	17	1	10	1	22	3	4	7	4	1	8	9	4	8	7	0	6	2	1	10
TraesCS1A03G0259500	140	72	48	73	144	116	62	133	138	104	109	140	63	101	95	91	104	81	78	82	146	107	233	63	105	122	116	75	170	154	158	122	18	241	110	95	170	148	144	192	128	141	119	184	169	164	116	114	90
TraesCS1A03G0259800	195	132	147	113	164	132	109	205	149	100	125	152	88	109	92	103	60	127	124	150	140	136	228	98	144	208	159	161	140	125	141	130	12	287	94	115	153	165	174	184	89	159	87	214	171	191	105	113	114
TraesCS1A03G0260200	536	323	281	307	309	291	292	298	377	255	348	254	199	266	197	254	216	290	263	323	221	178	430	202	258	323	237	254	349	335	415	428	55	464	179	262	296	290	346	472	220	244	271	451	358	352	382	347	236
TraesCS1A03G0260600	26	20	17	19	21	16	16	17	10	14	13	6	7	21	12	12	10	15	30	16	9	12	19	10	19	8	12	19	17	19	16	11	4	40	8	16	9	16	15	19	8	18	10	31	27	18	15	22	12
TraesCS1A03G0260900	105	90	57	41	64	61	50	69	54	35	35	71	39	38	29	40	26	54	58	42	43	58	100	50	48	46	41	24	100	77	71	48	24	123	36	69	83	53	51	66	47	53	55	70	63	69	56	35	84
TraesCS1A03G0261200	0	0	0	0	0	0	0	4	3	4	5	3	7	8	7	4	11	2	3	5	0	2	6	2	11	13	5	10	2	2	3	5	0	1	1	3	2	14	4	24	1	4	2	4	10	8	13	14	0
TraesCS1A03G0261400	267	205	142	129	218	180	94	207	174	132	117	170	111	135	101	99	96	160	110	159	124	135	249	91	174	195	127	122	226	181	236	157	50	335	109	122	230	264	171	224	136	204	123	255	191	210	146	134	179
TraesCS1A03G0261500	7	7	2	10	16	4	5	7	4	4	1	9	6	4	1	2	5	2	6	4	4	2	6	3	3	0	6	2	5	4	1	5	2	25	7	5	2	2	3	2	13	3	1	4	2	2	2	11	9
TraesCS1A03G0263600	167	153	83	92	113	106	88	66	58	63	57	128	69	106	40	53	55	162	94	120	74	69	141	46	167	146	74	79	108	144	144	108	10	167	80	80	111	117	81	168	97	97	64	125	107	129	86	75	93
TraesCS1A03G0264500	129	132	68	73	95	61	58	95	64	36	49	60	50	54	48	46	29	78	55	67	85	69	87	45	64	99	51	51	118	104	90	71	15	227	48	73	73	69	60	76	92	104	39	92	101	84	52	43	79
TraesCS1A03G0264600	43	46	32	15	8	27	30	39	17	26	20	16	9	20	6	14	8	29	11	19	10	7	22	23	15	22	7	18	67	63	76	51	1	47	22	24	8	24	50	29	18	28	25	25	50	39	20	26	14
TraesCS1A03G0264900	64	53	47	39	28	37	21	33	29	17	27	61	42	18	17	21	35	44	28	32	32	24	61	23	25	44	31	31	48	44	82	43	14	60	39	20	53	33	46	46	47	37	27	39	63	36	44	29	37
TraesCS1A03G0265100	42	48	34	27	53	15	19	61	32	18	40	42	15	11	24	43	23	36	25	39	40	48	41	29	41	49	41	17	44	31	24	40	11	86	22	37	52	46	23	44	48	48	31	86	37	62	25	18	70
TraesCS1A03G0266000	17	35	6	5	7	12	64	48	18	18	64	360	26	139	8	29	9	205	163	59	111	137	16	23	71	22	7	7	56	23	41	14	4	81	0	40	19	17	3	85	7	45	58	7	31	49	20	8	138
TraesCS1A03G0266600	79	77	62	55	65	30	44	75	67	49	45	77	39	36	36	46	39	52	35	36	44	33	61	30	31	60	51	43	88	65	69	58	13	123	35	72	64	63	48	61	58	61	52	79	67	57	32	35	66
TraesCS1A03G0266700	725	596	451	501	833	494	346	734	588	321	351	478	297	328	278	333	240	485	376	412	550	419	809	241	451	703	454	468	587	509	546	478	95	1072	368	402	635	730	501	676	398	582	341	587	628	910	411	435	505
TraesCS1A03G0267400	35	20	15	15	16	5	6	28	25	11	15	18	7	21	16	13	13	12	8	9	10	15	20	7	21	19	10	7	22	33	17	22	10	39	10	18	10	14	11	20	3	9	6	9	23	14	6	10	14
TraesCS1A03G0267500	15	53	5	29	52	18	67	38	8	10	10	34	17	11	21	8	16	30	25	19	16	41	17	22	11	8	4	2	23	39	17	23	5	111	6	28	24	30	6	30	19	25	19	13	5	20	6	13	82
TraesCS1A03G0267900	1156	571	679	806	1253	1388	1294	1249	1081	1123	1942	1547	818	1228	1108	1124	823	833	873	1285	794	1452	1616	1073	1005	885	1020	939	1115	856	1359	1415	33	1495	884	1072	1153	748	1010	1872	4	27	42	147	834	834	993	955	1069
TraesCS1A03G0268100	89	80	63	96	64	41	35	44	42	31	45	76	40	40	25	34	33	65	66	62	61	33	93	34	63	66	78	50	48	50	40	51	22	103	34	46	166	116	113	139	140	127	88	210	33	44	50	54	52
TraesCS1A03G0268200	169	63	96	106	87	109	92	102	124	84	113	81	56	59	57	58	69	75	83	111	66	85	189	63	75	70	82	72	78	70	91	57	6	116	60	72	91	84	101	141	85	135	75	154	114	97	81	68	66
TraesCS1A03G0270200	12	11	0	8	14	9	8	6	5	4	2	7	1	1	9	13	9	8	10	6	4	1	5	2	32	18	8	5	82	73	27	20	2	52	9	2	11	9	7	3	5	12	6	3	23	9	3	2	7
TraesCS1A03G0271200	15	6	8	4	7	5	4	12	10	7	9	7	7	3	8	5	2	12	8	8	7	1	9	6	12	4	9	4	10	7	6	6	3	19	6	1	7	12	16	5	7	12	5	8	9	13	4	4	10
TraesCS1A03G0271400	4	14	4	2	14	3	6	6	3	4	0	3	0	0	6	3	4	6	0	5	4	6	4	3	7	8	2	3	43	26	3	14	1	25	2	4	3	8	1	12	7	7	3	10	12	8	5	9	4
TraesCS1A03G0271800	489	328	291	317	1020	657	424	570	692	433	497	582	337	377	309	346	220	467	387	450	571	491	790	299	424	423	424	334	345	258	368	333	90	700	337	392	668	550	424	596	372	469	387	520	351	339	349	342	507
TraesCS1A03G0272100	81	64	54	50	45	60	50	55	38	30	37	44	28	38	16	27	23	53	47	47	37	44	57	27	48	47	31	36	71	60	68	50	20	99	36	39	53	69	48	77	42	60	57	79	58	50	38	27	65
TraesCS1A03G0272200	165	229	67	53	100	104	111	174	110	108	49	75	54	95	53	49	34	112	74	58	49	70	71	62	39	94	38	44	234	230	118	103	45	484	101	121	113	135	130	200	80	142	88	260	261	312	114	111	110
TraesCS1A03G0272800	416	265	166	186	220	211	129	173	175	78	67	207	162	94	100	85	105	270	222	180	129	104	228	79	177	222	103	120	203	191	179	185	66	403	110	142	196	270	195	298	129	194	104	294	288	277	221	206	206
TraesCS1A03G0273000	467	398	354	351	490	398	448	578	316	299	508	589	324	489	331	363	307	480	411	634	281	501	619	307	411	505	387	491	308	360	428	458	203	768	229	528	497	483	387	728	290	459	343	626	400	465	302	396	425
TraesCS1A03G0273100	2064	1414	1725	1170	1108	1224	1151	1041	1083	938	973	1806	899	1007	629	1079	916	1264	1135	1164	1060	812	2180	880	1186	1628	1342	1328	1836	1656	2002	1949	349	2222	763	1330	1198	1203	1815	1897	1013	991	894	1993	2011	1441	1433	1446	1147
TraesCS1A03G0273200	139	89	118	98	131	91	102	109	81	82	91	97	57	73	53	51	56	77	63	80	81	79	147	63	70	81	65	77	83	58	76	88	24	115	52	102	124	99	103	149	77	97	41	129	74	92	60	78	76
TraesCS1A03G0273400	111	91	52	63	114	59	51	114	65	41	40	68	45	50	43	37	38	70	44	38	68	54	75	27	79	104	40	41	63	55	45	43	39	163	26	37	83	99	41	63	71	98	35	70	71	91	46	47	89
TraesCS1A03G0273500	51	44	22	42	49	27	34	8	8	3	4	9	4	6	6	4	6	42	48	49	10	11	11	7	6	7	3	5	4	7	4	1	12	70	24	54	37	36	48	49	41	43	29	44	53	40	33	34	37
TraesCS1A03G0276000	14	8	7	7	0	4	8	1	1	1	0	3	9	2	3	9	10	3	21	12	1	2	9	4	7	2	6	14	7	16	20	11	0	8	3	6	2	2	5	5	0	3	10	9	17	7	9	4	4
TraesCS1A03G0276200	105	74	69	52	35	41	38	103	42	34	101	33	8	36	46	35	39	87	63	81	47	42	52	38	74	63	43	69	39	65	97	90	18	125	33	52	80	108	55	122	37	68	49	75	10	14	9	11	78
TraesCS1A03G0277400	52	55	25	19	30	19	8	18	13	15	8	25	26	19	11	10	8	21	13	9	11	10	23	12	18	30	25	15	53	31	19	20	9	52	10	19	28	17	27	28	31	27	17	34	37	47	21	17	21
TraesCS1A03G0278500	30	35	8	9	8	21	21	9	11	15	4	15	5	6	10	12	9	16	9	9	9	4	15	13	11	13	12	10	27	37	23	14	4	32	5	15	3	10	14	20	10	17	15	28	34	36	18	9	17
TraesCS1A03G0279700	394	262	162	179	275	209	148	243	276	140	135	224	127	156	147	162	127	233	179	205	233	165	341	137	216	340	202	189	299	303	260	225	57	434	168	140	255	272	279	281	180	243	158	346	272	290	210	196	251
TraesCS1A03G0280400	28	38	18	7	1	10	19	1	3	6	1	0	9	3	1	5	2	4	16	8	3	1	9	15	1	3	7	2	73	61	27	36	0	46	18	26	14	1	18	23	0	8	12	45	46	38	7	11	4
TraesCS1A03G0280800	566	295	242	375	832	578	442	639	530	377	607	972	464	482	326	393	275	454	633	458	517	517	732	329	535	464	377	386	449	305	473	406	260	732	315	412	472	550	398	590	483	469	559	576	582	448	530	504	644
TraesCS1A03G0280900	131	101	66	60	105	77	53	108	78	59	82	101	51	70	60	72	37	88	54	56	61	86	106	50	84	99	69	91	93	92	76	82	19	189	46	83	74	106	67	106	61	82	50	109	99	115	80	70	88
TraesCS1A03G0281400	162	184	98	200	189	136	167	339	153	108	341	536	190	372	243	234	152	198	217	194	120	400	227	203	314	134	119	142	329	187	248	196	10	412	99	223	155	273	116	276	68	211	283	155	378	305	134	175	295
TraesCS1A03G0282800	53	41	28	19	64	35	39	83	31	21	49	87	32	44	45	47	34	77	38	47	39	57	60	43	52	52	30	23	75	59	47	34	5	142	22	36	62	51	51	76	27	50	37	46	64	69	32	27	61
TraesCS1A03G0283100	15	38	46	51	160	82	20	12	45	37	6	28	67	11	10	16	9	31	14	26	57	2	71	12	22	21	106	16	20	29	29	39	14	48	49	25	53	7	42	38	26	9	19	52	13	16	70	27	23
TraesCS1A03G0283800	967	813	712	1167	1241	604	1070	1209	583	518	528	1064	589	389	581	473	582	732	914	536	1220	628	941	405	623	752	668	932	902	831	777	921	521	1657	402	681	894	678	636	707	860	837	960	650	758	614	830	536	1745
TraesCS1A03G0284000	333	238	115	140	230	194	123	211	161	75	116	195	98	89	124	128	96	185	163	121	159	139	238	90	207	227	156	132	321	216	235	180	52	332	120	134	152	182	140	218	167	229	157	235	294	275	173	128	219
TraesCS1A03G0284800	411	455	228	181	623	824	586	562	472	505	342	361	289	454	350	337	278	621	308	557	301	419	682	357	293	509	324	299	990	911	906	586	63	1185	350	499	605	464	668	802	302	567	498	1050	654	767	394	455	491
TraesCS1A03G0286100	24	19	14	16	13	9	1	12	8	3	6	5	7	5	4	7	3	14	10	9	9	5	12	9	8	4	9	10	17	15	29	21	2	17	16	14	9	13	21	18	13	7	11	17	19	19	6	11	8
TraesCS1A03G0286300	4	16	3	3	15	12	19	4	5	5	3	50	24	5	11	9	11	70	16	11	35	22	7	13	11	7	3	4	28	19	9	13	2	24	4	13	13	4	4	14	22	21	9	6	5	15	5	11	69
TraesCS1A03G0286700	29	22	117	64	110	167	151	23	52	155	65	193	122	91	41	84	94	94	114	187	66	56	169	39	70	30	118	116	85	56	125	97	6	28	72	65	146	13	83	99	8	41	89	154	19	23	139	85	75
TraesCS1A03G0287600	33	31	71	51	38	46	39	14	21	71	22	43	30	18	6	0	2	26	21	55	35	21	76	21	4	6	7	1	16	16	7	6	6	24	2	12	109	13	80	46	17	15	27	101	14	20	42	29	56
TraesCS1A03G0287800	39	38	39	11	1	10	9	1	7	5	1	2	2	5	4	1	1	0	4	6	0	0	2	3	1	0	4	3	58	38	51	19	1	15	10	14	5	0	50	7	1	1	6	11	48	23	11	14	4
TraesCS1A03G0288300	7	27	2	13	4	10	13	9	3	4	5	6	4	5	8	5	12	21	8	7	6	8	5	6	6	2	4	4	34	28	9	13	2	43	5	7	6	7	2	7	8	6	5	12	4	12	13	7	15
TraesCS1A03G0290200	34	36	34	24	40	43	43	40	21	37	45	30	27	26	35	27	34	32	41	45	19	33	40	35	33	28	24	24	63	61	50	47	3	62	25	38	26	28	25	52	21	32	39	50	40	49	33	35	46
TraesCS1A03G0290300	178	145	135	85	254	81	137	158	86	76	70	108	79	70	77	65	61	154	101	140	130	87	172	79	130	168	90	117	213	164	122	120	84	227	90	120	200	121	142	154	188	109	103	251	169	134	100	110	184
TraesCS1A03G0290900	176	124	104	102	220	108	77	158	112	60	88	145	81	79	0	0	0	116	101	105	123	75	209	74	0	1	0	0	1	0	0	0	35	227	82	93	140	149	113	145	160	139	125	171	187	136	122	93	176
TraesCS1A03G0291600	175	164	60	80	168	131	98	194	112	65	76	152	59	82	85	77	58	215	108	121	101	136	126	60	154	136	88	84	164	117	148	90	26	225	59	81	109	140	86	137	78	125	85	129	151	155	78	67	137
TraesCS1A03G0293500	21	12	5	19	39	11	14	10	7	5	5	12	11	4	17	5	17	14	12	9	25	6	25	3	9	25	13	12	32	24	12	22	12	43	8	17	14	9	6	9	14	6	9	7	6	15	7	4	41
TraesCS1A03G0293900	464	309	316	387	707	286	201	312	362	273	214	294	253	142	252	247	256	225	218	253	540	248	667	176	276	325	404	392	254	248	205	269	190	519	211	220	515	317	287	296	365	241	172	397	194	289	227	159	442
TraesCS1A03G0294200	5	38	9	33	5	8	67	2	5	16	19	25	45	11	22	5	46	13	19	27	6	6	3	18	1	3	2	2	43	49	5	31	0	58	17	26	17	9	5	35	5	4	25	21	2	10	22	15	29
TraesCS1A03G0294600	118	120	45	61	52	92	78	70	57	57	62	34	21	37	38	43	43	95	79	81	46	33	83	49	69	67	33	47	128	104	147	99	9	142	49	34	45	66	83	111	50	64	51	79	100	102	100	84	49
TraesCS1A03G0294700	79	50	60	44	75	41	47	29	89	72	70	66	61	43	44	77	53	25	36	38	40	45	77	33	29	48	84	42	59	49	53	60	9	47	30	69	76	22	55	74	17	32	24	93	42	55	57	60	37
TraesCS1A03G0294800	40	2	24	51	33	22	22	14	36	17	22	22	9	42	24	35	53	31	24	41	61	55	95	23	70	55	72	91	26	34	45	76	11	56	25	46	65	25	48	72	30	35	25	133	33	48	44	46	31
TraesCS1A03G0294900	17	16	9	5	11	7	9	15	5	5	9	6	2	3	4	5	8	11	8	5	5	4	9	4	5	11	10	8	16	18	13	11	1	23	1	10	6	9	2	5	2	10	6	2	8	18	4	5	10
TraesCS1A03G0295000	151	419	57	146	64	80	101	348	46	33	100	136	77	90	118	66	73	145	99	67	36	162	47	99	138	107	27	50	362	394	216	211	16	900	48	139	46	233	83	164	50	215	100	97	301	413	59	65	182
TraesCS1A03G0295200	1017	1373	574	619	739	896	746	1075	736	521	609	871	508	708	639	613	529	837	677	765	632	736	872	636	742	982	555	531	1459	1439	1423	1291	118	2544	639	852	664	887	861	1221	479	866	785	1176	1166	1567	716	822	793
TraesCS1A03G0295400	16	7	3	5	4	10	1	2	4	5	0	5	2	1	0	1	1	2	0	4	5	4	2	1	2	4	1	4	12	10	11	6	0	5	2	4	2	2	7	3	9	0	2	9	16	8	5	8	4
TraesCS1A03G0295500	21	19	8	24	24	11	15	10	6	9	9	18	13	12	8	1	10	15	11	12	23	13	8	11	14	13	3	9	34	22	13	15	4	39	7	9	11	9	6	8	15	15	9	11	19	22	6	8	18
TraesCS1A03G0296500	15	13	19	22	82	48	66	52	49	61	85	136	54	68	27	29	18	32	60	58	35	50	58	44	21	21	28	36	29	29	35	28	8	61	39	70	61	39	46	79	50	41	86	73	43	34	64	65	76
TraesCS1A03G0296700	25	13	21	23	13	17	18	19	27	19	26	26	12	19	15	17	19	20	24	21	16	21	31	16	21	24	22	33	14	21	27	19	6	44	21	23	12	24	20	42	22	29	29	40	28	27	18	22	15
TraesCS1A03G0297300	574	409	262	276	450	392	270	358	252	183	210	348	198	283	218	210	201	317	319	344	359	292	576	215	319	429	261	294	418	405	416	322	137	661	269	294	316	364	346	388	375	415	276	489	416	491	377	300	354
TraesCS1A03G0298200	28	31	17	28	26	14	9	0	0	0	0	7	0	4	8	10	6	30	14	11	21	14	14	13	5	7	8	5	26	29	29	24	3	49	20	16	26	22	21	17	28	28	18	28	26	16	12	3	24
TraesCS1A03G0298500	306	268	218	200	314	232	241	265	224	151	244	219	146	211	140	167	146	247	180	204	170	219	348	127	235	279	170	247	257	232	265	221	82	419	141	225	239	287	217	303	182	211	196	359	225	235	176	220	242
TraesCS1A03G0298600	188	126	94	139	178	146	115	175	118	110	133	160	67	102	71	94	92	119	125	151	136	125	237	100	127	151	117	116	145	110	131	103	17	184	95	128	139	125	106	150	100	131	92	195	144	148	128	98	106
TraesCS1A03G0299700	193	114	69	59	153	135	115	115	72	71	85	80	106	76	84	58	85	155	62	137	81	75	144	38	124	171	111	125	110	133	127	131	25	177	93	54	84	137	112	212	142	105	45	202	91	104	124	129	77
TraesCS1A03G0300100	0	21	0	3	9	5	78	20	3	11	8	308	14	25	3	32	21	165	74	22	129	91	2	18	21	0	0	0	61	8	12	5	0	61	2	17	16	0	2	16	0	14	59	0	9	21	3	0	103
TraesCS1A03G0300200	836	838	516	515	1391	833	808	1347	927	655	1025	1490	669	925	1060	854	579	1074	816	977	1069	1124	1106	564	1273	1196	783	755	1185	854	799	983	407	1672	540	841	874	919	603	1030	756	1091	914	1243	856	1089	842	909	959
TraesCS1A03G0300800	221	218	58	87	251	132	92	99	71	50	67	181	65	101	113	90	64	60	46	61	43	103	79	27	211	260	90	92	265	223	154	123	40	1048	146	296	156	253	99	216	140	199	94	180	105	67	56	40	221
TraesCS1A03G0301200	139	153	48	81	152	75	76	246	76	57	115	110	50	71	129	83	66	172	57	117	86	102	88	45	138	221	69	76	140	128	77	64	21	320	38	97	77	147	26	113	79	181	93	91	169	194	70	69	158
TraesCS1A03G0302700	319	382	264	129	479	610	646	242	315	279	218	814	428	499	292	358	325	789	408	588	450	430	365	316	464	380	275	337	397	346	574	508	51	765	326	642	532	305	397	665	348	310	189	424	158	368	466	520	775
TraesCS1A03G0303800	497	408	288	218	338	264	185	393	269	167	175	279	167	229	163	199	154	297	288	216	271	217	398	174	280	395	255	254	419	378	372	381	169	584	197	267	319	377	333	402	226	385	219	449	473	419	243	275	356
TraesCS1A03G0304000	138	18	105	105	67	86	29	17	49	49	40	138	83	35	13	48	24	51	48	49	74	29	118	35	63	36	141	72	15	6	28	22	23	36	109	56	138	42	70	60	88	33	35	110	22	13	70	30	95
TraesCS1A03G0304700	242	270	122	134	146	129	97	310	162	96	109	139	82	124	93	86	62	163	143	122	111	137	170	78	178	198	79	115	253	229	183	178	46	396	85	137	139	167	126	156	119	207	104	200	234	252	104	115	173
TraesCS1A03G0304900	12	24	9	48	19	12	46	22	8	18	10	18	14	2	14	2	6	38	21	11	27	20	34	22	4	4	4	2	52	55	7	23	9	59	15	29	20	13	19	13	32	28	35	37	10	29	17	12	49
TraesCS1A03G0306700	18	16	6	11	11	11	10	10	11	9	6	7	8	5	8	3	3	13	5	14	14	4	14	11	11	8	5	7	25	20	17	12	4	36	5	17	15	16	22	17	13	20	8	12	29	20	10	15	16
TraesCS1A03G0307800	128	183	54	89	68	52	57	183	72	52	74	100	57	73	82	81	69	142	88	85	71	128	112	67	124	132	64	63	182	159	116	119	10	286	55	87	82	162	79	135	64	154	74	106	111	192	57	64	108
TraesCS1A03G0308100	0	8	3	6	5	1	4	7	0	6	1	6	8	1	1	0	3	7	3	4	1	0	2	1	3	2	1	3	8	11	3	10	4	21	3	8	9	3	4	9	10	5	2	7	2	2	3	6	12
TraesCS1A03G0308600	15	73	18	29	44	20	42	36	15	16	13	38	30	15	12	13	15	18	41	22	30	22	27	19	15	12	28	0	55	47	18	36	7	38	19	32	32	19	30	24	36	28	24	53	20	41	24	23	53
TraesCS1A03G0309000	104	73	82	133	90	78	139	135	88	73	191	199	68	123	128	118	102	88	131	117	80	167	130	89	108	78	107	135	112	93	126	116	22	184	84	163	101	110	99	166	83	114	158	164	117	105	97	94	135
TraesCS1A03G0309300	906	759	840	463	302	792	872	354	296	508	315	321	309	464	268	470	406	405	553	685	218	339	846	418	268	344	542	639	1359	1360	1420	1087	78	1238	499	938	470	438	718	886	248	422	665	1547	974	983	735	807	386
TraesCS1A03G0309900	16	16	13	18	13	12	19	0	0	0	0	0	0	0	0	0	0	11	9	4	8	8	10	11	1	5	1	0	0	0	0	0	0	21	0	7	1	2	0	0	3	2	1	0	3	6	1	1	4
TraesCS1A03G0310500	309	188	162	121	164	124	110	157	160	96	115	277	114	167	102	120	105	136	141	146	123	92	213	76	117	156	135	135	192	212	202	187	20	239	87	127	178	195	174	244	137	134	119	279	273	217	140	143	182
TraesCS1A03G0310800	252	247	285	174	108	218	152	166	150	185	235	130	116	180	82	203	187	192	216	243	174	98	343	260	120	170	226	195	289	232	454	555	89	326	139	231	205	145	399	475	178	158	204	363	271	312	355	334	120
TraesCS1A03G0311400	136	129	79	68	126	119	78	126	97	54	87	102	83	81	80	75	69	113	87	104	84	117	161	67	128	134	85	103	128	103	122	91	26	192	84	93	119	117	71	130	63	135	85	134	128	107	80	77	110
TraesCS1A03G0311800	20	12	3	7	8	8	9	10	5	4	3	25	10	8	2	2	2	9	6	2	3	1	9	2	17	10	4	6	10	10	2	6	0	12	4	3	23	24	13	21	13	10	3	6	9	18	6	6	10
TraesCS1A03G0312000	16	13	1	11	30	10	18	15	12	8	2	10	17	6	14	6	6	14	3	8	11	8	7	2	4	8	1	3	24	20	11	8	6	31	0	2	29	22	17	30	24	7	9	15	18	15	3	8	40
TraesCS1A03G0312100	11	24	9	14	10	14	13	0	0	0	0	13	14	13	11	6	1	10	26	10	11	13	13	5	15	15	9	3	33	33	16	24	0	48	13	1	12	19	10	16	11	8	14	17	23	26	6	21	17
TraesCS1A03G0312400	41	47	6	38	49	22	53	32	11	16	15	43	48	28	24	13	30	42	23	20	14	20	14	18	33	9	12	16	71	114	13	24	12	135	17	19	22	11	6	24	26	21	24	22	18	33	23	3	89
TraesCS1A03G0313200	41	28	23	27	11	19	14	34	20	19	25	21	18	13	11	20	14	19	32	20	21	13	30	17	22	13	17	19	30	20	30	41	6	49	25	27	27	18	26	26	17	22	21	38	26	32	21	19	24
TraesCS1A03G0313300	29	26	20	35	44	14	97	9	6	20	26	55	37	38	31	32	54	17	19	26	9	18	13	18	18	11	21	17	61	98	24	43	3	65	18	40	20	19	10	77	28	29	21	44	25	42	20	24	60
TraesCS1A03G0313800	192	209	119	122	173	133	99	170	128	88	78	132	88	81	88	76	71	165	100	114	123	131	196	62	132	135	119	105	187	202	157	121	37	334	81	96	155	179	146	164	110	170	84	229	176	190	97	119	134
TraesCS1A03G0316200	103	30	42	55	173	65	50	60	83	54	23	95	96	9	26	23	31	37	34	25	103	42	102	29	43	76	70	55	53	64	36	35	16	112	66	28	121	62	69	40	146	51	40	69	52	57	68	44	111
TraesCS1A03G0316300	324	455	174	206	643	255	303	533	245	211	182	480	221	171	232	185	177	319	138	254	318	288	304	167	204	361	245	173	525	553	265	318	37	927	168	330	290	303	193	292	298	277	170	286	296	280	231	198	672
TraesCS1A03G0316400	186	181	104	89	151	124	82	195	129	106	102	131	91	97	57	85	80	156	174	133	143	113	194	81	121	140	77	101	178	197	148	151	54	280	89	111	129	193	127	172	115	127	101	185	195	187	129	108	160
TraesCS1A03G0317300	72	52	42	41	56	62	64	63	53	37	57	51	39	63	36	52	41	47	62	50	35	26	80	24	42	32	37	61	45	58	66	63	8	96	35	66	36	33	28	72	29	43	39	83	47	61	54	50	64
TraesCS1A03G0319000	195	210	109	95	117	118	111	62	61	47	36	174	110	100	68	109	93	146	117	144	104	84	203	81	171	136	97	100	276	204	214	122	14	247	60	108	136	108	111	177	69	135	81	199	171	176	76	100	142
TraesCS1A03G0319700	1	0	0	0	79	70	81	73	48	60	105	99	60	79	61	80	85	54	64	99	56	61	111	59	72	85	70	71	62	59	76	88	15	101	43	73	78	75	75	98	42	91	93	114	61	73	85	70	57
TraesCS1A03G0320300	124	99	83	59	100	63	60	60	58	47	53	85	56	69	42	38	52	48	44	61	62	47	88	40	105	124	71	71	89	76	74	63	28	142	39	69	73	93	63	88	66	80	47	103	0	0	0	0	74
TraesCS1A03G0321300	266	208	111	127	107	101	49	158	109	68	53	101	71	38	45	55	42	136	119	71	119	54	159	53	78	100	74	55	186	110	155	88	28	210	74	90	130	115	149	132	123	131	93	120	172	137	111	60	116
TraesCS1A03G0322200	35	60	34	25	82	30	31	71	56	38	34	54	14	30	41	37	29	85	29	48	74	78	54	25	33	57	42	20	62	54	40	54	8	113	27	57	75	81	46	77	58	53	24	64	73	68	24	25	53
TraesCS1A03G0323800	209	161	140	75	60	101	81	114	102	78	83	81	70	63	36	60	60	85	77	73	66	48	94	106	42	59	46	72	140	131	173	234	54	197	76	108	82	89	187	204	115	84	66	114	173	121	113	127	77
TraesCS1A03G0324000	103	106	49	35	78	78	45	62	60	46	34	54	32	41	39	48	16	60	51	39	52	31	77	32	44	47	42	36	127	105	99	52	8	147	51	51	78	64	74	63	46	65	43	98	111	106	49	63	60
TraesCS1A03G0324400	58	40	13	5	2	38	12	1	2	11	2	3	0	2	1	6	6	20	22	15	14	15	26	12	3	4	1	4	100	56	121	52	0	18	10	11	14	57	52	40	12	43	31	48	77	46	17	12	2
TraesCS1A03G0324600	223	172	59	3	1	45	19	1	0	31	0	1	3	8	1	4	0	1	5	4	0	3	4	30	1	1	3	6	390	329	360	220	0	25	16	18	3	1	86	12	1	3	13	39	279	174	14	29	2
TraesCS1A03G0325400	95	151	61	57	113	83	98	165	60	56	93	70	36	91	81	50	44	130	44	100	60	78	92	65	93	144	46	63	81	151	81	85	32	254	50	99	59	145	61	140	62	127	36	118	80	111	47	69	93
TraesCS1A03G0325800	25	24	13	7	30	38	36	52	14	22	42	5	6	20	35	46	39	77	27	46	33	34	50	16	31	66	10	37	38	74	29	51	27	56	6	23	18	48	26	35	17	34	6	48	48	44	35	18	7
TraesCS1A03G0326800	17	16	6	18	8	3	8	8	4	3	6	8	6	5	6	8	6	11	8	9	4	8	8	6	8	11	7	3	15	7	5	12	6	24	5	7	9	11	8	10	14	8	4	7	11	16	8	1	29
TraesCS1A03G0329000	78	79	18	4	5	32	15	9	6	15	4	4	5	7	11	7	5	3	5	3	4	7	6	9	7	5	3	3	130	107	143	76	0	28	10	9	5	5	34	2	3	5	9	17	82	60	14	7	4
TraesCS1A03G0329700	243	168	156	136	178	143	118	169	150	127	130	146	94	114	101	109	101	164	155	173	163	116	240	94	192	221	141	150	207	178	195	214	40	261	94	137	172	182	190	255	134	196	119	233	207	207	136	154	136
TraesCS1A03G0330400	129	83	65	97	95	112	99	92	107	63	106	110	74	85	62	85	72	83	83	146	52	98	170	68	78	64	90	98	76	59	108	94	15	182	89	95	89	100	94	151	74	111	84	130	89	83	88	60	102
TraesCS1A03G0330800	395	313	150	223	393	299	218	349	315	220	223	361	187	181	127	129	100	280	203	265	258	235	404	157	158	194	180	99	239	191	210	139	21	544	221	184	335	352	286	332	197	243	217	364	294	254	269	208	235
TraesCS1A03G0331200	215	246	117	151	288	153	145	242	130	105	112	227	96	139	106	119	97	231	184	173	164	143	192	107	150	202	104	126	246	201	187	176	65	395	111	160	190	185	147	207	188	193	144	180	210	208	140	127	255
TraesCS1A03G0331900	330	264	174	192	274	226	279	369	298	214	377	329	137	304	245	187	140	274	233	281	179	327	346	169	374	303	165	221	279	238	269	216	38	439	121	271	270	305	212	439	167	307	263	377	367	303	216	229	278
TraesCS1A03G0332500	163	198	86	108	99	87	78	83	82	62	47	84	45	50	52	64	43	62	68	60	55	54	75	51	60	95	64	64	191	146	133	136	55	193	68	101	72	71	83	98	42	50	65	105	128	145	79	82	105
TraesCS1A03G0333400	114	103	37	72	97	76	54	79	59	42	42	86	59	35	45	56	39	105	85	104	71	94	129	41	89	103	57	52	133	102	86	80	8	176	70	61	105	100	89	114	63	79	68	110	104	107	64	52	80
TraesCS1A03G0334100	116	37	48	84	68	64	34	71	67	34	42	54	32	39	59	69	62	30	39	51	41	44	96	29	79	69	68	69	63	34	78	65	7	52	42	29	56	48	37	65	26	42	70	78	66	60	78	45	37
TraesCS1A03G0336200	61	135	56	3	1	25	13	1	0	21	0	0	0	2	0	0	0	0	7	6	0	0	0	26	0	0	0	2	251	221	148	187	0	12	6	43	0	0	56	5	0	0	31	50	148	178	19	25	0
TraesCS1A03G0337200	521	404	214	238	448	347	268	414	406	315	320	239	155	218	186	211	198	202	171	244	260	204	472	183	258	406	256	207	335	334	365	289	60	558	246	192	327	271	294	366	247	253	184	349	368	363	285	228	247
TraesCS1A03G0339400	1162	1163	1029	970	1004	1362	1369	1323	1202	854	1453	1376	968	1370	842	1208	1032	1028	1187	1377	794	1059	1424	1095	1131	1136	981	1236	1318	1283	1681	1824	258	2775	639	1290	924	1273	1296	2428	909	1065	1025	1392	1175	1423	1745	1616	1058
TraesCS1A03G0341000	359	292	184	192	326	204	162	282	243	180	167	259	131	150	138	156	117	211	177	175	213	142	366	122	162	275	178	158	312	264	249	212	58	418	151	194	258	260	268	329	222	239	158	405	266	297	193	191	260
TraesCS1A03G0341100	916	531	436	614	654	991	851	829	902	616	988	691	517	741	539	635	562	624	557	892	499	709	1182	581	651	601	723	581	519	457	905	791	40	1122	557	577	584	655	762	1273	415	656	696	960	537	575	861	735	565
TraesCS1A03G0342100	549	484	185	217	393	380	246	386	302	242	169	234	172	191	205	178	178	366	204	266	243	234	393	168	287	326	251	156	541	471	527	330	9	673	267	207	339	332	312	394	213	280	271	428	432	413	316	235	244
TraesCS1A03G0342300	193	126	82	84	147	154	84	117	126	70	48	90	89	40	77	44	47	105	67	76	110	71	131	26	125	147	71	72	112	106	133	80	9	158	89	49	101	103	96	104	71	81	71	128	113	100	96	65	74
TraesCS1A03G0342500	54	42	31	31	28	33	36	33	53	20	31	33	22	26	21	31	18	39	48	43	22	17	61	21	35	30	20	45	54	43	51	52	13	58	28	28	28	25	37	57	45	38	31	44	51	42	41	36	34
TraesCS1A03G0343000	48	36	19	20	70	63	71	22	25	36	16	127	67	49	27	26	32	92	94	51	80	26	29	20	80	33	21	30	42	46	39	30	66	140	64	96	34	24	14	31	30	35	33	29	29	49	53	25	70
TraesCS1A03G0344200	28	24	11	23	88	34	36	40	41	27	29	41	18	18	20	12	21	24	20	18	33	20	12	8	40	24	21	14	27	22	20	27	4	37	27	21	39	22	16	21	67	23	18	26	35	18	58	25	91
TraesCS1A03G0346700	521	418	340	321	422	373	314	393	384	310	317	415	293	296	229	290	254	263	321	420	259	294	598	223	436	444	679	416	399	388	395	325	68	966	412	563	401	299	374	576	257	338	321	603	562	500	469	373	299
TraesCS1A03G0347000	57	42	45	28	45	70	61	102	74	48	58	45	48	67	36	62	55	53	66	72	38	51	119	49	43	66	73	82	68	59	80	77	16	118	45	68	62	67	48	87	39	86	70	89	141	150	158	131	64
TraesCS1A03G0347400	53	44	22	33	120	104	77	134	100	47	69	147	85	90	73	100	81	102	102	121	77	101	137	61	126	118	82	94	160	129	174	117	6	100	35	42	115	131	117	142	72	116	103	142	154	152	127	99	105
TraesCS1A03G0348600	40	29	18	22	30	18	20	21	26	32	32	28	12	15	14	23	24	20	12	21	25	35	49	17	28	32	31	28	33	26	41	31	3	56	14	37	25	39	24	35	27	26	24	48	29	35	21	19	30
TraesCS1A03G0349500	29	35	11	9	18	13	11	17	18	9	11	7	6	9	5	5	9	10	12	10	14	6	16	6	7	9	7	2	56	50	80	31	1	20	9	9	9	4	16	14	6	7	7	15	44	32	9	12	7
TraesCS1A03G0350800	789	677	259	451	868	719	476	740	558	365	371	583	244	383	446	400	323	592	455	567	560	595	810	363	406	708	380	322	699	589	614	444	54	1173	429	430	771	635	556	860	483	699	434	798	753	774	505	484	600
TraesCS1A03G0352100	311	129	149	187	248	260	216	279	318	175	242	240	157	195	136	117	111	154	170	189	146	181	322	126	223	179	167	156	205	135	209	177	36	245	203	161	163	145	178	211	164	181	191	171	205	170	179	158	190
TraesCS1A03G0352600	477	219	226	242	509	378	293	353	400	270	327	470	246	302	228	307	225	163	265	163	209	249	423	170	343	350	386	346	306	261	363	320	88	421	271	329	331	233	279	357	353	217	271	296	396	293	368	303	365
TraesCS1A03G0353300	32	40	6	8	10	15	6	12	7	7	6	2	8	8	4	2	3	6	9	5	12	8	13	12	11	9	5	9	40	37	18	18	7	25	5	13	6	9	11	12	0	19	6	10	23	30	12	4	11
TraesCS1A03G0353900	56	84	33	48	1	0	0	46	26	21	36	69	48	20	25	14	18	49	44	33	43	33	30	19	44	56	48	23	76	68	24	36	11	95	20	27	62	51	27	41	72	45	40	62	39	50	43	38	96
TraesCS1A03G0355000	283	253	141	186	240	205	201	261	189	140	142	202	127	164	149	151	141	264	135	241	169	222	341	167	162	253	170	127	283	252	280	207	4	399	131	127	244	276	185	307	147	224	174	277	245	241	177	161	187
TraesCS1A03G0357800	113	107	88	74	111	80	63	117	85	72	82	105	55	62	59	67	60	84	64	81	53	70	111	44	102	112	63	94	115	132	69	61	40	201	63	83	77	106	55	91	68	80	57	104	104	98	74	65	112
TraesCS1A03G0359000	845	842	355	552	1120	510	394	581	534	248	314	796	377	392	444	378	313	1196	964	838	815	704	1013	291	901	1039	438	458	678	597	508	441	146	1323	456	473	1156	1140	606	973	713	948	569	829	770	798	355	354	737
TraesCS1A03G0359500	102	61	56	47	62	103	105	55	86	43	78	89	65	81	61	73	61	54	51	70	54	79	111	55	59	70	61	95	72	66	106	108	11	123	43	66	44	71	73	116	49	60	73	81	78	64	93	83	53
TraesCS1A03G0360300	5	26	9	18	24	10	23	14	7	11	7	39	25	9	27	8	27	12	6	11	21	11	13	19	5	3	6	3	44	45	14	17	2	58	4	20	19	11	7	10	18	13	11	12	5	17	19	15	57
TraesCS1A03G0360600	89	112	33	20	38	25	14	49	27	29	15	27	12	16	13	22	11	42	21	17	17	8	24	7	28	33	8	7	142	106	94	67	18	104	26	17	25	28	32	19	44	24	22	19	88	60	28	14	35
TraesCS1A03G0361500	203	131	99	140	158	133	100	162	168	100	122	233	105	116	92	121	74	125	176	137	95	130	186	99	173	147	101	100	148	118	177	107	19	234	92	127	120	126	108	162	107	118	142	151	161	169	87	76	204
TraesCS1A03G0362200	64	65	34	51	85	44	62	79	49	55	47	49	40	63	69	40	66	64	46	82	76	54	81	46	65	88	50	66	75	92	65	71	36	151	47	56	93	83	63	97	57	82	30	93	73	68	66	57	66
TraesCS1A03G0363000	0	13	1	11	13	3	13	10	2	9	1	15	15	0	8	1	6	8	3	5	15	7	2	3	1	2	0	0	25	21	1	2	0	37	3	7	3	2	1	1	12	4	7	6	0	8	10	3	35
TraesCS1A03G0363800	379	296	265	244	271	258	295	504	376	247	330	311	206	264	198	212	196	266	287	299	277	294	509	236	288	306	237	291	345	367	355	293	67	614	184	315	427	375	335	500	233	327	300	585	381	363	261	241	357
TraesCS1A03G0364800	271	212	149	157	260	246	176	212	215	165	175	181	123	151	158	142	135	258	204	250	193	223	385	163	211	270	161	160	307	284	339	217	10	460	155	166	250	300	240	303	173	233	209	283	215	249	197	163	166
TraesCS1A03G0365600	292	246	131	164	290	196	109	236	238	151	125	234	115	131	132	120	116	221	146	173	181	136	286	97	186	267	164	124	283	230	279	195	16	377	142	150	197	236	186	250	147	232	168	266	268	265	208	153	210
TraesCS1A03G0366300	22	25	14	18	28	19	13	48	18	15	11	20	8	15	7	12	3	14	16	20	14	25	21	10	8	18	16	19	22	15	27	20	4	43	15	22	8	12	21	15	27	15	7	39	29	26	13	16	29
TraesCS1A03G0367400	14	43	6	17	17	6	7	33	6	7	5	18	10	6	17	5	6	20	6	9	8	11	6	7	8	19	9	3	36	29	4	19	5	54	5	14	9	19	7	3	19	14	5	10	15	32	6	7	32
TraesCS1A03G0367900	110	97	46	58	39	49	49	62	39	27	24	46	18	31	31	19	31	81	53	38	24	35	54	26	45	56	36	35	109	105	88	62	11	127	31	47	44	58	41	53	44	45	44	68	91	84	36	39	41
TraesCS1A03G0369600	468	530	148	214	394	274	185	423	254	197	162	268	161	172	226	152	133	408	187	226	303	260	348	149	267	366	139	127	556	476	317	217	64	907	192	207	339	433	246	342	274	377	244	341	550	444	220	168	290
TraesCS1A03G0369700	121	113	43	50	106	48	48	133	75	45	50	86	48	37	56	55	42	97	59	45	60	47	96	32	82	93	49	49	117	117	96	86	13	214	59	71	79	108	66	93	68	85	49	89	115	122	88	69	100
TraesCS1A03G0370000	477	423	226	236	387	265	191	403	265	200	238	234	165	244	199	193	213	312	254	290	261	298	456	171	310	401	240	273	392	370	332	313	99	605	199	221	303	387	269	369	258	371	201	432	340	400	264	231	320
TraesCS1A03G0370700	940	972	768	516	577	808	593	645	600	586	619	523	454	679	430	510	471	545	606	678	398	436	851	414	648	667	726	790	987	1173	1215	1066	151	1115	511	691	529	509	653	784	336	598	518	1091	982	1072	743	831	563
TraesCS1A03G0371000	618	361	376	399	388	414	337	549	440	328	432	442	304	405	321	419	331	390	478	502	370	349	709	263	419	482	427	408	439	396	464	434	143	775	338	437	376	464	400	564	264	428	381	696	376	460	421	383	392
TraesCS1A03G0371500	35	47	22	33	52	39	38	115	99	73	51	90	70	69	64	86	44	88	75	59	88	51	101	54	109	119	93	58	156	120	113	92	39	191	70	108	120	95	92	121	5	9	4	3	99	147	84	87	104
TraesCS1A03G0371800	206	176	68	108	115	93	90	123	93	81	77	93	60	74	70	70	67	135	102	118	89	87	168	61	128	158	106	86	222	186	167	126	1	87	18	33	114	117	119	146	99	123	84	167	180	164	107	107	117
TraesCS1A03G0372800	143	194	89	127	136	137	74	202	128	87	115	130	80	98	113	94	77	116	103	117	126	148	190	81	149	188	108	100	149	153	185	148	32	306	67	95	148	145	144	145	134	143	110	149	138	140	105	87	149
TraesCS1A03G0374000	150	111	72	102	98	79	48	85	97	61	55	104	70	54	67	59	59	74	93	64	106	76	159	48	93	118	92	118	122	107	112	108	38	152	72	100	108	76	89	82	92	99	71	133	100	106	94	84	97
TraesCS1A03G0374400	54	42	24	34	38	23	26	19	36	11	25	30	14	16	23	20	17	37	25	29	27	33	46	16	31	27	25	35	58	30	37	27	12	55	20	33	18	24	15	27	13	27	22	30	40	27	16	17	26
TraesCS1A03G0374600	515	702	423	558	1272	348	309	945	413	533	381	1031	521	282	407	341	374	735	326	327	1084	486	650	298	455	712	626	271	978	656	278	449	123	1123	311	290	1142	627	392	590	1433	605	333	644	395	600	566	362	1337
TraesCS1A03G0375000	0	0	56	0	0	0	19	0	0	63	0	0	0	0	0	0	32	52	0	0	0	0	71	0	44	0	14	0	0	0	43	27	20	118	24	0	0	0	0	23	35	0	0	0	0	21	0	0	41
TraesCS1A03G0377200	110	67	55	62	95	69	69	76	82	42	48	97	62	51	64	44	64	74	57	44	57	56	104	51	71	70	60	58	104	102	134	95	16	146	56	62	43	74	60	62	96	70	72	79	70	74	64	67	84
TraesCS1A03G0377800	20	26	22	14	12	18	20	24	6	14	11	13	11	19	18	11	17	12	9	14	10	12	17	7	14	21	14	14	24	25	31	24	13	35	12	17	16	17	19	24	7	17	16	30	18	16	18	23	18
TraesCS1A03G0377900	7	3	5	3	9	1	2	3	4	8	3	13	6	6	5	1	5	2	0	7	5	0	6	1	15	11	5	3	18	20	11	11	0	8	5	1	1	8	4	4	5	4	1	4	13	13	17	10	5
TraesCS1A03G0378000	41	26	22	9	38	35	34	28	12	12	13	40	38	21	17	11	21	30	19	25	28	21	22	9	38	45	42	33	39	54	38	29	11	56	22	29	36	29	25	39	31	39	18	24	31	25	27	29	46
TraesCS1A03G0378500	177	142	71	103	152	110	69	160	136	86	60	126	75	87	77	72	49	88	63	105	106	73	122	36	110	154	87	69	131	114	86	44	9	178	76	64	99	106	72	82	89	119	59	145	96	74	81	59	90
TraesCS1A03G0380000	196	194	185	137	100	109	152	102	57	69	72	86	59	87	66	73	103	129	120	172	64	88	215	83	64	122	107	89	186	167	164	132	17	276	92	142	96	120	109	146	55	123	115	253	120	144	111	95	93
TraesCS1A03G0380600	197	32	89	50	156	48	23	22	80	67	11	54	85	11	28	23	24	30	39	27	112	21	123	13	79	92	88	59	54	53	43	60	56	33	43	21	170	57	75	39	113	41	21	63	29	43	123	58	47
TraesCS1A03G0380800	3	28	3	37	18	13	180	19	6	37	17	75	71	11	38	11	78	39	15	33	39	30	9	41	8	0	9	1	40	51	12	70	1	86	16	27	20	7	12	32	36	11	25	15	4	26	54	29	74
TraesCS1A03G0381000	173	135	51	85	146	106	68	132	87	62	55	78	83	42	70	58	62	139	57	79	73	55	116	37	126	145	73	62	152	151	136	92	20	257	88	58	79	141	78	123	95	104	52	108	126	103	136	66	83
TraesCS1A03G0381500	35	30	22	10	24	24	15	38	17	20	29	29	25	8	17	21	14	28	21	13	15	18	33	9	29	32	12	16	39	41	37	19	2	48	18	20	16	21	17	24	19	15	21	29	31	28	16	17	23
TraesCS1A03G0381900	95	413	100	126	245	63	182	559	82	116	209	361	118	152	270	143	155	393	82	108	102	261	56	121	150	194	76	59	459	526	122	236	33	778	50	267	123	219	85	210	121	205	129	179	170	320	98	114	556
TraesCS1A03G0382100	119	74	44	47	110	100	70	163	107	74	94	101	48	66	74	71	53	107	88	96	76	78	146	59	106	97	86	88	138	126	132	111	12	179	70	79	64	87	80	93	58	89	67	136	121	157	102	76	118
TraesCS1A03G0382300	296	243	163	159	244	271	199	372	294	181	226	226	161	237	159	149	141	223	216	260	160	215	312	106	219	267	206	258	221	219	254	176	127	501	216	292	195	214	200	268	91	277	194	332	247	242	178	175	192
TraesCS1A03G0383500	115	79	27	80	92	74	56	65	65	41	66	67	27	29	173	186	149	52	53	53	57	78	132	46	87	81	75	48	73	62	87	57	1	133	71	65	82	78	77	105	51	64	61	91	98	61	58	52	77
TraesCS1A03G0384100	188	187	117	74	106	131	124	86	98	73	65	112	119	70	68	68	82	102	71	119	56	59	157	75	55	53	48	71	190	188	170	124	7	158	78	136	102	62	116	143	61	82	81	218	133	120	115	90	99
TraesCS1A03G0384700	801	259	487	564	471	663	349	259	410	560	347	443	453	362	222	447	406	274	476	618	248	205	1168	182	242	277	524	502	254	308	595	368	36	323	419	262	577	361	570	644	232	300	389	968	191	188	453	254	249
TraesCS1A03G0384900	159	108	55	126	126	101	85	116	76	53	94	134	70	88	76	60	60	95	123	126	89	107	164	57	115	100	57	77	63	88	81	56	18	152	82	73	122	103	65	109	72	93	89	153	79	89	62	89	106
TraesCS1A03G0385200	295	63	236	124	303	220	50	14	361	266	29	224	312	53	35	208	146	34	176	267	368	19	1300	47	63	150	707	294	140	61	229	231	90	65	360	65	377	22	298	120	269	32	75	375	82	71	445	187	100
TraesCS1A03G0385800	161	187	35	26	74	97	40	113	76	51	48	53	24	47	47	21	31	103	32	55	69	56	59	49	66	87	21	14	236	156	229	120	13	313	57	21	47	105	85	61	104	92	36	41	183	144	64	38	65
TraesCS1A03G0386600	86	79	37	41	91	54	29	90	60	41	47	72	28	33	32	30	33	52	37	62	45	47	84	34	44	57	36	23	93	72	74	59	5	114	33	50	61	58	59	74	57	57	56	73	82	70	37	48	76
TraesCS1A03G0387000	100	89	47	64	46	33	34	62	43	31	38	69	36	44	38	36	63	2	10	4	4	15	14	10	46	75	59	66	77	67	81	67	44	114	59	50	50	64	53	54	47	62	44	55	83	58	57	40	51
TraesCS1A03G0387100	238	277	172	86	214	184	160	100	74	104	40	85	73	120	69	94	78	148	98	158	84	81	170	89	96	215	106	124	391	334	245	165	46	310	114	223	134	112	164	205	97	139	98	304	198	221	129	115	132
TraesCS1A03G0387200	100	149	34	52	130	101	63	152	70	68	71	112	63	82	66	64	47	120	71	87	60	81	90	55	95	100	36	46	150	117	113	90	20	255	58	77	78	130	67	129	63	120	79	109	79	113	68	63	87
TraesCS1A03G0390500	32	24	14	21	11	3	3	12	8	5	6	11	5	3	2	7	1	9	5	12	5	12	2	10	16	20	3	7	44	33	32	23	10	53	9	19	10	11	4	9	14	12	10	11	45	45	6	5	30
TraesCS1A03G0390800	120	62	120	53	38	187	114	39	79	104	123	48	51	91	43	92	92	90	80	135	49	45	223	99	41	54	80	82	114	86	239	206	14	133	77	122	59	52	164	205	102	86	104	160	107	109	219	152	84
TraesCS1A03G0391400	260	329	137	61	28	139	56	52	22	63	39	30	26	55	27	39	35	74	79	87	29	30	58	100	42	50	24	56	391	372	493	387	17	362	64	81	27	49	200	144	17	36	67	90	363	318	141	144	39
TraesCS1A03G0392000	95	57	22	54	71	41	37	66	42	33	29	53	18	27	27	39	22	45	35	33	66	34	80	29	39	67	26	35	79	69	50	36	9	119	33	38	50	77	44	56	70	75	39	68	81	82	23	34	56
TraesCS1A03G0393100	594	696	260	384	690	53	19	417	174	49	32	152	45	24	95	28	38	658	112	39	476	134	136	30	550	1036	110	151	613	599	94	48	264	1321	65	59	281	751	93	127	546	617	98	134	522	671	95	67	572
TraesCS1A03G0393400	50	7	39	49	2	0	1	2	2	4	3	1	1	4	0	0	0	5	12	7	0	1	2	0	8	6	9	3	1	1	2	0	0	2	2	2	2	0	2	4	1	0	3	10	3	1	4	8	1
TraesCS1A03G0393700	208	161	79	123	143	114	113	151	97	83	114	118	65	92	89	77	85	172	115	142	101	101	159	70	140	173	67	86	174	162	180	155	35	288	71	110	114	160	116	132	87	118	83	148	162	143	125	100	116
TraesCS1A03G0394600	283	151	216	239	190	246	241	230	268	195	314	226	150	239	203	222	213	169	228	301	130	193	494	175	218	190	263	302	211	183	295	275	48	319	165	230	193	209	216	330	131	184	193	339	177	162	231	198	178
TraesCS1A03G0395900	240	62	95	115	343	230	72	98	254	152	66	155	158	71	64	84	52	78	127	74	178	67	288	45	127	145	152	131	107	73	115	78	49	117	156	61	224	99	174	100	192	68	114	183	117	85	183	111	103
TraesCS1A03G0396400	433	397	336	206	161	224	194	167	125	192	161	158	122	138	83	173	181	197	231	216	129	82	260	226	123	170	142	159	558	523	546	577	131	485	143	256	213	193	417	370	225	190	249	431	446	378	276	308	204
TraesCS1A03G0397200	27	34	18	14	25	21	15	39	22	16	11	34	8	8	35	16	15	32	12	15	16	20	14	9	15	13	16	12	70	55	41	33	11	52	22	32	26	13	18	25	23	23	33	49	35	30	26	16	21
TraesCS1A03G0397700	160	152	68	74	138	74	78	154	107	86	92	63	54	69	71	57	51	73	40	68	68	83	103	58	64	88	67	59	106	123	66	83	16	182	38	80	88	105	56	105	81	104	60	123	121	105	54	82	121
TraesCS1A03G0397900	7	7	10	4	5	2	9	3	4	6	6	3	8	6	3	9	3	2	7	9	3	3	10	4	5	1	8	6	4	6	6	5	0	6	1	6	3	8	7	7	4	4	8	8	8	11	10	4	5
TraesCS1A03G0398000	43	22	30	14	19	14	13	15	11	6	24	15	17	16	9	10	9	25	21	26	9	11	15	15	13	28	12	15	31	20	32	22	5	30	10	18	22	24	25	25	21	27	13	21	34	37	25	35	20
TraesCS1A03G0398900	369	346	176	193	237	261	164	247	190	123	170	193	114	123	120	148	88	250	206	204	191	155	296	124	189	267	136	157	408	319	390	308	69	483	135	152	247	266	299	281	198	221	232	323	319	299	252	209	245
TraesCS1A03G0400700	90	185	108	68	72	80	115	92	40	74	72	97	55	82	55	66	100	110	84	89	106	50	74	111	58	50	65	54	207	174	131	300	56	267	70	142	94	46	116	165	112	80	80	137	103	171	158	151	94
TraesCS1A03G0402000	90	82	43	57	69	55	43	66	55	33	59	83	27	44	46	36	29	64	46	46	51	51	91	23	59	74	43	38	79	65	70	42	10	127	26	59	56	71	57	78	57	95	49	66	95	76	40	39	62
TraesCS1A03G0402100	242	175	145	129	171	137	135	170	127	128	110	106	96	113	69	82	107	150	145	131	143	86	239	89	100	157	134	145	207	168	193	197	62	277	90	132	132	145	196	233	158	151	129	264	190	136	147	156	131
TraesCS1A03G0402200	215	729	230	234	564	185	443	317	170	306	169	470	312	197	427	236	306	386	142	321	315	365	228	311	152	273	211	115	1097	1450	204	419	74	1500	201	497	443	195	185	341	427	236	199	421	250	440	231	172	1069
TraesCS1A03G0402900	71	39	57	17	70	90	25	25	60	44	17	99	51	62	8	21	25	94	54	86	57	26	83	11	77	21	37	36	13	17	41	22	2	12	26	22	61	24	34	59	29	36	19	73	23	36	51	32	49
TraesCS1A03G0403100	226	330	105	119	399	148	209	359	171	119	138	405	176	234	82	49	42	398	150	231	251	271	245	115	392	474	140	161	371	274	209	184	42	511	92	169	253	438	124	323	312	414	146	228	328	400	156	160	477
TraesCS1A03G0403400	247	289	188	151	145	148	151	121	108	80	61	503	144	285	39	95	47	552	331	211	239	149	93	40	638	242	80	136	175	150	130	61	56	296	61	99	146	150	76	180	205	218	99	128	110	187	99	113	174
TraesCS1A03G0403500	29	34	50	55	39	28	60	6	12	21	9	73	83	35	22	12	31	24	25	30	28	11	38	16	32	24	31	9	37	58	20	39	5	40	29	30	30	8	26	29	8	5	9	30	11	24	34	18	48
TraesCS1A03G0404300	34	219	38	61	176	47	184	169	29	84	60	422	138	102	137	45	83	222	44	78	162	131	63	55	127	101	46	25	192	275	36	109	40	446	50	138	122	121	33	79	134	94	45	84	49	158	96	64	349
TraesCS1A03G0404600	271	190	142	101	291	169	106	141	169	151	90	188	111	81	110	97	88	150	117	121	193	114	261	84	120	180	181	94	268	230	201	177	15	229	113	135	256	137	211	171	215	109	117	193	211	131	150	138	151
TraesCS1A03G0405100	88	146	58	42	490	140	146	208	92	94	106	213	69	144	93	112	78	197	100	210	147	218	213	104	193	174	153	114	102	83	140	131	9	182	102	122	385	371	219	392	191	166	111	193	127	117	101	98	358
TraesCS1A03G0405200	191	168	39	50	129	53	40	122	63	35	15	107	40	50	136	73	61	208	85	126	128	124	96	70	142	137	56	50	370	356	72	65	18	142	17	27	225	276	122	172	224	223	115	247	269	174	35	16	198
TraesCS1A03G0405700	44	42	41	58	35	54	37	63	27	20	37	33	33	28	35	37	32	47	49	48	55	26	77	17	33	52	28	67	48	53	53	45	23	77	21	41	42	47	27	44	26	43	25	48	43	42	38	37	35
TraesCS1A03G0405800	140	152	49	62	101	76	79	125	104	61	62	104	58	78	80	68	57	126	91	85	70	86	140	51	85	105	62	48	149	114	175	119	13	251	66	75	106	128	100	136	103	157	93	183	123	118	92	77	109
TraesCS1A03G0406000	90	116	36	47	55	51	35	68	55	50	35	39	27	41	28	33	24	53	40	63	32	50	81	28	61	53	38	30	95	88	81	45	5	130	43	39	87	92	89	115	54	91	66	129	74	102	47	53	53
TraesCS1A03G0407000	35	23	16	20	51	18	29	68	15	17	32	23	16	16	30	17	17	33	16	12	9	21	22	14	29	27	24	18	23	19	14	24	10	77	8	25	31	40	15	48	24	39	10	29	27	26	19	23	35
TraesCS1A03G0407200	68	31	50	62	36	42	53	34	50	31	71	71	55	59	36	61	60	40	55	53	31	49	103	52	43	26	76	47	60	50	88	93	8	90	46	58	50	38	64	78	41	33	60	63	43	41	60	55	57
TraesCS1A03G0407300	46	64	17	12	119	15	4	4	1	2	1	24	7	4	30	16	12	33	19	14	49	15	19	15	25	65	13	10	59	40	15	26	19	102	11	18	36	34	14	20	48	29	15	31	61	68	18	18	94
TraesCS1A03G0407700	71	53	29	44	44	34	29	55	45	37	35	34	28	23	25	26	22	41	38	36	44	42	54	40	39	56	34	30	87	52	51	41	7	102	33	45	32	57	37	52	34	63	48	60	59	61	34	32	37
TraesCS1A03G0407800	65	42	13	26	18	45	58	5	9	22	2	11	17	4	4	7	5	11	22	19	8	9	17	16	8	10	9	5	77	84	30	29	3	86	13	28	18	21	22	19	7	16	25	44	61	62	24	33	30
TraesCS1A03G0408100	360	334	227	217	253	277	217	247	209	197	206	226	166	212	211	182	213	232	163	249	203	249	403	169	186	283	196	194	289	294	325	267	34	442	147	189	272	298	252	409	175	272	182	355	218	262	226	216	221
TraesCS1A03G0409400	708	642	308	342	377	434	246	479	376	266	241	374	212	225	230	191	169	354	211	244	365	242	507	209	462	552	308	238	528	430	493	338	37	842	295	240	490	524	474	490	359	381	327	456	516	439	427	315	386
TraesCS1A03G0409800	298	11	167	433	208	510	405	337	218	250	650	923	381	258	74	17	10	76	78	42	129	82	15	86	63	58	191	254	35	59	0	6	3	15	122	174	35	0	55	38	0	10	180	124	149	81	396	119	24
TraesCS1A03G0410200	1666	157	133	575	2344	8287	4146	2319	3733	1829	3683	307	75	109	854	311	320	23	83	10	961	398	155	248	214	496	756	785	998	1500	2229	755	29	89	119	236	27	10	57	42	5	3	22	15	1846	471	2580	1149	33
TraesCS1A03G0410700	397	286	180	323	385	387	237	154	250	147	173	339	176	153	143	77	115	32	22	33	50	81	78	56	299	398	277	245	208	192	248	164	22	430	205	135	125	90	138	174	81	87	135	136	248	227	274	238	215
TraesCS1A03G0410800	28	27	24	77	72	23	144	21	12	15	20	73	46	29	31	9	40	28	24	23	29	33	44	22	17	10	25	32	22	49	17	27	15	110	18	37	37	28	21	20	33	34	32	36	15	30	30	25	102
TraesCS1A03G0411300	50	145	31	144	120	75	208	60	32	68	13	52	61	25	24	11	45	45	28	32	58	16	21	28	19	39	23	13	140	171	33	43	16	299	43	74	92	47	45	50	55	44	29	73	52	103	85	46	134
TraesCS1A03G0412000	138	146	67	69	91	84	94	95	57	38	58	62	55	53	35	49	39	71	65	61	71	59	90	44	77	73	66	53	133	151	130	84	43	194	48	69	62	70	71	94	57	85	46	139	120	122	70	64	96
TraesCS1A03G0412400	184	149	155	105	177	144	94	215	156	99	149	179	104	130	28	39	26	146	121	138	120	99	228	66	51	54	29	33	47	29	43	40	91	221	84	108	132	161	125	196	101	146	53	217	119	185	120	129	145
TraesCS1A03G0413200	581	493	251	352	520	412	336	404	321	246	284	350	241	266	275	229	240	361	260	346	338	351	565	237	423	475	307	284	415	449	400	330	50	788	238	289	382	442	321	488	313	432	264	505	492	440	322	292	320
TraesCS1A03G0413400	13	14	4	3	5	5	2	8	5	4	2	7	4	3	2	3	2	7	5	3	2	5	5	5	4	4	2	2	25	13	9	8	0	23	4	3	3	3	12	11	14	8	4	4	6	8	11	4	6
TraesCS1A03G0413800	246	222	114	125	209	208	137	246	154	119	155	177	88	145	117	105	90	186	124	185	140	140	236	109	158	205	115	100	263	186	230	177	33	353	128	121	185	213	157	202	125	218	140	212	205	205	146	121	170
TraesCS1A03G0413900	602	530	317	248	392	547	397	312	309	349	261	316	227	276	219	254	201	361	330	423	185	247	412	217	249	325	234	269	536	481	548	438	69	648	269	349	392	347	435	659	255	365	327	785	513	465	347	370	309
TraesCS1A03G0414600	23	27	9	11	23	11	7	31	6	8	3	17	5	6	4	4	5	25	10	17	11	20	8	3	20	19	5	6	28	24	12	8	11	30	6	8	11	22	9	12	21	33	7	12	8	26	16	7	15
TraesCS1A03G0414700	81	38	31	61	33	42	41	49	34	24	50	69	22	53	42	43	51	48	60	63	30	55	74	47	43	43	50	43	55	41	66	70	3	79	34	42	54	51	32	83	21	38	55	55	34	34	44	35	50
TraesCS1A03G0414800	355	276	141	195	265	220	180	291	163	130	143	206	118	191	144	157	147	210	160	211	170	179	288	141	257	267	161	158	338	230	297	207	20	461	152	162	187	232	165	302	167	232	172	325	256	250	208	148	223
TraesCS1A03G0415700	43	23	40	40	19	19	27	18	21	17	22	29	19	16	14	25	24	22	25	37	20	17	38	25	9	12	20	23	18	20	23	21	2	25	16	22	14	9	17	33	13	25	31	38	24	16	30	44	31
TraesCS1A03G0416600	2402	2055	1954	1199	1550	1758	1741	1317	1209	1117	1300	1133	853	1216	887	1043	901	1264	1140	1283	886	1074	1510	958	1435	1836	1201	1753	1931	1915	1910	1711	426	3171	1032	1956	1670	1582	1786	2584	1013	1456	1359	2663	2063	1959	1677	2023	1463
TraesCS1A03G0417200	46	35	15	23	46	10	19	43	25	15	20	23	18	13	19	12	15	14	14	29	29	16	41	13	23	34	21	20	23	32	22	21	20	85	15	32	32	30	21	43	43	36	18	43	32	30	14	13	50
TraesCS1A03G0419300	484	183	459	183	552	510	275	121	372	251	133	407	386	198	186	281	227	433	209	428	243	173	444	151	350	224	240	215	264	245	374	310	40	161	170	218	346	111	270	337	77	119	103	346	114	221	306	234	331
TraesCS1A03G0419500	75	59	55	54	82	55	40	75	74	50	63	50	29	35	35	51	35	53	61	72	44	60	109	33	51	56	62	48	49	35	53	42	20	81	41	38	54	68	50	84	42	64	48	107	65	87	78	79	51
TraesCS1A03G0419600	46	8	15	19	39	14	7	6	21	8	0	20	18	9	5	5	1	24	9	7	19	3	25	6	17	15	24	7	19	21	12	5	24	24	6	7	34	6	25	12	61	10	2	22	25	15	16	8	17
TraesCS1A03G0420300	138	172	88	56	181	114	105	161	94	94	72	115	60	80	74	78	62	134	80	107	83	106	143	61	116	129	61	78	187	163	163	80	8	240	81	78	113	134	114	176	105	169	85	152	154	220	84	97	152
TraesCS1A03G0420500	97	93	45	51	91	50	37	88	58	48	31	63	32	32	39	22	30	63	41	61	56	61	80	37	45	97	47	53	104	120	61	59	16	173	37	58	52	93	70	62	65	90	35	88	75	75	53	35	90
TraesCS1A03G0423700	39	13	10	23	22	30	30	22	15	21	25	25	25	44	16	16	18	30	28	19	10	24	40	31	27	17	26	25	12	12	18	18	2	27	26	13	19	37	17	24	15	23	37	33	9	17	25	22	21
TraesCS1A03G0423800	28	14	10	16	30	17	19	26	6	25	19	19	16	15	23	15	19	25	25	26	12	27	3	63	26	21	30	9	15	13	17	14	1	40	28	16	21	18	10	32	13	22	15	23	17	24	14	11	12
TraesCS1A03G0425300	447	397	231	198	279	245	200	321	234	181	206	321	156	174	188	221	156	253	213	291	179	268	391	166	243	306	206	205	401	358	317	230	50	530	194	266	270	298	308	415	254	387	256	483	414	384	226	204	301
TraesCS1A03G0425600	107	66	30	60	35	25	26	10	12	4	4	30	17	14	22	18	20	3	2	4	7	12	17	12	77	93	74	41	29	17	17	15	5	161	51	57	52	42	44	48	43	54	22	62	21	17	5	11	76
TraesCS1A03G0425900	64	66	41	42	26	41	33	47	18	37	30	72	28	38	21	31	22	62	38	41	25	55	38	35	43	48	16	18	110	65	60	63	5	130	23	43	29	33	37	69	26	55	26	60	71	66	39	35	37
TraesCS1A03G0426600	6	4	10	5	2	7	3	4	4	5	7	11	1	6	1	9	6	4	8	2	6	11	7	5	4	5	3	3	7	5	4	5	1	4	2	6	10	2	9	3	3	4	8	2	3	2	4	0	3
TraesCS1A03G0427800	54	76	34	84	47	42	92	41	31	37	36	71	56	35	36	29	62	43	55	48	44	41	51	41	31	29	27	43	102	107	53	52	26	145	42	49	33	33	37	57	52	53	59	66	36	77	46	42	99
TraesCS1A03G0427900	311	119	240	205	281	237	159	175	295	212	199	172	127	209	133	200	140	84	201	223	278	204	556	160	172	201	276	290	116	127	245	258	83	204	165	208	375	187	293	270	14	29	52	97	155	160	175	208	172
TraesCS1A03G0428100	58	88	41	24	70	70	47	54	33	20	23	29	13	17	12	21	18	48	42	31	46	21	38	28	51	54	33	29	91	84	56	50	25	111	37	38	39	55	54	58	57	58	39	61	83	46	43	48	56
TraesCS1A03G0428200	571	716	262	331	1730	478	261	867	607	294	117	845	506	183	394	226	170	651	316	283	1038	416	644	159	475	719	589	302	736	541	317	312	225	1137	321	294	1088	635	450	342	885	682	290	716	467	823	374	300	1304
TraesCS1A03G0428400	926	888	432	360	543	620	449	442	429	348	233	293	221	311	206	258	212	438	402	417	458	279	551	274	442	569	378	332	772	693	663	522	147	1127	369	480	647	580	618	772	355	557	466	1006	700	796	501	544	493
TraesCS1A03G0428600	324	200	174	201	315	354	315	303	314	227	302	239	179	228	195	193	187	220	220	267	213	232	373	171	249	263	203	227	193	164	292	231	30	431	190	203	264	277	234	383	164	227	208	340	207	243	286	246	210
TraesCS1A03G0428800	301	251	140	172	178	151	139	202	138	106	136	105	73	101	98	111	72	149	124	156	134	186	215	113	168	226	144	169	158	147	128	125	41	444	114	193	183	275	171	251	145	280	178	306	182	198	126	104	216
TraesCS1A03G0429000	9	58	9	60	21	9	43	1	0	7	4	26	21	4	16	12	32	23	16	21	26	9	5	33	3	3	8	1	76	98	10	39	4	99	12	16	24	9	2	19	30	15	15	19	7	32	48	16	39
TraesCS1A03G0429400	4	20	0	3	10	3	2	2	1	2	0	10	4	1	1	0	0	6	0	0	4	1	0	0	10	5	0	1	7	5	2	2	0	13	6	2	2	6	0	2	12	2	1	3	4	3	4	2	20
TraesCS1A03G0429500	427	270	347	291	192	236	227	187	221	181	241	228	151	200	116	152	183	210	252	258	185	169	408	152	213	243	249	287	275	252	318	295	136	425	186	313	229	216	299	350	254	211	228	380	271	206	265	246	193
TraesCS1A03G0429600	70	49	53	62	62	40	34	58	35	31	27	46	24	34	29	25	22	35	49	56	34	62	59	37	68	56	39	52	68	61	38	43	15	111	40	39	61	48	37	68	45	49	30	87	61	53	36	38	49
TraesCS1A03G0429700	11	10	11	0	14	9	12	7	8	10	10	11	14	10	5	12	9	11	3	11	4	6	17	10	32	23	33	14	14	10	23	9	11	39	22	24	33	21	28	36	16	25	27	57	10	14	17	12	29
TraesCS1A03G0429800	36	13	22	9	3	19	8	5	14	17	7	13	10	8	8	6	14	15	4	13	9	3	18	7	5	6	12	10	14	19	22	17	1	26	8	5	9	6	18	19	2	7	10	14	9	8	17	12	12
TraesCS1A03G0432500	10	10	7	14	9	2	5	4	3	0	2	12	1	6	4	5	4	2	7	8	5	5	8	3	8	7	6	4	9	11	10	4	6	14	7	10	6	5	7	6	6	9	7	9	16	8	6	3	14
TraesCS1A03G0432600	71	19	56	62	58	89	46	46	90	63	72	51	62	57	34	60	65	40	69	102	54	61	167	56	43	57	66	81	39	30	81	68	10	51	46	69	68	54	98	103	55	62	80	110	30	38	66	86	22
TraesCS1A03G0432800	28	47	14	22	23	22	14	27	6	9	7	19	6	6	6	3	10	25	10	6	6	7	14	9	15	16	11	15	28	28	18	18	5	59	8	12	7	32	15	18	17	12	13	18	39	20	11	16	19
TraesCS1A03G0432900	188	161	90	112	109	95	62	112	74	42	65	71	43	50	65	53	50	89	68	93	66	87	127	59	118	129	82	76	123	113	145	91	12	216	82	103	119	120	115	131	106	117	86	166	139	151	110	83	134
TraesCS1A03G0433600	236	160	78	113	186	183	106	118	152	102	73	134	100	81	81	92	80	127	115	135	122	96	185	72	109	141	131	74	163	145	143	124	20	217	100	86	157	133	143	167	132	111	142	189	183	146	146	100	91
TraesCS1A03G0434100	488	310	316	303	483	492	445	471	451	389	484	530	417	522	475	444	566	333	258	453	605	537	1311	387	586	672	758	639	472	456	648	562	36	633	348	338	431	394	365	546	330	385	295	546	478	522	625	493	308
TraesCS1A03G0434800	32	34	20	15	18	18	15	23	17	12	22	23	17	15	23	12	11	24	19	23	8	23	13	6	31	23	19	14	25	26	17	19	8	42	5	22	19	24	23	48	19	23	12	33	26	21	11	19	20
TraesCS1A03G0435600	75	76	42	38	123	78	93	135	74	30	85	115	41	63	0	0	0	74	21	28	2	5	0	4	86	77	59	69	124	116	51	43	0	2	0	1	16	35	30	50	36	90	17	29	94	93	53	52	69
TraesCS1A03G0435700	103	69	59	51	49	53	36	46	53	30	33	47	35	39	27	25	27	28	58	47	40	41	92	22	60	40	42	57	69	64	74	56	22	64	53	36	53	49	62	53	39	44	71	95	53	50	50	53	53
TraesCS1A03G0435900	6	34	13	22	8	7	26	12	4	11	12	15	10	8	14	12	16	27	16	19	7	5	21	13	8	9	12	13	49	93	12	31	2	118	12	33	25	12	13	20	5	20	6	23	19	28	16	13	64
TraesCS1A03G0437000	101	286	80	136	104	61	75	187	45	41	68	111	79	88	83	97	60	157	84	81	50	114	68	77	139	120	76	73	295	316	148	172	52	504	46	127	115	213	99	169	82	203	102	165	129	196	58	76	187
TraesCS1A03G0438200	21	23	12	11	9	8	6	29	14	7	14	24	5	7	6	8	5	14	13	6	14	5	17	8	15	14	5	4	32	23	35	25	6	41	14	25	29	32	28	25	31	33	24	22	8	13	7	0	14
TraesCS1A03G0438300	54	48	28	34	32	30	13	48	35	31	13	30	27	13	18	27	22	35	17	31	35	26	38	23	28	40	29	26	39	25	35	25	13	64	27	28	50	44	36	47	39	48	29	53	39	30	28	25	29
TraesCS1A03G0438500	56	49	42	47	43	33	34	39	40	38	29	47	28	23	23	24	22	40	31	33	32	31	43	25	24	32	32	35	48	44	34	41	12	78	29	44	32	41	25	41	40	53	34	66	42	32	27	29	51
TraesCS1A03G0439700	1043	751	625	798	682	813	1298	899	615	902	1590	1142	588	1135	939	946	936	759	603	1350	655	1413	1844	1336	797	768	604	770	1083	897	1042	1043	44	1428	514	985	684	700	614	1557	332	638	680	1089	900	1058	745	1046	750
TraesCS1A03G0440900	8	11	4	14	11	8	9	32	16	14	10	15	7	8	10	9	6	5	12	13	11	13	19	6	11	12	3	7	21	18	17	12	4	18	13	7	3	10	5	0	5	1	3	3	22	13	12	2	8
TraesCS1A03G0441900	29	58	34	36	30	23	26	35	19	23	25	37	29	19	26	20	26	29	29	21	18	18	36	19	19	21	22	16	57	56	36	40	16	76	28	32	36	29	29	38	37	25	35	45	38	41	31	27	42
TraesCS1A03G0442400	119	107	20	26	40	38	14	39	26	16	11	31	17	5	19	17	14	39	28	19	30	11	22	21	51	53	12	8	134	91	100	64	8	129	27	20	26	49	54	26	64	43	21	31	120	84	63	21	47
TraesCS1A03G0443400	40	69	11	21	35	22	26	70	28	13	8	24	15	15	18	5	8	44	32	23	25	22	30	6	58	52	27	34	56	44	46	26	34	119	12	28	9	14	10	15	23	22	4	19	74	77	20	30	35
TraesCS1A03G0444900	172	104	55	75	97	54	37	91	71	39	52	60	37	61	42	42	28	76	45	53	97	51	105	46	55	85	55	48	124	91	131	82	27	167	58	66	85	95	122	80	105	76	64	92	110	118	51	50	50
TraesCS1A03G0445000	409	383	241	212	435	397	288	322	321	239	174	355	231	221	201	181	188	382	249	310	290	228	416	131	319	297	261	216	328	299	348	211	41	595	223	258	352	296	278	380	251	303	204	380	236	285	273	221	305
TraesCS1A03G0445600	392	283	183	219	234	220	143	246	157	140	135	221	110	148	141	147	134	246	196	217	210	194	360	150	202	239	157	148	310	299	293	224	55	525	176	149	232	238	233	256	208	248	173	294	302	259	182	127	208
TraesCS1A03G0445700	40	27	16	28	45	34	27	47	59	21	31	65	27	49	30	29	32	33	31	30	23	30	32	19	43	54	23	28	45	38	45	25	2	70	27	18	49	61	52	37	37	43	25	33	53	47	23	29	19
TraesCS1A03G0445800	87	63	63	54	71	53	60	51	42	35	54	56	29	34	42	29	30	45	41	39	36	48	62	30	44	66	43	47	99	65	79	81	26	132	36	78	50	34	57	72	46	43	43	67	74	57	48	53	67
TraesCS1A03G0447000	129	34	182	149	63	103	67	31	108	169	150	110	94	75	57	105	110	35	94	105	46	61	193	55	69	46	129	140	37	43	130	118	8	54	110	100	99	34	97	99	26	26	62	149	24	20	135	106	35
TraesCS1A03G0447200	98	80	48	61	95	66	90	131	93	55	109	125	64	91	81	63	40	101	92	96	75	106	113	59	94	73	47	59	110	86	74	65	11	158	56	105	97	98	82	136	88	95	87	108	132	105	77	97	86
TraesCS1A03G0447700	618	206	459	668	394	383	252	174	281	333	277	379	227	159	132	306	209	204	418	313	258	226	917	248	199	141	562	323	366	251	380	434	116	579	503	611	375	219	306	357	131	198	223	461	298	336	413	326	331
TraesCS1A03G0447800	165	183	101	251	296	81	80	250	157	113	91	310	162	77	104	59	88	199	133	111	264	107	181	100	136	189	188	90	175	127	78	128	23	247	90	81	171	108	64	66	341	197	132	189	87	138	145	130	359
TraesCS1A03G0448400	97	36	61	62	57	68	52	37	56	52	42	69	58	60	31	48	31	33	42	76	36	35	115	32	40	39	58	65	44	44	75	50	8	51	42	44	49	33	66	60	35	27	44	79	46	44	55	40	35
TraesCS1A03G0449900	2313	1335	1860	1859	2917	2829	2762	2420	2443	1841	3830	3609	1952	3316	2130	2445	1889	1509	2292	3096	1447	2839	3603	1809	3231	2390	2222	2904	2135	1756	3008	2980	475	2983	1895	2597	2228	1761	2204	4009	1158	1945	2555	3319	2110	2573	2312	2709	2028
TraesCS1A03G0450000	1210	753	906	887	746	1267	1213	704	852	868	1606	995	661	1111	696	1110	1116	802	947	1442	586	759	1666	1004	772	840	927	1018	885	783	1700	1575	86	1265	762	827	751	735	1057	1826	638	716	1036	1337	720	806	1139	1146	663
TraesCS1A03G0450100	44	35	23	21	41	24	27	36	30	21	15	26	10	17	24	16	17	34	28	34	22	27	48	18	45	63	25	31	29	40	26	17	12	36	7	12	34	49	31	39	27	30	18	48	20	26	8	14	30
TraesCS1A03G0450700	219	362	164	462	242	68	165	224	28	66	53	337	99	119	29	13	34	339	109	88	104	68	37	52	167	146	93	92	184	184	55	81	68	702	33	81	118	225	42	145	218	206	85	117	76	189	129	186	497
TraesCS1A03G0450800	6	20	4	23	10	8	7	10	1	2	4	10	8	2	2	1	2	13	14	6	7	1	1	1	6	6	3	2	6	6	3	4	2	24	0	2	5	9	1	2	6	7	3	3	0	4	6	13	24
TraesCS1A03G0451400	43	7	47	86	3	6	6	11	10	7	6	10	9	3	9	3	17	12	48	16	9	1	14	1	9	2	14	26	1	3	4	2	3	1	8	2	5	4	1	1	2	0	2	5	1	0	25	11	4
TraesCS1A03G0451800	584	467	201	312	240	272	165	245	201	92	75	188	135	116	101	120	86	191	111	143	204	124	318	71	316	320	227	126	212	194	263	139	17	330	170	106	366	399	326	433	238	366	254	410	244	253	173	148	291
TraesCS1A03G0452600	49	41	29	23	27	27	24	38	21	14	23	18	16	16	12	15	18	33	40	28	33	17	31	10	41	40	10	25	36	47	32	38	19	68	16	26	22	29	25	29	45	41	18	34	40	28	25	28	24
TraesCS1A03G0452700	14	9	8	8	6	5	6	17	6	6	9	8	8	5	4	5	5	6	4	6	8	16	9	3	6	5	5	4	12	8	9	4	0	20	6	7	23	10	10	8	12	12	9	23	7	6	4	7	8
TraesCS1A03G0452800	68	45	18	7	24	32	7	20	13	13	13	19	7	3	5	6	8	21	19	9	20	12	24	14	28	23	9	17	108	76	96	59	12	39	21	19	23	18	53	18	24	32	27	43	71	44	30	11	12
TraesCS1A03G0454100	63	133	58	69	118	54	81	170	73	76	78	142	52	48	66	47	44	111	96	59	98	44	92	46	82	96	57	34	129	160	49	84	60	210	54	76	147	105	66	124	164	115	62	158	66	116	79	82	189
TraesCS1A03G0454700	124	63	111	161	186	244	248	170	179	137	275	181	118	180	130	127	153	113	165	196	81	193	227	125	112	105	141	206	70	82	164	170	15	129	105	149	113	86	134	218	64	108	171	196	104	128	169	190	116
TraesCS1A03G0455000	46	114	40	43	87	44	93	37	19	23	16	51	36	17	17	20	30	103	38	45	28	24	19	27	56	54	38	28	156	137	34	65	47	140	24	64	38	36	32	52	32	45	24	80	52	61	35	35	145
TraesCS1A03G0455100	28	22	11	14	6	5	9	16	9	12	6	12	8	6	7	5	7	9	9	6	3	8	11	4	5	4	3	3	30	21	14	23	1	22	6	11	4	1	5	8	6	11	13	9	17	10	10	5	7
TraesCS1A03G0455600	13	9	1	1	5	7	2	7	4	4	6	5	5	0	0	1	1	6	8	3	3	4	3	4	5	4	0	0	10	5	6	1	2	4	0	2	11	18	9	19	5	4	6	1	13	10	4	1	4
TraesCS1A03G0455700	325	346	179	235	230	169	125	347	172	104	156	201	117	160	119	135	100	248	179	161	153	180	252	95	252	265	168	176	213	259	247	203	65	638	105	206	133	188	102	136	167	232	131	255	259	302	151	204	234
TraesCS1A03G0455800	436	393	241	245	467	323	263	359	278	221	248	423	202	252	213	212	171	453	285	352	296	334	405	175	318	393	239	245	382	364	331	221	53	541	188	232	294	301	217	362	256	359	201	358	316	351	237	195	338
TraesCS1A03G0455900	99	80	48	45	65	61	50	71	46	45	51	52	42	34	43	42	40	67	82	54	50	35	98	43	49	62	50	48	122	96	104	99	34	138	46	100	60	77	77	71	70	66	77	83	108	101	73	51	67
TraesCS1A03G0456200	106	101	79	73	128	101	92	171	84	91	85	92	38	84	73	67	54	122	90	112	92	100	142	66	104	123	146	114	129	102	98	97	15	188	53	136	184	150	141	163	94	162	79	219	116	130	71	63	146
TraesCS1A03G0456700	33	53	24	28	21	20	47	50	33	16	70	77	23	52	56	69	33	38	54	61	32	74	45	49	36	32	22	39	81	50	59	54	4	88	14	63	27	39	23	72	8	61	63	66	51	47	19	24	80
TraesCS1A03G0457400	11	8	19	12	16	19	14	23	23	15	37	25	8	15	25	28	22	20	26	27	22	18	42	26	21	34	52	23	27	26	39	44	6	31	15	18	26	24	28	31	27	29	27	38	12	8	12	7	56
TraesCS1A03G0459500	28	48	49	41	33	45	113	18	14	32	24	109	65	39	43	26	75	60	45	59	33	29	43	15	35	22	30	39	47	54	41	40	16	66	30	47	38	21	23	63	21	27	21	38	22	35	45	48	54
TraesCS1A03G0459700	29	32	14	0	1	10	3	1	1	13	3	3	3	2	0	1	0	0	5	1	0	0	2	19	2	0	1	3	73	57	54	43	0	6	4	16	1	1	17	5	0	3	10	17	38	34	2	8	1
TraesCS1A03G0459800	87	68	41	45	42	58	38	70	63	45	47	86	50	29	35	44	33	58	57	44	28	41	54	30	40	42	49	32	109	81	72	52	12	86	49	45	33	42	43	48	23	46	47	53	98	67	63	43	50
TraesCS1A03G0459900	68	48	34	37	41	35	25	58	38	26	37	39	27	23	29	24	30	17	8	8	32	43	56	22	34	49	23	32	71	49	42	32	9	106	24	34	28	40	30	49	27	37	28	63	55	58	42	34	45
TraesCS1A03G0460000	404	423	181	232	399	275	209	395	232	181	245	292	139	195	164	154	167	341	204	266	229	266	435	198	210	272	159	161	314	265	274	244	35	690	191	226	267	317	238	300	222	300	155	329	298	298	210	212	319
TraesCS1A03G0460400	169	163	60	111	182	121	107	174	145	111	87	141	84	85	108	90	86	171	96	136	108	103	187	79	118	170	103	76	199	136	148	117	1	335	81	69	186	157	129	156	165	138	107	144	145	142	88	66	160
TraesCS1A03G0460600	315	376	240	198	285	159	167	420	171	167	264	372	179	243	264	281	230	221	169	210	158	223	272	162	351	437	284	316	502	315	295	301	68	575	159	277	380	409	242	470	216	393	205	410	286	266	121	136	357
TraesCS1A03G0460700	16	51	8	16	37	19	38	71	26	25	32	83	24	30	47	32	41	56	19	34	22	41	10	13	21	32	13	12	26	28	24	42	7	45	5	26	26	33	12	36	19	35	18	16	16	41	13	19	47
TraesCS1A03G0460800	10	11	5	4	9	2	3	2	2	1	1	4	3	2	29	40	32	3	6	3	1	3	3	3	32	42	25	29	45	35	35	29	5	10	2	4	5	26	5	6	8	13	4	4	8	5	0	1	3
TraesCS1A03G0461200	123	91	79	61	67	61	58	59	44	34	47	29	30	40	30	31	26	66	47	76	49	33	70	40	43	60	36	65	44	55	57	46	25	85	35	44	80	74	48	90	75	82	44	119	62	58	70	69	53
TraesCS1A03G0461300	152	709	302	498	475	363	982	650	347	527	638	1315	638	511	629	466	515	626	510	687	367	572	394	575	327	281	294	203	734	592	368	858	155	1704	269	1103	475	505	358	1053	529	572	638	811	276	617	538	691	1098
TraesCS1A03G0461600	253	213	116	163	178	164	135	222	152	121	121	156	91	123	128	136	119	180	139	147	119	142	270	115	159	200	139	139	246	194	197	149	21	371	118	134	175	209	147	198	137	155	101	235	215	215	154	114	159
TraesCS1A03G0461700	20	20	20	20	14	19	28	18	27	16	27	41	25	30	6	16	17	22	17	24	15	19	47	15	14	19	13	19	23	19	21	22	4	22	15	22	34	29	35	62	22	24	42	50	27	16	25	26	10
TraesCS1A03G0462400	26	17	18	21	11	12	13	21	13	15	6	25	16	14	10	10	8	9	10	14	10	20	20	10	16	13	11	8	21	14	25	13	5	23	14	6	17	22	17	12	13	14	10	36	19	9	21	13	18
TraesCS1A03G0462800	85	58	44	46	48	43	35	55	40	21	37	42	13	25	39	28	23	38	40	40	29	52	65	31	40	52	37	43	80	88	67	56	10	110	30	49	52	57	56	68	45	66	53	66	101	53	33	44	43
TraesCS1A03G0463800	71	62	27	6	25	46	16	25	17	20	7	11	6	12	8	3	15	26	22	17	17	5	13	22	15	28	10	8	87	87	107	87	0	74	17	12	11	18	43	24	25	20	14	29	96	78	35	33	22
TraesCS1A03G0464100	73	78	38	41	76	58	48	101	51	44	34	67	42	33	55	36	45	80	53	51	50	36	75	30	77	91	50	51	106	102	64	77	19	113	36	56	37	66	54	71	53	78	48	84	96	113	45	59	90
TraesCS1A03G0465100	313	99	315	390	159	270	313	225	234	217	529	369	230	388	168	241	249	184	292	356	134	271	420	189	207	186	217	342	132	131	286	327	41	216	216	339	193	135	227	467	131	172	268	366	151	175	300	330	138
TraesCS1A03G0465800	2172	767	2342	3119	1900	2539	2446	1058	2619	1922	1963	2951	2727	2583	1240	1594	1181	1293	3223	3622	1046	2022	3852	1380	1424	1351	1490	1839	997	776	1733	1187	207	1903	1482	2531	321	208	375	716	1148	1079	1781	3656	1156	1436	1611	1889	1979
TraesCS1A03G0466200	137	120	74	60	79	63	58	110	76	68	51	76	49	66	34	30	32	97	93	53	88	59	95	32	97	116	60	62	78	71	58	60	102	186	65	92	75	104	53	71	87	98	70	127	72	100	45	74	104
TraesCS1A03G0466600	136	107	74	72	115	78	37	111	82	58	27	87	33	17	45	32	20	54	76	38	76	33	103	19	50	69	60	55	101	73	82	50	29	146	58	58	102	57	58	57	109	61	53	86	73	59	67	42	94
TraesCS1A03G0467000	133	116	81	54	86	56	44	95	74	48	42	105	54	54	34	42	48	124	45	82	57	66	89	33	142	100	31	55	80	81	89	48	45	147	41	65	69	76	50	101	86	94	33	111	100	97	57	55	74
TraesCS1A03G0468100	94	53	60	90	96	89	80	109	88	81	127	103	68	74	41	52	57	51	59	65	49	74	119	69	71	60	62	60	55	64	93	97	12	127	54	61	66	54	81	125	58	66	80	104	58	77	90	90	61
TraesCS1A03G0468700	25	56	27	49	109	28	26	43	8	19	12	30	26	11	12	3	5	48	9	20	40	7	13	6	21	37	10	18	17	42	3	10	26	69	19	12	18	13	14	20	100	15	11	23	12	20	73	36	34
TraesCS1A03G0469000	631	553	315	279	630	521	360	453	428	293	222	479	380	427	299	266	207	665	375	561	390	281	582	208	499	587	286	292	602	644	546	441	133	866	473	469	653	623	518	755	521	615	303	759	416	527	355	405	566
TraesCS1A03G0471100	34	44	19	8	13	12	13	7	6	9	4	12	9	10	6	7	3	6	5	8	4	2	4	4	11	17	12	7	39	46	42	20	14	5	3	2	23	18	22	16	9	8	7	18	19	11	10	7	9
TraesCS1A03G0471200	279	206	125	147	197	169	140	149	131	100	96	144	93	102	88	115	102	169	156	148	177	133	278	101	186	228	139	132	235	227	226	208	16	332	161	102	169	209	168	196	161	197	124	215	242	187	175	132	154
TraesCS1A03G0471300	831	346	406	590	665	147	99	341	449	233	43	602	325	66	158	199	169	200	344	153	661	120	638	66	357	412	391	336	322	253	178	282	177	546	195	122	734	235	225	200	619	223	203	250	271	218	247	111	544
TraesCS1A03G0471700	8	17	6	14	16	10	8	3	1	2	0	0	1	0	5	2	5	0	0	0	1	0	3	0	9	4	3	3	10	6	6	6	0	0	0	3	15	6	8	11	2	0	0	0	0	0	0	0	8
TraesCS1A03G0472200	260	245	80	72	261	180	95	129	103	138	70	98	80	80	74	72	57	129	103	127	85	54	133	75	60	151	82	58	401	404	230	166	45	350	92	121	188	100	162	187	161	144	113	273	280	304	118	113	148
TraesCS1A03G0472600	41	95	37	82	77	65	314	60	12	38	16	104	67	32	60	24	81	45	30	37	40	19	26	16	34	35	23	37	78	102	35	45	34	192	36	65	66	42	21	50	20	44	38	24	21	20	27	28	112
TraesCS1A03G0473800	118	107	62	70	44	46	47	136	102	89	103	124	76	78	64	78	69	66	82	100	79	80	136	73	96	87	104	65	98	94	86	104	13	180	72	94	97	71	58	102	97	106	82	144	89	135	88	86	61
TraesCS1A03G0473900	18	33	14	19	34	18	19	25	11	15	25	28	19	18	23	12	8	15	16	11	21	17	32	9	15	15	19	17	27	22	21	17	8	34	9	11	20	11	7	12	15	33	26	29	14	15	13	13	30
TraesCS1A03G0474000	139	132	75	50	99	107	73	103	95	51	75	83	72	59	54	62	50	105	77	78	72	80	111	44	82	102	56	49	147	121	122	94	15	185	71	86	68	102	73	103	72	118	62	116	117	117	81	80	87
TraesCS1A03G0474300	6	13	4	7	2	4	6	0	1	4	0	2	0	2	0	4	6	1	2	3	1	0	4	1	1	1	2	0	13	18	2	10	1	7	6	1	1	1	5	2	0	0	3	4	2	3	6	3	2
TraesCS1A03G0474600	36	42	21	31	32	23	18	39	17	13	16	24	18	18	13	19	11	41	19	26	13	19	24	9	14	23	17	14	39	37	18	27	10	73	8	33	28	23	17	33	16	18	22	41	24	25	18	22	29
TraesCS1A03G0475600	592	419	314	327	556	328	235	389	316	253	252	379	223	184	235	232	170	303	263	279	325	233	475	165	262	415	315	319	473	402	376	303	66	679	215	294	353	335	292	443	329	295	175	477	455	353	305	247	397
TraesCS1A03G0476900	219	202	105	126	169	151	275	111	96	122	66	113	152	63	83	54	108	173	83	157	108	57	204	63	52	109	98	67	190	278	162	112	10	332	77	116	120	125	118	229	109	121	101	202	138	119	147	98	132
TraesCS1A03G0477600	15	39	19	7	11	21	26	7	3	8	6	30	10	11	3	5	3	11	11	14	3	5	9	6	7	4	3	2	50	37	36	31	2	29	6	13	8	9	15	22	8	12	13	33	25	27	9	9	13
TraesCS1A03G0477800	137	87	56	79	167	96	45	94	173	66	50	60	61	37	31	42	47	81	77	75	100	71	259	62	72	109	107	83	74	85	99	92	18	124	74	35	256	213	188	122	106	95	60	133	104	99	56	41	85
TraesCS1A03G0478300	60	120	25	18	39	42	95	97	15	19	42	55	28	69	49	25	32	69	31	39	21	43	22	30	65	50	24	32	112	113	67	42	17	151	32	71	23	53	16	53	36	69	37	32	54	73	47	37	48
TraesCS1A03G0478400	4	31	2	8	19	4	11	19	4	5	10	16	20	8	9	6	10	43	17	19	19	25	9	21	17	13	6	2	28	34	11	12	1	18	3	8	8	4	3	3	7	9	10	9	5	25	6	8	23
TraesCS1A03G0478900	41	156	43	82	120	29	183	151	25	30	50	555	98	78	84	59	44	316	118	77	107	120	54	60	175	96	38	30	203	163	47	66	15	394	21	90	65	103	18	60	105	161	85	47	68	140	46	39	308
TraesCS1A03G0479200	156	126	61	99	71	67	55	144	82	51	79	115	59	54	49	67	37	89	75	75	89	99	116	65	71	76	72	70	120	138	83	76	12	221	44	79	89	86	101	89	60	77	62	103	126	109	55	44	91
TraesCS1A03G0479500	47	88	22	13	1	24	33	0	0	8	3	14	32	12	3	7	8	3	20	10	2	1	13	7	0	2	2	2	117	134	50	23	0	6	19	11	7	0	15	24	3	8	30	29	129	25	11	11	2
TraesCS1A03G0479800	257	319	123	110	138	174	158	188	136	133	110	143	87	171	87	103	82	176	120	183	70	138	170	80	96	145	89	108	297	284	266	169	17	385	105	174	146	144	155	230	94	212	175	331	274	258	158	123	139
TraesCS1A03G0480300	109	110	77	56	59	74	82	67	59	57	43	73	51	60	37	49	41	74	60	64	38	35	105	51	42	67	71	76	154	132	109	97	15	138	49	83	68	41	92	130	41	55	95	152	127	115	95	64	75
TraesCS1A03G0480800	55	115	42	84	97	26	122	53	37	41	26	61	69	36	75	34	30	62	63	45	108	47	54	39	38	50	55	34	169	327	46	54	46	339	56	92	64	30	30	43	61	37	39	68	105	119	58	33	160
TraesCS1A03G0481600	166	144	62	96	167	102	92	115	66	71	46	59	59	45	67	55	66	165	50	117	71	65	123	34	93	147	68	71	182	173	151	119	8	258	76	79	87	106	58	123	72	103	55	98	144	122	196	104	81
TraesCS1A03G0482200	86	72	56	40	37	42	28	46	31	9	30	38	36	47	24	35	19	51	39	50	36	37	73	34	53	60	28	37	45	39	58	60	6	25	4	8	59	59	63	84	47	64	39	76	43	52	39	43	53
TraesCS1A03G0482300	290	221	168	168	214	155	181	235	217	165	213	165	85	140	129	142	84	226	180	184	174	171	231	106	204	215	157	156	274	207	257	208	60	398	129	179	144	235	166	265	132	211	164	259	234	244	201	189	158
TraesCS1A03G0482500	54	33	23	16	19	18	12	9	6	9	6	21	12	17	13	23	13	13	7	13	7	8	18	7	34	27	18	10	34	37	39	26	6	16	9	15	13	10	6	23	10	13	15	16	34	17	13	11	18
TraesCS1A03G0483100	14	9	9	10	12	9	11	11	4	11	24	11	9	10	7	8	12	4	12	10	9	14	12	7	5	4	10	6	14	5	10	9	3	13	8	6	14	7	13	27	10	9	10	14	5	12	9	8	6
TraesCS1A03G0483700	856	899	538	275	645	437	447	479	348	323	254	299	238	270	287	227	200	582	455	470	301	332	468	285	384	524	254	334	1167	1037	779	612	138	1347	266	521	620	562	567	836	488	717	494	1194	975	876	392	370	709
TraesCS1A03G0484600	15	8	2	24	9	3	11	4	2	4	4	21	19	5	11	8	18	8	15	27	25	5	9	6	6	5	6	2	20	17	3	8	6	27	6	5	6	0	2	4	3	5	9	5	9	5	6	0	11
TraesCS1A03G0484700	34	21	25	21	67	34	53	94	61	44	70	64	28	44	41	48	37	38	22	52	27	49	47	28	46	49	41	43	39	34	34	34	4	73	24	65	45	33	20	58	26	51	45	61	49	65	36	34	54
TraesCS1A03G0484800	1315	584	828	689	718	1131	804	775	960	661	1056	1569	953	1118	529	744	556	1122	896	1191	1175	885	1500	676	1831	1404	858	1125	839	731	1362	989	221	987	771	803	899	719	805	1319	496	624	568	1146	776	941	1149	1122	698
TraesCS1A03G0484900	209	108	79	129	128	131	154	203	173	108	204	194	105	146	172	156	139	140	141	175	109	154	239	104	182	173	135	152	181	122	194	177	18	266	114	133	128	142	113	224	106	167	125	200	143	149	149	139	150
TraesCS1A03G0486000	71	78	53	44	68	36	42	76	34	50	56	61	30	40	44	42	46	60	37	37	43	43	70	34	34	51	34	41	75	61	63	53	30	125	25	57	67	59	43	73	35	67	49	87	56	46	41	50	52
TraesCS1A03G0486200	97	88	34	29	40	49	31	66	42	30	27	75	25	32	41	32	22	48	27	41	30	38	71	29	39	48	28	25	106	82	98	63	5	102	36	39	44	41	59	69	33	63	41	54	103	87	43	47	50
TraesCS1A03G0486400	179	150	109	131	127	138	101	105	86	48	60	134	79	89	73	101	74	139	116	103	123	76	153	64	127	159	112	123	154	142	165	140	47	228	93	118	144	148	146	193	124	146	115	161	180	167	124	105	110
TraesCS1A03G0486500	26	18	15	34	15	12	24	10	5	7	24	36	16	30	14	23	24	17	24	27	18	30	19	26	21	9	13	15	29	21	34	20	8	48	8	37	9	18	10	32	8	7	33	18	29	25	15	17	22
TraesCS1A03G0486900	370	318	134	197	354	222	178	338	239	167	215	270	154	181	197	158	157	283	149	182	180	259	292	126	260	330	167	145	289	318	225	198	44	535	154	188	269	279	206	296	237	315	149	292	305	251	200	118	267
TraesCS1A03G0487400	127	85	92	76	152	130	147	33	44	25	47	146	77	124	111	118	91	107	100	136	84	152	163	113	96	106	90	118	110	82	126	143	13	67	23	39	104	114	117	213	120	141	120	174	113	137	132	152	128
TraesCS1A03G0487700	5	7	18	33	29	5	18	4	6	14	2	10	17	0	6	5	3	4	5	6	15	2	18	2	2	4	13	15	14	25	5	6	4	16	4	2	19	6	9	2	1	2	6	12	3	3	7	5	11
TraesCS1A03G0488100	17	43	23	41	16	23	125	16	7	31	20	38	44	10	48	23	63	30	22	21	42	7	36	41	14	10	27	11	90	128	22	56	9	221	33	56	40	17	18	46	17	20	31	29	15	32	38	36	84
TraesCS1A03G0488800	244	206	164	168	216	174	130	264	174	121	154	198	119	122	119	135	109	194	132	159	151	146	201	97	147	192	150	122	229	196	205	167	40	354	107	172	225	223	191	243	124	195	146	242	205	198	170	154	191
TraesCS1A03G0488900	425	290	264	263	277	211	187	356	211	130	212	281	142	199	153	168	142	348	276	260	268	234	379	120	271	338	211	309	294	289	262	287	185	427	165	259	217	264	225	310	215	313	199	363	298	305	283	213	265
TraesCS1A03G0489000	31	31	7	10	13	7	2	12	16	5	7	6	8	8	3	2	6	8	1	9	11	6	9	3	14	14	10	9	14	18	7	8	13	41	10	15	18	24	9	14	19	16	7	19	10	13	4	15	11
TraesCS1A03G0489900	386	317	182	185	313	272	171	288	248	188	169	222	140	166	188	159	159	222	158	236	200	165	382	141	217	297	220	199	309	289	312	245	33	480	180	199	270	260	233	312	168	309	170	424	287	281	173	169	250
TraesCS1A03G0490000	54	42	29	37	35	27	29	40	12	17	26	32	14	20	16	18	12	35	19	23	34	33	47	25	32	40	21	23	57	39	29	36	14	52	21	30	37	35	29	45	40	38	23	56	35	33	20	23	33
TraesCS1A03G0490100	41	55	35	25	74	44	67	53	24	23	20	61	31	42	22	14	16	42	39	37	36	32	20	22	40	33	24	33	41	35	38	16	11	73	12	47	55	78	36	83	56	60	58	74	55	62	35	43	85
TraesCS1A03G0490400	12	21	8	19	8	6	43	4	6	12	14	24	16	6	19	7	42	17	5	13	10	15	6	7	18	5	2	9	13	27	6	12	2	56	4	15	19	4	0	17	20	19	6	7	7	13	7	4	39
TraesCS1A03G0490900	430	402	271	150	158	294	237	122	158	209	137	169	155	180	89	162	109	179	227	250	100	108	292	154	123	145	134	181	517	489	479	343	31	350	194	318	201	127	272	332	114	188	208	505	435	359	263	218	141
TraesCS1A03G0491000	11	17	12	12	7	15	15	14	2	5	3	15	6	3	4	5	4	10	10	3	18	3	17	6	11	6	4	7	24	13	9	12	5	22	5	4	15	5	7	10	14	10	5	12	9	8	11	11	11
TraesCS1A03G0491900	100	97	69	89	118	54	81	100	59	81	59	74	67	68	64	61	47	81	72	79	70	64	102	31	73	119	77	77	114	95	61	57	22	190	43	71	76	79	65	105	72	85	51	111	94	95	67	68	85
TraesCS1A03G0492000	34	36	32	19	13	20	21	24	18	12	16	22	10	21	12	9	8	16	23	22	8	28	29	9	11	13	10	11	19	27	20	18	6	44	9	32	13	21	8	25	12	28	12	29	29	23	14	14	21
TraesCS1A03G0492100	77	63	80	52	39	45	41	68	61	47	78	61	42	48	35	72	57	54	61	69	45	54	81	55	54	63	71	71	44	47	80	82	8	101	50	49	41	64	52	73	39	52	35	71	60	70	66	48	57
TraesCS1A03G0492600	53	71	41	31	54	26	19	13	19	18	12	30	14	7	8	16	20	25	16	20	14	15	63	16	18	43	33	47	40	30	48	39	4	60	26	29	40	28	45	49	35	24	16	53	34	35	23	30	32
TraesCS1A03G0493700	11	44	9	24	45	11	90	40	11	15	21	49	36	13	35	19	23	33	9	20	22	38	20	20	11	11	16	13	36	47	13	30	5	127	21	36	24	35	12	34	27	20	18	38	19	32	8	15	81
TraesCS1A03G0494500	1273	1255	574	709	1517	885	465	1227	1029	617	418	877	532	449	519	464	415	1167	564	707	1134	682	1252	371	931	1608	734	596	1078	982	758	485	81	1981	546	417	1008	1224	713	873	838	1043	529	905	1072	1249	733	490	1059
TraesCS1A03G0494600	296	216	115	162	216	162	120	265	239	117	172	205	109	117	113	136	108	179	150	153	175	164	266	107	208	277	160	146	185	174	201	186	29	365	115	123	208	258	156	274	166	238	145	253	138	211	164	128	224
TraesCS1A03G0494900	124	114	82	103	69	80	67	92	50	51	59	104	62	58	49	75	50	80	88	99	38	68	108	36	65	61	50	61	124	104	118	77	12	180	63	75	70	71	87	100	62	112	83	147	110	102	59	51	91
TraesCS1A03G0497100	135	125	113	113	96	89	73	111	82	91	102	94	49	56	51	89	92	81	93	133	93	100	206	81	76	80	120	94	154	143	140	146	44	176	95	117	104	89	135	142	67	81	80	154	84	78	115	82	105
TraesCS1A03G0497600	281	262	210	181	164	192	148	215	176	131	177	156	138	160	123	127	119	227	201	237	168	171	354	127	221	288	211	258	237	240	216	219	81	429	133	194	263	243	237	293	182	245	190	396	199	219	178	202	156
TraesCS1A03G0497900	185	180	99	106	112	110	58	111	110	80	76	103	92	81	65	65	71	120	105	131	94	92	182	59	112	146	113	111	134	129	151	130	34	216	77	102	125	151	126	165	116	140	100	220	118	162	115	105	115
TraesCS1A03G0498600	11	8	2	6	6	1	6	6	2	8	5	6	6	7	5	7	2	15	2	5	4	7	7	4	4	4	5	5	7	10	10	11	2	15	1	9	5	9	4	8	5	8	3	11	17	6	4	7	6
TraesCS1A03G0498700	8	8	9	18	9	5	27	6	4	13	7	19	19	8	8	8	13	5	7	9	15	6	7	6	10	4	12	13	2	15	12	9	5	21	6	10	8	4	7	9	10	5	9	7	8	3	4	9	9
TraesCS1A03G0499200	6	10	4	1	6	7	5	4	3	6	4	14	3	3	3	4	2	4	6	9	2	3	3	3	2	3	2	3	11	12	7	4	3	22	3	7	7	4	2	4	4	7	6	12	8	9	4	7	6
TraesCS1A03G0499400	93	84	38	39	47	45	21	79	58	22	31	57	31	22	45	33	34	38	44	36	44	43	65	32	54	83	45	46	94	83	93	49	2	89	27	39	56	61	48	54	41	56	31	49	77	72	55	43	37
TraesCS1A03G0500900	41	94	35	32	116	33	137	194	30	42	72	257	89	57	193	109	105	256	105	150	117	191	49	121	162	129	44	60	201	196	67	193	45	602	54	216	45	95	26	96	48	96	49	41	85	174	51	69	437
TraesCS1A03G0501200	255	214	67	93	188	140	79	128	114	69	67	118	67	75	90	102	49	137	107	103	88	93	134	45	126	149	66	81	248	176	222	127	22	242	79	70	135	184	126	160	132	169	112	158	166	169	78	83	151
TraesCS1A03G0501600	2	21	7	9	29	13	89	3	12	12	3	114	36	11	5	9	7	57	12	14	11	4	7	7	18	10	7	1	27	27	6	16	2	14	1	10	13	13	9	16	15	10	10	13	5	13	28	27	29
TraesCS1A03G0501800	4	3	1	4	9	5	10	2	1	1	2	24	1	2	6	0	0	7	6	2	9	5	2	5	8	4	0	1	9	7	0	5	2	10	1	2	9	8	2	2	18	9	8	5	3	3	2	1	31
TraesCS1A03G0501900	2	1	7	5	7	4	3	1	22	6	1	31	3	3	2	0	0	11	6	3	14	13	75	5	23	8	6	2	5	2	2	4	2	8	1	0	5	9	1	14	9	10	2	14	4	5	4	1	18
TraesCS1A03G0502000	12	38	20	40	18	15	54	12	6	10	13	137	40	19	5	3	4	76	19	15	26	26	15	11	27	14	7	5	13	20	3	10	4	48	5	10	12	24	7	26	35	19	9	11	3	11	0	5	72
TraesCS1A03G0502500	114	80	95	92	28	7	4	12	23	13	11	23	5	28	28	11	0	2	1	2	10	17	8	13	19	62	6	8	25	32	4	11	4	69	1	15	36	25	26	40	40	53	28	11	79	80	16	55	9
TraesCS1A03G0502600	6	83	8	63	11	3	12	41	7	12	8	76	29	9	13	3	1	16	6	5	11	6	4	8	22	14	10	2	9	10	0	8	4	84	5	17	12	20	6	11	24	23	10	6	4	35	17	22	66
TraesCS1A03G0502800	34	48	15	30	10	5	7	16	13	11	6	107	19	24	27	16	10	57	16	10	18	11	13	4	39	13	5	4	18	18	6	18	2	35	10	11	38	90	43	85	74	46	15	28	12	17	17	11	7
TraesCS1A03G0503100	2	3	2	7	3	1	12	2	3	3	0	17	7	2	6	4	6	5	11	9	0	0	11	5	2	2	8	2	3	0	4	10	0	12	4	9	1	0	1	3	1	3	2	9	0	0	5	3	9
TraesCS1A03G0503700	254	162	111	156	185	163	101	162	101	100	53	96	72	85	86	77	93	126	90	116	108	91	221	58	135	178	102	102	201	185	170	132	9	247	99	103	189	139	145	206	169	160	102	230	142	130	113	88	140
TraesCS1A03G0503900	8	8	5	3	5	4	1	3	1	2	0	1	2	1	5	2	0	1	1	1	12	13	18	6	6	8	4	2	9	10	6	1	8	70	9	11	0	2	0	1	3	6	2	2	42	22	6	14	1
TraesCS1A03G0504600	0	16	1	8	14	4	24	4	0	2	2	20	21	0	8	1	7	5	0	1	18	10	3	2	4	2	3	0	5	17	3	2	0	33	3	4	15	2	0	1	23	5	6	4	4	4	11	5	8
TraesCS1A03G0505200	118	90	57	71	115	66	49	142	98	46	69	100	76	64	50	54	50	73	72	84	77	65	128	55	94	78	66	61	97	82	73	83	47	192	57	63	80	85	52	100	94	105	67	112	101	118	71	80	118
TraesCS1A03G0505500	14	31	9	20	38	22	44	22	13	15	30	54	20	31	23	20	25	47	24	25	14	18	15	12	23	24	11	16	67	73	30	32	10	73	11	30	25	17	14	16	26	15	14	18	40	58	19	22	34
TraesCS1A03G0505600	14	7	20	19	13	15	32	14	19	13	27	20	16	23	10	22	19	10	20	27	12	17	33	12	14	7	12	21	9	14	24	24	4	31	15	22	18	10	21	25	13	27	13	25	18	12	16	16	24
TraesCS1A03G0505800	439	117	655	325	456	409	187	91	768	443	287	434	305	234	111	356	270	167	341	458	409	206	1150	242	299	289	665	490	226	167	552	399	223	172	317	301	641	90	552	465	202	132	174	597	157	196	436	238	256
TraesCS1A03G0506600	75	57	33	25	60	37	26	49	33	10	21	40	15	15	22	25	18	58	41	31	15	19	25	17	30	40	20	24	46	52	49	33	10	88	18	20	45	43	45	48	38	56	30	41	68	51	35	31	45
TraesCS1A03G0506700	15	74	14	23	41	26	65	23	13	27	16	104	50	23	27	33	40	100	54	54	38	40	22	29	38	12	12	17	63	45	36	34	5	73	17	40	53	29	12	48	20	42	33	39	21	35	24	15	95
TraesCS1A03G0507300	120	88	69	69	90	85	75	73	77	78	60	92	48	65	60	75	79	59	56	106	68	74	163	53	68	92	70	76	123	109	120	89	13	128	70	83	63	59	62	91	46	57	79	123	131	106	91	64	63
TraesCS1A03G0507400	309	151	213	149	442	294	185	201	221	264	159	185	101	127	140	160	155	130	117	204	199	116	478	138	156	297	325	251	176	189	235	256	66	245	180	179	315	168	296	278	250	176	119	379	165	168	275	246	198
TraesCS1A03G0508700	61	46	27	24	23	24	12	12	19	9	8	16	9	14	11	13	11	27	26	7	24	14	21	15	15	26	12	8	41	47	59	39	10	40	7	16	12	16	28	21	23	27	20	26	41	31	15	24	21
TraesCS1A03G0509500	7	8	4	2	7	2	7	11	14	14	16	8	3	13	6	1	8	4	4	5	9	1	5	4	12	13	9	7	12	9	10	11	0	22	7	11	7	11	3	12	4	7	4	8	15	2	11	12	0
TraesCS1A03G0509600	51	57	24	32	72	36	43	52	47	27	62	40	17	33	30	54	30	39	47	44	31	50	54	34	46	68	37	50	81	68	72	69	9	90	33	41	31	61	39	81	18	56	41	49	45	62	49	42	49
TraesCS1A03G0510000	1	4	6	6	11	4	4	2	3	1	1	2	3	1	1	2	1	9	5	5	5	1	2	1	2	1	2	3	1	5	3	7	2	9	4	1	1	5	1	5	1	0	0	2	4	2	20	6	1
TraesCS1A03G0510100	34	35	20	12	10	11	18	8	9	7	6	6	6	12	2	3	1	11	14	19	3	1	5	8	3	7	3	3	52	62	50	38	4	25	11	21	2	6	24	17	12	9	17	18	58	36	9	6	7
TraesCS1A03G0511000	117	80	75	92	41	39	43	74	39	37	33	48	34	33	26	28	28	63	74	78	36	54	102	43	67	79	67	62	89	72	74	59	14	148	53	35	52	133	59	70	77	86	46	104	60	56	37	28	70
TraesCS1A03G0511500	324	336	128	191	293	256	197	355	214	186	242	243	151	167	213	171	144	230	144	233	178	223	315	130	210	259	193	157	292	293	262	209	48	554	160	143	203	236	182	246	143	256	158	282	313	281	285	161	199
TraesCS1A03G0511700	407	313	218	293	360	236	164	336	238	144	181	233	154	163	171	149	159	271	205	215	265	180	348	90	361	386	254	245	346	261	278	235	101	520	192	187	329	367	236	323	242	337	194	352	321	392	200	187	291
TraesCS1A03G0511800	46	43	14	9	12	11	4	17	8	11	7	20	13	8	4	7	4	22	10	9	6	9	11	6	10	7	8	6	92	84	50	36	4	42	7	13	11	12	16	10	9	12	8	22	61	48	9	8	13
TraesCS1A03G0511900	15	14	14	8	18	10	9	16	8	8	9	6	3	4	4	4	6	6	5	15	7	7	11	12	5	8	6	10	8	5	6	4	2	16	4	5	11	6	13	9	16	9	8	12	11	7	10	3	9
TraesCS1A03G0513100	208	135	128	168	239	164	198	264	191	144	224	287	138	129	158	143	138	157	159	202	140	191	271	137	168	165	189	144	178	158	179	187	16	352	124	195	185	153	171	244	172	186	177	244	211	162	164	122	243
TraesCS1A03G0513200	194	181	135	139	163	119	97	158	121	80	108	20	27	39	71	74	73	187	136	142	104	88	177	55	129	155	118	99	153	157	133	102	56	273	77	130	111	132	130	151	116	137	103	197	170	142	150	98	138
TraesCS1A03G0513900	17	10	3	13	9	5	4	13	9	3	2	0	0	0	7	6	7	0	0	0	8	3	7	1	11	11	9	6	9	8	11	4	5	19	7	11	4	7	7	6	12	6	7	17	13	11	7	3	8
TraesCS1A03G0514200	26	30	10	8	17	11	30	30	8	6	8	21	4	12	15	5	5	11	8	18	5	22	21	6	9	14	11	15	31	39	10	19	9	84	9	15	12	25	12	20	10	19	21	17	28	22	12	9	21
TraesCS1A03G0514700	25	33	25	69	53	16	112	50	11	15	31	103	48	30	91	20	55	92	39	55	36	65	18	24	33	24	15	21	87	149	23	28	15	159	14	35	33	35	13	24	32	39	36	20	26	38	10	17	155
TraesCS1A03G0514800	19	30	17	18	19	27	22	26	15	18	19	31	21	19	17	10	12	14	18	12	24	26	28	20	21	15	13	4	29	23	19	21	4	43	15	35	28	22	27	33	10	18	25	22	26	21	18	11	49
TraesCS1A03G0515200	70	49	51	58	66	52	36	66	47	43	65	49	42	52	51	28	36	58	67	47	43	72	102	31	45	48	38	70	49	40	64	58	27	79	41	55	44	54	52	57	37	64	49	75	51	57	63	56	49
TraesCS1A03G0515400	243	172	134	139	79	56	52	121	112	74	91	274	125	128	68	76	87	166	138	106	177	97	276	51	198	199	144	125	156	163	126	112	52	267	78	107	159	124	149	175	160	160	88	194	187	118	127	107	144
TraesCS1A03G0515500	77	77	47	47	38	29	23	49	47	28	33	46	29	46	34	34	24	53	35	30	23	29	53	33	49	50	22	38	77	80	68	44	18	91	37	39	48	65	39	63	33	53	41	56	54	57	39	41	58
TraesCS1A03G0515800	35	24	37	37	39	19	24	33	35	19	30	42	23	29	21	22	22	23	40	10	38	20	42	11	23	38	29	26	19	19	29	19	15	37	22	20	34	34	27	32	35	29	16	40	44	19	34	22	22
TraesCS1A03G0516700	54	101	61	37	54	31	56	72	18	27	35	62	36	58	29	37	27	77	54	58	34	43	45	14	129	64	22	55	54	50	36	32	28	147	27	48	39	44	28	56	74	72	18	52	55	58	69	60	47
TraesCS1A03G0517100	251	165	153	155	171	163	130	197	156	106	139	166	81	150	121	117	125	177	109	161	123	138	236	83	163	266	137	179	172	185	163	124	64	296	127	166	168	163	135	223	106	226	104	231	139	142	87	101	156
TraesCS1A03G0517500	3	11	1	4	1	5	2	3	3	3	0	5	9	3	2	3	2	10	0	3	0	1	5	1	11	7	0	3	2	7	7	7	0	9	3	7	1	3	2	5	4	3	0	1	2	3	7	0	3
TraesCS1A03G0517900	4	31	1	19	47	23	174	12	11	7	6	117	74	8	26	7	31	57	16	19	17	17	8	9	21	13	4	2	42	87	15	21	0	57	14	8	16	8	3	10	22	13	10	13	3	21	18	10	87
TraesCS1A03G0518300	650	668	228	334	733	660	433	690	564	382	400	642	287	400	412	368	346	562	262	491	471	501	728	348	458	701	379	308	676	546	608	447	21	1242	440	350	593	560	451	680	380	597	399	583	528	536	439	408	529
TraesCS1A03G0518600	67	64	33	9	30	55	19	6	6	27	4	30	23	15	5	7	16	46	28	41	19	11	40	17	25	23	28	16	108	117	88	57	2	27	14	22	19	19	40	38	13	11	10	35	74	38	28	22	21
TraesCS1A03G0519800	643	437	410	424	1195	869	971	859	806	541	939	1046	536	694	644	578	476	716	561	801	758	683	1003	447	939	870	620	730	730	643	621	672	141	1118	414	602	728	762	634	1050	549	718	655	898	675	736	635	738	891
TraesCS1A03G0519900	100	102	32	51	72	62	33	98	63	28	41	42	29	27	39	48	33	74	52	64	55	43	73	42	71	109	36	34	102	93	78	68	7	133	49	32	47	91	39	79	64	97	37	57	86	83	51	39	64
TraesCS1A03G0520400	13	21	17	12	6	6	7	23	8	7	12	12	4	6	2	4	6	9	14	4	9	7	11	4	11	9	12	3	15	14	12	16	12	15	5	2	7	11	12	10	11	10	7	22	17	10	9	7	13
TraesCS1A03G0520500	86	266	95	131	188	121	221	138	68	110	71	171	158	88	112	72	102	173	95	143	150	94	123	103	62	94	93	71	330	293	124	247	36	405	99	181	176	115	101	191	185	147	153	222	105	233	148	126	363
TraesCS1A03G0520700	67	54	42	46	54	47	67	27	31	32	55	76	53	54	51	33	43	64	70	75	53	68	92	37	81	60	48	50	71	84	60	60	16	93	39	74	65	60	52	53	54	48	37	81	42	52	32	49	60
TraesCS1A03G0521700	71	93	48	58	58	41	52	71	31	32	26	67	30	43	44	30	43	58	50	38	43	42	51	29	57	59	32	36	68	69	54	49	20	136	22	42	55	48	41	49	66	68	39	72	50	53	27	35	70
TraesCS1A03G0521900	6	7	5	10	12	5	7	4	6	2	3	12	9	3	4	2	4	7	5	2	4	3	3	2	7	4	3	3	2	9	1	4	0	15	3	8	4	5	4	7	7	9	8	9	6	1	3	1	12
TraesCS1A03G0522900	123	113	64	52	64	55	50	110	67	49	56	52	37	51	52	35	33	68	62	59	67	82	117	50	71	83	59	66	87	101	68	63	13	139	51	64	69	99	63	68	38	90	57	90	87	67	76	66	66
TraesCS1A03G0523000	108	133	76	96	112	110	127	98	69	65	72	147	107	101	101	52	110	169	78	161	75	80	103	51	196	110	73	103	146	140	147	104	42	233	49	99	88	105	58	156	89	102	55	122	83	109	89	85	199
TraesCS1A03G0524200	162	133	93	89	147	94	80	132	109	81	93	123	83	77	82	78	56	147	98	105	112	97	159	78	104	144	116	85	128	109	96	129	27	260	89	109	129	134	88	148	108	130	65	124	128	172	108	108	121
TraesCS1A03G0524400	252	170	146	164	295	251	190	267	213	177	234	257	150	199	162	206	137	203	201	233	140	164	311	145	208	231	202	203	208	131	228	187	27	321	150	204	243	201	212	317	183	220	225	308	209	191	230	188	278
TraesCS1A03G0524500	191	128	95	93	83	117	93	65	74	71	53	107	66	83	76	81	79	110	97	103	86	72	145	77	107	94	78	86	146	146	185	130	11	170	67	81	97	122	114	137	86	122	95	163	159	142	137	92	107
TraesCS1A03G0524700	13	21	2	6	1	3	4	17	8	4	11	4	4	8	9	6	7	12	9	13	2	10	11	5	17	16	4	6	16	13	15	6	0	36	3	10	10	19	11	7	16	14	11	14	4	3	1	1	12
TraesCS1A03G0525100	2381	1782	1157	1351	2103	1482	984	1946	1572	990	1040	1353	865	963	989	963	804	1801	1261	1506	1574	1228	2379	630	1850	2359	1397	1302	1678	1560	1553	1237	331	3077	985	910	1705	1908	1377	1825	1308	1719	941	1960	1731	1812	1330	1159	1514
TraesCS1A03G0525200	111	78	187	123	261	332	403	277	381	269	346	183	179	221	146	272	234	100	128	204	98	169	264	167	160	173	284	307	155	141	318	356	53	350	191	315	108	64	133	300	83	115	137	315	130	172	255	240	373
TraesCS1A03G0526300	160	248	95	54	117	225	194	90	109	114	101	771	132	404	68	162	76	715	349	369	230	153	253	115	389	111	42	62	219	136	298	132	16	193	54	232	245	172	152	283	127	273	63	174	79	339	122	110	229
TraesCS1A03G0526600	24	60	20	46	65	21	50	58	46	31	35	75	71	11	24	14	25	42	41	39	62	33	34	24	27	21	23	11	56	43	18	32	8	94	26	37	42	28	12	35	55	42	33	31	30	41	31	21	99
TraesCS1A03G0526900	8	16	9	0	0	10	5	0	0	6	0	1	0	0	0	1	0	0	2	0	0	0	0	1	0	0	0	0	17	29	16	18	0	0	2	6	0	1	12	2	0	0	2	7	17	11	4	4	0
TraesCS1A03G0527200	7	4	0	6	9	8	9	3	4	2	9	5	2	5	1	1	3	6	2	3	6	5	4	8	3	0	3	0	9	0	6	8	0	5	4	1	6	3	1	8	2	5	3	4	7	4	0	1	4
TraesCS1A03G0527300	275	227	190	154	211	152	146	125	88	89	82	105	88	88	81	114	96	171	140	136	161	120	242	115	134	174	141	134	255	239	231	175	40	340	128	157	188	173	198	204	130	174	161	281	274	221	167	136	137
TraesCS1A03G0528100	261	239	261	326	472	296	495	420	248	286	512	854	445	451	350	344	362	340	264	436	251	436	403	260	352	291	317	230	407	301	301	411	40	792	309	565	448	287	303	692	320	382	370	485	221	301	269	314	564
TraesCS1A03G0528200	101	115	66	57	70	50	46	38	15	25	26	67	53	48	24	48	29	71	67	68	61	62	109	39	74	65	55	56	117	105	85	85	43	132	50	72	71	78	54	85	64	66	82	112	79	114	86	77	84
TraesCS1A03G0528400	139	85	60	66	113	75	53	50	48	34	26	95	70	42	47	46	49	91	64	55	62	78	116	43	72	83	60	57	120	107	94	61	7	108	32	38	62	64	43	91	52	86	40	82	88	68	44	43	23
TraesCS1A03G0528800	27	17	10	17	132	88	60	104	70	31	38	73	49	40	8	6	1	16	14	22	75	96	114	27	14	15	12	5	23	16	17	11	19	122	30	37	18	28	14	40	12	29	14	30	26	16	18	9	85
TraesCS1A03G0528900	213	196	73	78	269	118	102	197	104	58	39	188	90	80	61	52	41	207	110	94	153	135	164	59	99	127	73	89	117	96	90	32	32	334	58	65	144	186	121	144	150	206	93	147	222	183	87	94	162
TraesCS1A03G0529000	26	18	5	5	31	9	7	8	5	2	4	6	3	4	4	2	0	15	1	4	17	6	14	2	10	16	4	4	24	33	3	8	3	6	3	0	17	5	12	2	25	12	5	21	34	12	5	2	7
TraesCS1A03G0529100	175	209	178	103	176	179	154	228	153	151	175	168	98	149	131	222	136	147	190	195	107	110	230	116	155	195	218	206	327	268	339	368	143	312	140	244	177	161	208	273	117	160	175	320	155	217	163	172	173
TraesCS1A03G0529300	21	21	22	20	15	12	19	14	7	10	17	16	13	14	18	11	13	23	21	16	13	14	14	8	9	5	13	22	27	31	30	20	5	30	8	17	17	10	22	21	25	16	15	25	21	22	15	18	12
TraesCS1A03G0529400	723	519	257	431	645	379	231	394	350	173	158	396	178	164	229	189	164	502	319	292	461	338	585	152	454	603	361	293	514	523	393	269	88	914	317	309	652	466	350	424	633	515	266	530	358	309	211	221	454
TraesCS1A03G0529500	10	27	10	30	14	11	36	6	3	12	6	26	14	6	18	13	17	10	5	9	14	5	7	4	6	9	8	2	52	53	11	11	2	78	14	16	9	5	4	15	19	14	13	21	10	26	15	9	45
TraesCS1A03G0529800	133	133	80	49	109	65	54	124	83	45	49	67	45	56	52	49	29	94	78	65	65	67	112	46	68	100	67	68	105	106	109	79	43	211	51	85	109	96	100	121	79	113	70	161	152	120	54	47	129
TraesCS1A03G0529900	17	36	7	29	25	17	99	38	18	16	18	51	39	18	39	14	38	46	27	23	37	44	17	25	11	9	3	4	36	43	19	34	2	113	20	36	10	16	9	27	32	31	31	15	14	19	47	26	61
TraesCS1A03G0530000	63	45	35	48	76	37	60	61	44	43	59	54	31	34	46	44	53	45	48	62	46	58	76	38	49	47	52	38	41	42	41	52	27	92	27	54	63	27	26	56	26	31	41	64	44	34	44	51	52
TraesCS1A03G0530200	193	154	136	143	165	129	106	161	119	96	124	143	73	113	123	115	99	126	102	150	125	117	220	86	128	178	140	141	166	145	173	176	29	252	108	145	155	144	117	192	93	144	77	176	154	122	94	119	158
TraesCS1A03G0530600	82	65	25	46	56	44	13	57	36	29	30	40	16	15	25	34	28	74	59	36	46	26	55	27	55	66	27	39	75	76	80	74	22	98	17	27	55	70	58	55	76	57	47	55	61	64	43	28	58
TraesCS1A03G0530700	2	67	4	23	18	2	10	31	2	3	7	56	32	10	10	0	4	40	7	2	47	5	1	5	7	11	4	1	50	43	3	5	5	140	6	11	27	19	3	4	65	16	11	2	2	16	1	3	96
TraesCS1A03G0531000	351	240	356	202	305	470	526	304	405	283	420	410	286	402	219	360	252	298	326	392	246	319	563	287	250	247	313	332	236	222	432	486	137	451	222	483	296	288	434	632	266	302	367	634	284	305	386	509	373
TraesCS1A03G0531100	190	183	165	107	208	306	231	97	160	117	115	250	126	182	77	144	103	422	304	235	281	127	340	80	400	269	224	200	260	207	282	172	55	217	106	173	161	122	167	280	130	169	95	252	139	198	239	237	155
TraesCS1A03G0531200	222	242	78	127	209	246	142	181	148	86	87	173	94	101	75	56	57	160	86	126	120	143	227	109	101	192	87	59	230	224	192	121	12	418	131	96	145	146	125	201	111	162	145	187	190	219	146	119	196
TraesCS1A03G0531300	262	286	186	153	229	315	358	197	158	225	160	203	236	187	126	137	154	164	221	226	127	141	301	137	104	130	121	126	306	312	285	258	35	428	158	377	235	163	260	373	128	199	190	512	236	284	240	286	317
TraesCS1A03G0531400	27	35	5	11	14	8	10	16	2	7	1	5	4	2	9	3	2	4	2	5	9	5	11	7	13	20	5	2	32	26	14	6	13	76	5	8	5	13	1	3	18	28	8	15	26	24	4	8	22
TraesCS1A03G0532200	167	115	54	73	75	62	30	74	67	49	34	66	33	22	34	35	39	105	85	36	60	27	104	44	81	90	41	39	138	127	159	91	33	170	61	41	57	91	93	91	71	90	54	100	177	113	108	75	78
TraesCS1A03G0532400	8	9	4	13	0	1	0	14	3	0	5	5	6	4	0	2	1	3	4	1	3	2	2	0	1	3	3	0	1	3	1	0	3	16	0	3	1	1	1	0	2	1	0	0	0	3	0	9	3
TraesCS1A03G0533000	135	90	80	84	105	89	90	131	94	65	89	104	72	78	52	74	64	87	103	78	75	65	134	48	78	107	57	111	110	136	96	96	80	205	52	80	88	105	101	110	75	116	72	134	104	129	72	96	90
TraesCS1A03G0533300	6	14	12	3	4	14	12	6	0	17	10	1	9	21	1	6	0	3	2	5	2	2	17	10	3	2	18	11	18	22	35	37	1	8	8	27	4	1	6	6	1	2	2	6	18	28	13	14	7
TraesCS1A03G0534000	309	170	177	501	252	237	353	304	147	172	377	434	237	157	260	310	309	190	380	263	210	281	238	210	295	153	250	224	333	264	285	359	64	536	182	366	181	169	131	312	210	226	365	285	222	252	277	281	434
TraesCS1A03G0535900	612	2312	266	118	0	0	0	0	0	0	1	0	0	1	11	10	8	106	24	14	16	10	12	22	0	0	0	0	0	0	0	0	268	2828	145	193	0	0	0	0	0	0	0	1	847	301	17	4	551
TraesCS1A03G0536900	141	141	96	95	102	76	81	137	86	72	85	92	68	97	68	68	58	126	113	105	59	80	137	51	112	112	73	86	123	121	113	112	61	264	62	106	115	141	93	152	86	145	69	145	122	136	68	80	112
TraesCS1A03G0537300	111	80	54	56	107	89	45	93	73	54	58	68	49	44	59	50	43	56	35	67	65	72	91	45	59	58	68	40	105	81	62	52	5	182	65	58	69	74	76	94	60	60	52	93	84	71	69	47	65
TraesCS1A03G0538100	4	38	0	16	9	1	26	7	1	4	2	12	10	2	3	4	6	9	8	7	7	3	1	5	0	1	1	1	52	119	4	14	1	78	4	16	5	3	1	2	7	2	7	3	9	27	5	3	20
TraesCS1A03G0538400	20	102	14	51	99	38	111	94	22	44	32	249	71	49	63	55	46	306	135	113	109	112	39	72	62	33	25	10	114	87	23	57	5	260	31	81	54	46	16	74	48	58	50	40	33	81	33	24	228
TraesCS1A03G0538700	23	15	3	14	27	19	15	21	15	14	8	15	13	6	14	10	7	25	7	9	11	12	13	6	16	12	11	12	13	18	11	8	0	26	14	14	6	8	7	12	17	18	18	18	6	14	7	4	8
TraesCS1A03G0538900	497	619	145	184	839	302	230	578	476	204	127	880	221	179	240	212	92	480	370	181	431	271	287	154	331	356	202	102	829	523	406	274	84	817	227	263	447	277	309	309	710	390	434	452	677	415	197	155	620
TraesCS1A03G0539100	6	7	5	5	5	8	6	11	4	2	1	7	8	5	9	1	7	9	4	6	8	6	3	1	7	10	7	6	4	8	12	5	4	20	5	7	11	5	2	4	7	12	8	9	5	8	8	2	9
TraesCS1A03G0539600	42	46	6	16	15	18	9	29	9	7	2	26	14	17	8	5	4	10	5	3	12	6	12	5	28	30	2	8	39	37	40	23	5	53	6	8	12	25	17	8	12	15	7	30	27	38	9	6	26
TraesCS1A03G0539800	3	1	3	1	192	136	88	61	48	62	119	268	195	135	4	6	9	11	8	14	3	2	0	1	28	48	5	47	1	1	8	6	1	12	20	33	17	11	15	24	9	3	19	28	9	6	9	2	15
TraesCS1A03G0540000	312	177	178	79	473	394	276	159	330	169	130	425	290	203	123	108	88	616	263	354	304	117	358	79	540	417	218	208	260	255	309	183	45	211	151	129	227	195	175	311	237	262	92	318	181	236	316	195	202
TraesCS1A03G0541300	482	457	349	255	451	347	312	582	416	307	344	410	249	289	284	332	232	556	424	567	367	382	575	219	361	502	387	392	486	428	429	538	117	937	240	398	453	491	394	650	334	485	272	603	438	650	293	316	467
TraesCS1A03G0542000	240	233	169	149	236	150	141	226	159	119	154	163	116	167	109	85	118	216	137	220	170	160	295	114	194	288	163	179	187	209	191	194	36	342	130	184	227	206	162	276	180	188	117	302	148	206	140	162	177
TraesCS1A03G0542400	74	1	90	208	21	32	41	2	21	32	5	33	63	45	1	10	13	14	55	22	12	1	39	3	20	7	48	33	3	2	14	9	7	10	36	13	5	1	13	7	6	3	27	36	1	1	33	24	2
TraesCS1A03G0542500	77	8	123	365	21	42	63	4	20	33	11	67	126	29	2	38	34	2	37	13	32	2	69	21	11	8	58	33	0	5	10	30	4	18	38	27	18	1	14	11	7	0	23	35	3	3	58	30	15
TraesCS1A03G0542800	2	24	8	4	2	10	41	0	0	11	1	3	8	1	4	7	17	6	8	6	3	3	6	10	1	1	2	0	32	40	3	21	0	38	7	14	5	1	9	8	2	1	12	17	3	16	8	13	15
TraesCS1A03G0544000	134	120	68	90	124	98	84	130	117	56	99	146	87	90	82	64	59	115	124	111	89	131	104	63	148	158	75	106	166	158	119	82	39	216	90	124	92	120	90	137	66	97	95	137	132	163	62	101	113
TraesCS1A03G0544100	28	60	12	22	32	18	24	117	27	12	23	43	11	33	61	26	29	80	40	25	29	54	30	22	50	59	8	34	80	85	38	53	21	219	11	40	48	66	26	53	28	68	20	22	59	55	11	19	51
TraesCS1A03G0545600	8	5	4	5	6	4	3	8	8	1	3	8	4	8	3	4	3	3	4	2	5	7	9	1	3	6	2	6	3	8	6	4	0	12	3	4	12	8	3	10	7	3	0	10	6	3	4	3	4
TraesCS1A03G0546000	274	222	118	130	238	155	92	215	160	91	84	105	88	58	86	89	70	140	112	113	175	118	245	65	114	187	146	116	183	185	133	132	54	291	96	97	182	174	168	164	142	170	114	229	198	185	147	112	185
TraesCS1A03G0546100	112	91	55	62	114	51	69	79	69	31	48	78	39	20	44	55	39	62	49	49	52	60	96	48	55	75	58	56	65	59	47	55	19	131	48	68	76	92	49	81	73	82	52	92	76	64	39	43	79
TraesCS1A03G0546300	96	64	61	68	119	84	76	96	77	50	92	135	68	83	70	79	63	52	85	75	70	85	120	46	107	73	63	98	69	73	89	62	63	122	64	83	80	68	76	119	61	81	68	119	86	71	51	74	86
TraesCS1A03G0546600	165	96	83	83	146	89	74	82	71	62	77	112	38	31	34	49	27	52	96	69	65	55	142	41	48	58	41	46	111	88	79	55	39	114	59	77	129	88	86	136	119	73	81	137	134	69	75	61	97
TraesCS1A03G0547100	16	31	4	3	19	10	16	13	7	3	4	13	4	1	6	0	1	36	4	1	19	16	16	8	14	10	1	1	18	18	3	6	6	39	4	10	8	8	4	4	17	19	15	21	16	22	17	15	43
TraesCS1A03G0547300	53	18	26	35	27	25	11	19	28	19	16	27	20	22	11	9	14	3	13	7	15	16	32	6	32	24	19	23	27	23	26	18	11	29	23	16	6	4	5	8	22	32	21	36	23	25	17	18	18
TraesCS1A03G0547400	13	35	9	5	17	8	15	10	10	3	9	28	5	15	18	11	5	11	11	14	17	13	15	7	6	9	4	9	27	18	8	13	4	23	1	16	20	14	8	25	20	14	7	23	18	19	8	14	29
TraesCS1A03G0547700	232	131	89	143	195	193	138	177	173	138	157	221	107	132	162	189	122	148	159	167	121	154	220	105	193	213	188	147	196	136	227	135	19	283	123	137	209	176	147	190	142	151	145	201	164	156	133	105	158
TraesCS1A03G0547800	314	294	168	168	192	263	226	225	164	160	152	130	98	173	158	136	152	183	103	207	166	168	293	119	183	255	164	157	291	277	268	243	17	360	151	155	188	229	219	301	145	221	187	284	194	254	176	203	156
TraesCS1A03G0548300	350	232	220	248	337	370	424	361	370	255	408	338	228	403	256	292	239	321	280	425	276	323	446	267	270	313	242	314	273	243	419	374	58	549	231	334	245	279	311	530	245	350	358	529	299	303	328	380	291
TraesCS1A03G0549800	20	26	9	6	7	6	14	8	10	1	2	23	9	8	5	4	2	12	8	14	6	6	15	9	2	5	2	3	8	5	8	8	6	25	6	13	18	10	5	23	13	14	13	35	15	18	6	7	21
TraesCS1A03G0550100	94	91	40	56	62	47	50	55	45	42	43	41	24	35	47	38	28	31	27	36	36	49	56	31	34	52	23	22	74	64	59	46	8	130	19	44	68	82	69	98	60	92	59	110	69	79	68	58	56
TraesCS1A03G0550500	14	18	13	7	15	5	9	26	3	5	6	22	6	2	0	1	2	20	11	4	8	3	0	0	31	19	3	6	15	17	3	6	2	13	4	3	7	18	2	14	15	14	5	14	4	3	6	8	27
TraesCS1A03G0550700	48	52	26	25	40	25	18	44	22	31	18	26	15	14	20	13	8	27	23	15	27	25	33	17	19	35	24	22	70	50	41	34	16	110	16	32	43	42	30	46	33	41	27	35	52	44	14	12	54
TraesCS1A03G0551200	110	108	108	78	65	103	100	80	75	74	111	93	62	112	56	59	69	100	85	136	66	100	137	84	62	73	60	70	101	90	159	129	13	167	58	111	83	106	116	189	95	101	103	140	68	62	133	108	102
TraesCS1A03G0551300	213	184	124	111	158	158	130	138	151	100	132	162	100	151	95	119	115	156	145	125	147	113	209	114	140	128	151	159	174	159	213	219	31	240	114	146	154	157	194	226	129	174	139	246	207	218	186	199	160
TraesCS1A03G0551400	382	479	188	246	342	217	232	445	215	202	249	267	140	273	260	230	217	386	226	286	264	279	324	155	303	406	184	235	357	464	399	345	29	769	184	251	231	364	209	290	176	316	207	338	405	428	251	213	242
TraesCS1A03G0551800	13	11	11	7	15	18	10	20	22	23	12	6	10	12	9	14	14	4	3	9	8	7	21	7	16	24	11	17	15	11	19	10	1	12	7	7	3	5	6	9	2	5	4	9	11	17	15	7	3
TraesCS1A03G0552200	7	53	21	38	79	42	147	45	11	35	17	83	62	5	36	11	46	79	16	35	36	24	35	11	69	21	10	11	46	69	37	42	15	73	5	4	12	17	1	12	30	18	7	15	9	39	64	24	57
TraesCS1A03G0554000	5	8	3	4	11	5	12	2	1	4	0	3	5	3	2	3	4	5	3	6	2	3	3	1	6	3	0	4	6	16	2	5	1	14	7	1	4	5	2	3	1	2	3	5	3	8	4	1	9
TraesCS1A03G0554200	77	90	57	50	51	56	58	45	39	40	49	61	40	49	31	27	40	62	60	54	32	45	68	37	52	44	41	49	82	70	61	65	25	102	47	64	63	44	59	57	41	66	46	111	75	84	57	64	46
TraesCS1A03G0554900	382	432	191	202	130	65	36	359	211	148	174	287	162	190	263	244	184	94	52	38	279	251	351	169	521	615	282	273	503	445	347	369	96	823	122	211	331	449	208	319	329	454	174	337	346	443	194	200	72
TraesCS1A03G0555200	76	75	40	29	37	41	19	67	45	26	44	56	22	25	18	32	30	56	29	31	41	31	65	32	41	45	37	39	68	73	79	62	7	96	28	39	47	33	32	49	38	43	26	50	103	60	61	54	38
TraesCS1A03G0555300	30	39	42	33	31	34	63	45	27	32	97	31	20	77	45	45	57	47	21	93	16	83	114	67	53	72	33	81	58	60	66	69	8	75	20	84	30	32	19	111	17	41	19	70	39	90	57	55	38
TraesCS1A03G0555700	101	108	60	51	110	55	58	136	87	49	66	77	46	70	61	53	39	83	74	57	61	93	110	35	88	111	57	71	52	58	44	44	33	147	28	65	77	108	61	113	59	98	35	73	27	32	11	15	115
TraesCS1A03G0556000	126	148	57	37	78	108	62	28	37	52	28	70	73	56	45	54	62	68	35	58	40	33	73	22	120	75	47	55	100	118	172	91	0	0	0	0	111	76	61	113	40	78	53	123	71	143	94	112	50
TraesCS1A03G0556700	22	23	12	30	69	23	90	55	40	40	20	160	45	35	70	20	32	78	31	33	52	68	30	25	50	35	28	11	55	58	29	41	5	84	27	39	26	23	13	30	31	23	40	30	16	25	25	28	78
TraesCS1A03G0557100	19	41	19	17	24	9	17	39	18	9	15	23	10	12	18	12	16	19	6	14	14	21	15	9	38	47	11	13	51	76	23	24	21	61	12	26	15	22	10	16	22	18	17	28	27	27	9	8	42
TraesCS1A03G0557300	46	54	21	8	42	82	58	16	41	27	12	280	55	95	8	38	17	447	120	126	134	69	108	37	151	43	19	27	75	31	113	42	15	33	12	56	60	41	46	78	51	62	15	44	24	99	51	33	120
TraesCS1A03G0557400	17	15	21	23	16	25	28	14	4	16	11	11	5	13	17	11	11	10	21	20	5	18	25	15	5	2	12	14	15	12	28	17	0	26	14	14	17	9	13	21	9	17	20	35	11	20	17	15	7
TraesCS1A03G0557800	64	50	26	40	48	38	27	38	26	24	25	28	19	27	24	27	27	58	24	34	31	33	52	22	33	35	27	31	27	58	42	32	6	77	24	33	42	27	37	47	32	37	33	54	45	33	32	34	38
TraesCS1A03G0558000	189	130	126	335	180	184	173	50	61	210	34	254	346	65	44	84	141	60	160	96	122	53	255	147	48	53	105	32	52	49	94	230	20	52	90	111	185	65	131	119	101	56	89	202	56	145	159	170	124
TraesCS1A03G0559000	16	12	11	26	17	23	30	5	2	16	5	17	50	7	29	38	61	53	35	25	16	10	23	19	8	11	24	31	39	40	61	73	5	71	19	26	30	15	15	27	20	16	14	29	18	5	19	25	56
TraesCS1A03G0559100	99	145	44	115	68	124	163	55	50	107	37	61	66	32	36	67	134	88	154	103	58	42	140	111	52	50	63	55	310	302	110	198	22	237	67	127	93	33	64	97	14	55	44	127	128	243	118	136	141
TraesCS1A03G0559500	26	79	24	102	29	48	137	0	6	52	0	34	103	9	15	18	53	19	13	29	18	6	36	44	3	8	20	12	125	152	35	98	0	120	32	50	55	7	31	46	8	15	25	49	17	38	41	26	50
TraesCS1A03G0559700	71	63	28	70	131	46	80	105	31	48	52	165	54	29	69	40	31	141	62	103	54	88	82	46	76	56	19	18	115	66	43	39	22	168	36	51	54	74	35	60	87	74	78	60	171	111	83	68	189
TraesCS1A03G0560100	1095	985	399	573	856	807	562	938	697	475	548	620	301	438	566	537	464	781	411	699	641	746	1021	425	769	1052	513	422	1298	974	1070	725	60	1762	510	433	800	1066	695	1046	574	957	613	872	905	841	645	468	826
TraesCS1A03G0560400	40	171	39	74	116	49	113	174	44	55	62	170	73	56	86	34	59	118	62	89	65	118	46	64	77	68	17	20	160	175	48	87	12	485	42	105	94	123	43	119	88	122	84	104	55	169	44	54	286
TraesCS1A03G0560800	378	285	168	200	279	218	239	407	198	125	217	1179	590	1005	242	148	105	885	655	970	616	983	1029	473	275	263	153	144	357	249	281	217	25	566	174	242	248	331	187	286	172	342	248	354	806	918	764	735	341
TraesCS1A03G0560900	102	67	65	47	57	55	48	85	63	47	66	78	38	43	41	41	54	55	77	77	51	51	97	42	54	46	50	66	82	82	77	92	52	122	50	68	62	64	59	94	59	56	84	125	87	92	64	68	73
TraesCS1A03G0561200	35	15	17	21	22	13	18	30	10	9	18	34	13	19	21	5	12	29	24	31	13	20	34	21	17	17	11	18	18	10	23	17	4	29	13	10	12	27	26	23	15	30	13	24	35	37	22	21	15
TraesCS1A03G0561300	660	489	396	458	634	481	490	641	464	390	697	640	406	462	489	434	337	525	397	469	418	548	686	372	632	611	410	480	419	399	497	396	102	865	310	448	526	547	375	687	387	540	416	574	496	543	477	443	469
TraesCS1A03G0561600	21	62	31	35	77	32	109	58	22	34	25	134	79	52	58	44	36	64	54	54	33	47	37	25	42	42	43	34	92	105	45	64	14	111	32	52	66	45	35	76	42	36	53	82	31	67	40	56	131
TraesCS1A03G0562200	94	121	58	89	86	46	50	141	71	53	77	86	40	58	68	68	49	86	52	73	62	75	97	45	90	120	57	80	88	122	84	79	12	271	35	84	83	118	50	106	67	126	38	96	77	118	48	49	83
TraesCS1A03G0562600	15	14	3	5	8	6	2	8	4	1	1	5	1	5	6	2	1	7	5	5	1	5	6	2	5	9	2	3	17	24	18	10	2	18	1	4	2	4	13	8	10	2	4	5	8	6	6	1	2
TraesCS1A03G0562900	35	18	4	14	13	10	11	11	9	7	11	12	5	7	5	7	3	17	17	10	11	4	12	9	10	9	7	7	28	18	12	12	2	26	7	8	8	15	4	16	11	15	14	9	18	17	11	6	9
TraesCS1A03G0563200	175	183	84	103	218	136	161	361	154	93	224	251	96	160	161	166	116	175	151	150	144	231	215	137	223	228	126	115	203	126	150	185	13	357	63	187	169	240	124	259	122	260	162	156	229	199	99	136	238
TraesCS1A03G0565000	64	35	87	56	48	72	116	45	69	63	88	55	34	71	47	75	91	68	73	98	29	55	108	44	70	49	74	110	43	49	105	70	19	111	45	77	43	39	67	144	59	65	71	100	73	59	86	82	57
TraesCS1A03G0567100	12	7	5	0	4	1	5	3	2	0	3	6	5	2	5	4	6	6	3	5	7	5	1	2	6	6	3	1	11	12	3	6	5	17	4	2	5	5	4	4	8	8	2	4	4	3	0	2	9
TraesCS1A03G0568200	926	619	289	437	1081	887	400	648	828	437	311	1120	630	542	396	409	313	495	368	409	863	564	1283	361	507	689	470	275	807	496	702	388	58	924	569	258	705	540	485	599	645	466	518	630	759	613	603	327	451
TraesCS1A03G0568300	10	37	84	146	30	35	518	22	12	94	179	35	44	116	306	76	438	42	17	270	41	157	77	245	18	9	49	38	68	185	65	270	1	143	21	205	111	23	63	245	15	25	45	77	3	100	52	78	54
TraesCS1A03G0568600	141	92	86	65	88	73	73	120	128	91	143	61	44	61	49	40	61	78	53	102	75	60	133	55	57	90	55	100	72	67	91	57	15	102	44	78	82	83	82	139	70	82	35	137	68	96	73	69	57
TraesCS1A03G0568800	233	106	165	147	227	153	44	61	164	148	52	121	86	60	42	77	73	80	117	109	134	41	332	57	86	100	147	133	105	83	165	91	53	130	148	86	188	103	203	113	132	73	80	220	178	93	157	107	76
TraesCS1A03G0568900	97	83	54	59	97	78	60	67	70	48	50	67	35	63	40	29	47	69	53	59	61	50	90	19	72	86	46	83	66	98	59	53	31	146	58	38	67	83	80	75	64	61	46	113	70	44	67	60	53
TraesCS1A03G0569000	25	10	22	13	16	18	16	7	20	14	5	8	7	4	14	9	10	3	17	17	12	12	29	5	14	20	21	16	8	21	11	20	6	13	13	13	28	4	20	22	11	6	11	26	17	18	13	5	13
TraesCS1A03G0571800	36	39	16	26	25	13	20	43	12	12	21	18	11	24	20	22	21	18	14	21	21	21	30	18	13	27	12	30	48	39	27	30	14	62	17	33	27	24	23	27	18	24	19	30	39	42	24	14	19
TraesCS1A03G0571900	148	131	105	70	107	68	76	126	94	52	59	85	56	64	43	53	60	84	75	85	95	81	118	74	86	104	67	91	185	149	159	125	24	204	63	90	97	110	87	115	97	102	56	139	163	153	111	78	99
TraesCS1A03G0572400	636	623	583	369	273	502	468	354	265	304	304	332	208	314	197	344	301	417	461	491	355	240	608	496	293	335	429	319	956	696	849	1078	252	745	274	564	377	324	646	712	311	352	469	847	596	830	710	660	354
TraesCS1A03G0572600	120	127	91	122	188	153	353	167	163	154	258	237	175	134	114	119	132	134	141	151	125	137	144	106	99	131	100	115	173	177	104	168	34	315	68	179	125	116	101	209	152	137	141	166	116	126	148	154	261
TraesCS1A03G0572700	65	52	28	6	4	21	16	4	3	15	4	7	5	5	2	5	2	10	4	11	4	2	14	14	4	4	4	3	118	103	102	49	1	30	15	15	6	4	34	26	4	10	17	42	85	60	17	23	8
TraesCS1A03G0572900	50	22	24	19	10	10	15	17	11	5	8	19	7	13	11	12	16	26	18	26	11	7	20	8	15	16	5	12	21	9	23	23	19	44	14	20	22	19	18	33	21	19	24	43	13	18	10	15	32
TraesCS1A03G0573000	6	9	11	8	3	20	12	4	1	10	4	4	4	4	1	7	6	8	9	10	5	1	17	9	7	3	4	6	20	20	29	13	0	15	11	22	3	0	7	3	5	10	20	29	13	12	18	16	9
TraesCS1A03G0573200	38	38	15	6	8	8	8	6	12	15	8	9	3	9	4	6	6	12	6	7	8	5	11	11	10	3	2	7	24	26	38	28	2	33	7	16	8	10	15	17	7	4	5	24	20	22	12	10	8
TraesCS1A03G0573400	520	345	327	330	352	345	282	245	288	207	216	352	275	216	207	257	218	238	222	366	247	266	658	206	216	296	396	300	302	295	394	297	40	473	284	261	347	274	362	436	253	313	196	583	259	230	254	213	272
TraesCS1A03G0573800	203	90	143	155	38	48	32	131	175	125	202	121	118	127	77	90	97	96	167	231	42	47	103	55	116	114	213	201	102	96	159	162	15	153	134	165	216	134	170	224	73	134	137	227	104	115	135	132	84
TraesCS1A03G0574000	4	19	3	5	1	0	71	5	2	4	12	54	4	10	1	2	1	21	15	9	27	48	2	13	5	0	0	0	28	6	2	0	1	65	0	15	5	2	3	10	2	17	27	2	3	10	8	0	99
TraesCS1A03G0574100	16	32	14	16	12	12	27	9	4	10	2	8	7	9	7	10	12	10	10	12	7	8	14	13	4	7	5	5	68	56	19	27	0	34	6	26	9	9	13	20	7	9	12	25	20	25	10	7	17
TraesCS1A03G0574500	100	70	43	47	129	55	30	68	63	29	24	210	73	52	55	57	36	90	48	45	104	57	98	24	276	202	117	92	105	105	101	70	26	120	35	28	58	71	41	46	62	56	34	57	19	22	17	9	60
TraesCS1A03G0575100	188	251	142	118	188	164	164	214	182	96	220	170	95	155	176	165	159	239	108	146	152	138	194	104	170	217	154	155	201	226	161	218	66	299	87	141	125	131	160	188	167	146	97	144	176	155	144	159	173
TraesCS1A03G0575400	150	351	83	226	449	68	173	211	92	75	52	384	178	81	216	90	107	289	157	139	312	182	145	106	155	128	115	60	357	331	80	131	44	619	106	144	287	212	91	142	332	204	136	171	175	212	111	69	648
TraesCS1A03G0575600	443	372	323	311	534	321	225	414	389	225	274	469	268	315	268	313	183	288	304	350	298	389	509	217	332	414	348	316	389	344	355	324	109	592	229	383	452	362	334	432	249	324	273	572	395	382	242	290	411
TraesCS1A03G0575800	13	29	5	20	11	5	11	21	3	5	10	3	2	2	13	9	2	18	10	9	15	13	6	5	12	11	8	7	20	19	9	11	3	42	3	9	14	14	9	10	9	12	6	14	8	16	4	1	42
TraesCS1A03G0576000	9	8	2	3	7	3	6	3	2	3	0	1	3	1	4	1	2	5	3	4	7	3	6	0	1	1	0	1	2	3	2	1	3	12	5	2	5	3	4	3	6	3	3	7	2	0	1	2	6
TraesCS1A03G0576200	363	288	194	228	418	208	305	382	253	176	318	277	136	268	230	198	204	255	206	242	241	350	413	178	245	294	159	217	229	230	193	176	46	535	146	262	302	348	206	364	194	310	228	303	327	296	132	158	340
TraesCS1A03G0576300	4	2	5	3	11	6	7	9	15	6	4	21	9	7	7	6	0	3	4	7	14	12	11	11	2	5	6	3	3	2	6	7	5	9	5	6	14	7	12	12	5	7	3	11	5	3	8	5	12
TraesCS1A03G0576800	44	39	23	17	5	21	17	8	9	11	6	6	7	6	8	13	7	9	20	27	2	5	10	12	3	4	8	8	51	48	64	38	3	26	11	18	7	9	31	27	6	19	31	42	34	33	14	13	10
TraesCS1A03G0576900	11	12	4	14	1	1	1	8	5	3	0	13	3	1	4	2	1	2	2	1	7	3	2	0	2	3	3	1	6	2	2	0	1	19	4	2	8	6	4	4	13	9	6	6	2	4	6	6	6
TraesCS1A03G0577100	54	20	25	4	41	54	33	10	21	13	7	43	31	43	22	24	17	98	35	50	12	6	20	3	68	50	13	25	21	28	48	23	2	18	19	17	22	26	14	44	23	34	3	40	2	15	12	10	22
TraesCS1A03G0577200	346	391	183	208	317	180	183	350	187	155	150	208	100	144	151	154	130	299	189	218	191	204	297	114	243	345	167	167	385	337	255	214	125	760	127	224	234	304	201	349	213	366	181	330	350	392	177	192	326
TraesCS1A03G0577500	4	11	1	7	1	6	31	15	1	8	21	19	3	29	5	8	16	23	18	13	7	17	7	13	10	1	2	5	13	10	15	1	1	23	0	12	3	6	0	12	0	7	16	5	11	14	7	5	12
TraesCS1A03G0578000	7	8	7	13	7	5	5	15	1	7	6	7	4	3	4	4	6	7	7	4	8	1	16	8	7	7	4	2	21	16	5	7	4	17	4	9	7	2	4	5	10	9	6	8	6	5	8	2	6
TraesCS1A03G0578100	18	27	12	1	0	10	11	1	0	13	0	9	1	5	0	1	0	1	2	1	0	2	3	9	0	2	3	3	72	69	36	17	0	6	10	15	4	3	20	6	1	2	8	17	31	27	14	13	0
TraesCS1A03G0578400	1153	947	377	582	1070	781	636	843	657	515	492	805	418	507	638	574	503	801	482	800	559	722	979	529	736	953	460	429	1243	953	1037	781	68	1640	526	491	711	939	573	1087	646	787	637	973	1029	879	645	523	848
TraesCS1A03G0578500	15	32	10	14	8	9	15	22	6	14	4	10	7	6	10	5	3	17	6	19	20	13	11	13	9	9	6	1	53	38	14	19	2	30	6	21	13	20	12	20	12	13	11	20	18	28	15	11	36
TraesCS1A03G0578700	1	3	3	3	5	3	3	3	2	3	1	4	1	4	7	2	5	6	2	1	4	5	5	4	2	5	3	3	9	6	2	5	0	12	3	7	0	10	3	2	1	15	3	4	4	7	1	1	4
TraesCS1A03G0578800	4	25	5	9	26	5	43	17	2	2	3	9	2	6	17	6	17	19	7	23	14	12	0	17	7	4	1	0	29	38	1	22	3	84	9	31	4	13	6	20	15	14	5	16	2	28	3	8	48
TraesCS1A03G0579100	9	18	7	1	9	4	8	6	1	1	0	1	1	1	3	3	1	4	3	3	0	2	1	1	0	2	1	2	33	41	6	7	1	25	8	5	3	5	7	1	6	3	5	7	10	8	3	1	15
TraesCS1A03G0579500	14	21	8	4	10	9	10	4	1	5	4	23	3	14	2	10	8	48	19	10	25	16	10	5	20	8	5	8	9	7	7	5	6	21	4	12	15	10	3	6	4	24	5	6	4	12	4	4	19
TraesCS1A03G0580000	98	122	39	80	111	61	66	106	65	44	68	122	44	78	68	55	39	113	84	78	64	113	126	50	66	92	44	70	76	77	90	53	27	200	29	68	101	97	49	105	81	121	69	97	109	95	55	48	107
TraesCS1A03G0580100	195	159	125	113	192	102	97	240	120	76	122	239	74	114	85	97	52	162	156	97	233	158	181	76	147	213	126	123	133	115	119	125	140	340	81	120	157	133	101	179	148	127	144	183	182	177	140	107	185
TraesCS1A03G0580200	254	176	155	118	167	108	112	148	115	71	109	138	81	113	61	89	73	165	120	124	101	94	253	87	111	130	126	111	146	134	130	122	124	271	100	170	138	167	146	197	125	145	93	206	148	129	86	100	177
TraesCS1A03G0581700	144	95	68	97	70	57	61	91	73	46	66	74	53	75	62	53	69	50	58	79	70	63	131	41	77	97	75	66	70	81	73	70	11	146	65	70	81	94	85	102	36	93	64	123	97	107	77	59	67
TraesCS1A03G0583200	18	68	24	76	36	33	98	44	15	39	22	94	75	35	46	46	53	57	42	43	34	36	57	48	20	19	37	21	77	70	33	59	16	140	29	71	54	50	37	75	46	39	59	104	23	71	57	37	113
TraesCS1A03G0583300	222	227	83	73	129	70	36	136	61	33	17	63	37	21	33	34	42	121	69	54	92	48	73	47	95	102	42	25	241	211	220	166	20	301	68	49	86	130	125	80	119	128	50	83	230	183	79	44	108
TraesCS1A03G0583500	196	176	85	159	297	131	130	356	133	99	254	388	149	161	218	191	146	183	233	167	185	227	256	125	190	175	96	118	175	152	113	130	54	368	92	163	227	264	131	260	207	205	197	188	214	125	93	99	248
TraesCS1A03G0583700	23	23	26	11	23	16	15	20	17	9	17	12	12	15	14	15	11	24	25	16	17	9	23	11	16	12	22	21	22	22	22	20	10	18	18	18	10	8	13	15	20	19	14	25	20	19	12	16	24
TraesCS1A03G0583800	20	17	10	12	8	6	8	10	10	5	13	5	7	7	10	7	2	3	7	4	4	9	22	4	10	12	7	9	24	10	14	13	2	21	10	9	11	11	10	15	9	13	13	9	11	8	3	8	14
TraesCS1A03G0584300	11	6	5	8	10	7	16	11	7	4	11	14	8	12	4	5	9	12	14	12	15	10	5	5	11	3	6	6	13	13	12	14	4	16	8	13	9	10	7	11	6	9	9	10	5	13	7	7	14
TraesCS1A03G0584500	310	172	197	174	396	308	211	246	319	179	223	396	225	257	231	234	175	191	238	313	216	297	437	179	266	213	217	231	157	142	215	165	44	313	214	268	302	243	192	345	195	208	244	332	221	226	209	216	259
TraesCS1A03G0585600	379	306	163	216	400	326	238	305	289	185	163	257	144	172	217	181	159	245	153	271	300	209	452	141	268	375	246	186	314	282	343	203	15	470	157	174	292	307	246	346	233	305	162	368	263	299	221	182	246
TraesCS1A03G0585700	395	353	232	240	238	223	146	288	164	156	170	241	129	142	130	172	135	199	246	177	185	122	310	146	197	327	191	219	374	273	356	300	120	528	146	257	256	270	254	337	291	303	194	343	348	324	266	209	296
TraesCS1A03G0585800	48	42	35	44	24	29	23	47	30	23	45	42	25	28	25	27	29	28	38	36	32	37	51	24	33	28	25	40	41	29	37	26	7	78	16	32	41	29	36	41	35	39	34	52	49	26	23	26	31
TraesCS1A03G0585900	508	477	263	234	335	341	200	359	259	179	192	244	172	179	168	186	163	351	251	249	259	165	362	185	281	380	159	232	463	431	585	440	89	674	230	260	241	335	399	430	297	318	207	390	515	426	373	304	297
TraesCS1A03G0587300	409	347	457	294	403	590	704	520	597	386	596	575	395	599	385	464	433	388	339	467	251	360	653	320	383	406	457	459	380	318	563	573	95	671	264	497	387	352	435	774	322	370	313	671	358	356	427	590	483
TraesCS1A03G0587600	135	100	48	57	86	92	56	83	64	67	71	78	61	53	32	52	59	74	95	88	74	48	142	54	50	90	76	61	139	114	132	102	11	110	53	78	94	65	81	80	75	57	55	122	127	81	80	62	48
TraesCS1A03G0587700	7	12	10	9	12	0	9	7	5	13	4	4	0	6	0	4	4	7	0	0	12	11	12	4	8	10	0	9	8	14	15	10	0	18	9	8	0	3	6	3	11	10	7	6	23	6	0	0	9
TraesCS1A03G0587800	382	268	304	263	298	518	292	124	436	277	179	259	232	240	168	228	219	223	204	328	286	152	724	165	228	357	420	335	264	280	511	401	32	320	246	206	178	153	267	315	78	131	188	428	235	191	664	364	170
TraesCS1A03G0587900	21	35	11	4	0	16	5	9	4	7	2	4	0	1	3	1	2	3	3	4	3	3	1	7	0	3	0	0	66	38	47	41	1	16	5	4	7	12	26	12	5	11	7	9	53	17	7	10	1
TraesCS1A03G0588000	287	339	180	135	168	198	169	197	98	122	115	164	90	137	135	123	104	330	153	198	162	198	223	102	164	204	168	146	322	374	253	214	34	466	144	207	239	184	189	289	162	238	114	291	212	267	125	141	256
TraesCS1A03G0588700	57	50	36	41	53	36	25	53	49	20	22	37	25	34	18	26	21	35	27	38	34	20	48	24	37	39	37	37	48	59	48	47	10	72	27	46	44	36	40	44	48	41	33	72	40	48	25	27	47
TraesCS1A03G0588800	49	35	67	58	53	44	36	34	37	49	48	55	43	31	39	53	48	22	32	76	37	37	110	26	28	27	73	42	59	47	61	75	20	56	24	53	67	17	55	68	19	15	42	66	24	33	40	52	42
TraesCS1A03G0589500	14	14	6	19	7	7	2	3	7	6	5	6	3	9	5	10	7	12	13	10	5	9	7	5	9	8	1	5	17	15	12	13	2	17	5	7	8	6	13	9	20	15	5	13	17	13	7	5	8
TraesCS1A03G0589700	315	197	214	222	194	103	165	221	196	139	238	313	162	249	151	178	177	120	163	177	142	230	288	132	210	231	237	205	156	154	147	156	41	302	99	168	159	197	147	247	110	190	117	205	240	234	159	239	283
TraesCS1A03G0590000	188	160	67	82	101	93	49	160	110	65	63	113	56	41	69	84	59	106	88	86	61	80	114	40	124	128	83	80	166	152	114	109	12	236	58	62	74	129	66	89	71	110	80	100	142	155	86	59	110
TraesCS1A03G0590400	1	31	0	15	1	0	11	2	2	6	4	14	10	1	6	1	5	5	3	3	2	0	2	5	2	4	1	1	26	45	5	7	0	52	3	4	9	1	4	8	1	1	3	5	2	2	2	1	14
TraesCS1A03G0591300	14	10	6	8	12	8	7	15	9	2	5	14	7	12	4	7	3	10	18	5	5	14	18	3	11	13	16	3	14	12	18	11	1	22	6	13	9	8	10	8	9	15	9	10	27	13	11	9	8
TraesCS1A03G0591500	185	149	131	125	113	111	97	158	102	66	95	91	47	82	79	81	92	116	111	112	83	90	174	72	121	184	121	147	162	135	160	120	39	233	48	103	111	141	86	161	92	128	86	178	133	127	104	106	84
TraesCS1A03G0591800	265	204	139	153	209	145	152	242	136	120	178	149	103	119	124	127	128	174	121	175	162	159	253	109	161	192	168	171	240	235	211	185	48	382	91	139	163	217	145	237	127	200	159	225	176	251	135	164	174
TraesCS1A03G0592000	208	181	141	116	45	169	160	40	82	145	94	163	134	104	58	178	127	150	201	228	45	55	223	69	70	36	107	91	205	162	279	216	4	142	88	155	154	51	149	329	18	109	85	201	107	147	198	145	107
TraesCS1A03G0592800	599	483	195	320	619	547	353	657	546	342	310	462	279	295	365	356	340	495	298	453	359	544	673	284	478	672	416	274	754	565	644	432	36	1199	411	340	546	615	485	603	422	609	392	589	582	632	408	301	547
TraesCS1A03G0592900	20	22	10	0	1	4	1	0	2	8	1	0	0	0	0	0	0	0	1	0	0	0	1	5	0	0	0	0	38	39	48	24	0	0	6	5	0	1	11	3	1	1	1	5	34	25	4	7	0
TraesCS1A03G0593300	41	14	22	20	38	37	25	24	25	22	15	50	16	31	25	23	23	21	20	8	24	20	48	9	21	18	20	27	24	13	30	30	14	37	22	17	57	29	68	50	36	30	22	31	38	23	40	26	34
TraesCS1A03G0593400	22	6	15	5	16	21	6	7	6	7	2	17	12	5	4	6	6	3	8	3	9	1	24	1	7	11	13	3	8	6	9	5	3	6	13	3	16	7	27	15	8	6	3	10	11	1	14	6	5
TraesCS1A03G0593600	102	79	79	81	95	139	105	65	41	58	61	95	47	58	61	49	56	63	84	78	72	68	216	70	37	58	86	60	107	67	77	71	31	174	80	74	146	80	153	107	65	74	75	156	93	75	117	99	103
TraesCS1A03G0593700	321	227	144	150	352	271	172	225	229	116	115	190	144	122	141	105	112	212	122	212	213	150	324	88	238	328	191	136	225	201	253	164	23	389	149	109	253	309	203	302	221	237	144	330	188	242	200	183	177
TraesCS1A03G0594300	18	9	3	5	13	1	0	4	4	0	0	4	1	0	3	2	0	3	2	0	3	5	0	1	15	17	5	1	12	14	0	0	1	10	3	0	14	15	3	0	16	13	0	2	3	3	4	2	32
TraesCS1A03G0595800	16	13	13	12	4	5	6	12	7	5	4	7	5	6	8	6	5	11	8	6	6	4	13	4	15	9	3	3	11	9	10	3	8	17	3	8	5	11	8	7	9	8	6	6	6	10	7	4	6
TraesCS1A03G0596000	18	46	9	2	0	8	6	0	0	3	0	0	0	1	0	1	0	0	2	1	0	0	0	5	0	0	0	0	100	103	25	29	0	13	4	13	0	0	12	2	0	0	3	4	28	40	4	8	0
TraesCS1A03G0596300	9	41	5	0	0	5	7	1	0	3	0	1	0	0	0	0	0	0	1	1	0	0	0	5	0	0	1	0	99	117	26	33	0	12	2	8	1	0	2	0	0	0	3	5	5	24	2	7	0
TraesCS1A03G0596600	28	25	10	10	5	12	3	5	3	2	2	3	1	7	0	3	3	3	7	4	4	2	13	7	2	3	0	1	41	26	27	25	0	0	0	0	11	4	17	13	9	7	6	6	33	16	6	6	7
TraesCS1A03G0597000	67	33	29	32	20	30	13	39	12	20	22	20	12	10	12	22	20	31	36	26	12	17	33	24	33	22	24	17	42	42	60	49	24	56	22	20	24	28	33	42	30	32	28	43	49	47	31	29	20
TraesCS1A03G0597400	37	59	21	36	14	11	14	49	5	7	27	28	14	18	14	12	19	27	23	11	11	41	22	21	27	18	11	17	45	35	25	29	6	130	6	20	10	62	13	41	14	45	23	20	45	82	9	18	39
TraesCS1A03G0597500	180	136	73	112	168	75	78	154	109	89	96	98	73	78	74	62	70	89	83	100	106	102	171	54	80	132	95	109	94	110	122	102	53	264	68	75	141	161	116	137	107	133	73	154	125	145	92	84	99
TraesCS1A03G0597600	29	24	20	27	13	23	29	25	6	14	16	12	13	14	13	10	9	24	19	15	16	11	15	7	7	4	6	4	36	24	29	23	14	41	8	22	22	19	16	31	17	33	19	21	32	30	18	14	11
TraesCS1A03G0598300	142	79	106	121	37	95	71	46	32	69	13	21	24	29	38	58	69	44	73	101	24	35	201	37	25	32	104	53	157	133	207	109	2	84	108	87	71	45	102	95	26	54	124	225	87	90	114	73	29
TraesCS1A03G0598600	1007	781	822	357	1098	1031	450	421	640	437	272	920	645	426	205	318	236	1027	630	644	940	337	1422	266	740	762	859	588	732	711	722	613	343	980	447	602	1097	592	954	1028	779	642	347	1317	592	624	892	740	776
TraesCS1A03G0599100	154	92	69	89	59	52	48	93	84	47	26	37	24	21	34	45	29	47	42	37	54	36	64	25	65	78	59	46	113	90	95	64	14	99	45	44	60	73	77	43	37	65	47	80	89	84	49	40	52
TraesCS1A03G0599900	3	21	3	13	16	7	9	12	6	3	2	19	7	7	3	4	2	13	9	6	10	8	7	4	4	3	7	1	25	21	11	9	1	37	6	16	7	8	5	11	8	6	9	9	2	12	4	8	23
TraesCS1A03G0600400	372	276	165	200	211	199	151	255	221	208	185	278	201	218	129	189	178	206	160	168	194	232	403	149	217	258	197	201	374	403	406	274	35	346	133	168	142	182	153	162	127	187	179	337	219	236	89	103	185
TraesCS1A03G0601600	1	8	4	6	1	2	5	1	1	5	1	2	4	1	2	0	2	5	1	2	3	3	1	3	1	0	2	0	12	9	5	6	0	22	7	6	12	3	5	3	13	1	3	4	5	8	4	3	6
TraesCS1A03G0602600	17	9	7	7	13	8	9	7	4	8	9	15	12	13	13	15	12	12	9	8	7	6	9	4	13	10	5	4	13	9	13	9	1	10	7	8	14	9	4	15	10	6	11	11	8	5	8	6	9
TraesCS1A03G0604000	9	6	10	11	1	3	2	6	6	8	5	8	12	4	7	9	7	4	7	11	4	6	19	2	3	3	5	9	12	5	11	8	2	5	3	14	4	4	5	8	5	3	5	9	2	2	1	2	2
TraesCS1A03G0604800	21	6	0	4	5	2	1	7	1	6	1	4	5	2	4	3	8	4	0	2	4	3	7	5	5	4	1	2	9	9	2	3	0	10	1	1	4	8	8	7	5	1	8	10	16	3	5	3	8
TraesCS1A03G0605200	106	114	78	81	98	80	42	134	92	63	69	55	71	53	35	50	35	74	71	51	73	63	115	38	90	65	48	50	100	103	113	85	25	167	60	88	109	126	102	117	96	115	97	158	110	128	83	68	80
TraesCS1A03G0605500	41	29	9	15	10	16	7	21	11	5	12	29	16	11	6	5	11	28	23	10	20	9	22	10	36	31	20	25	46	41	40	40	6	39	14	12	17	24	20	28	28	21	16	22	52	34	32	18	19
TraesCS1A03G0605600	101	77	45	45	47	46	44	41	41	33	21	26	24	20	30	19	18	31	43	34	24	30	49	20	19	22	29	17	74	47	47	34	12	54	20	26	45	33	60	41	19	35	39	70	85	68	45	32	30
TraesCS1A03G0605700	213	213	113	125	124	102	91	130	98	79	73	116	52	84	69	99	76	123	65	66	53	97	120	62	73	85	66	57	187	156	143	110	27	349	77	125	118	121	121	159	94	145	113	162	176	141	123	74	167
TraesCS1A03G0606500	135	81	79	72	74	52	79	95	70	54	60	71	42	56	48	43	49	80	79	67	52	72	111	35	53	92	48	86	122	111	112	86	57	137	50	67	66	63	69	75	73	77	54	104	136	93	71	67	85
TraesCS1A03G0607700	14	18	9	1	2	10	1	6	1	4	2	0	1	0	1	2	0	0	1	1	1	1	3	2	0	1	4	0	34	27	34	14	0	10	1	4	3	1	3	1	1	2	5	6	23	21	2	2	2
TraesCS1A03G0607800	293	238	238	200	298	254	167	255	266	170	240	192	155	208	128	175	150	173	196	247	234	185	380	150	230	333	227	201	258	220	274	255	57	334	154	163	229	243	209	307	183	218	165	299	236	266	200	205	193
TraesCS1A03G0608100	27	12	20	26	12	21	26	26	22	23	42	16	11	14	13	15	14	8	25	25	13	34	36	17	20	12	27	25	21	11	32	21	0	67	31	44	42	57	51	88	17	34	54	71	33	25	26	18	22
TraesCS1A03G0608200	11	17	13	15	11	3	9	0	0	0	0	0	0	0	0	0	0	1	2	0	2	3	6	1	0	1	2	4	0	0	1	2	0	54	32	7	20	41	23	33	11	16	31	31	17	17	10	7	10
TraesCS1A03G0608300	926	101	1090	1918	642	511	587	145	398	467	595	325	229	136	335	704	1101	101	485	648	643	544	1976	679	259	208	1173	803	248	477	414	663	138	621	741	593	903	228	756	595	197	115	290	710	385	523	526	434	304
TraesCS1A03G0609600	116	29	70	87	40	81	40	7	63	24	72	31	12	26	80	155	70	14	53	74	6	22	27	21	15	8	23	20	8	7	25	20	1	22	34	69	65	18	50	100	3	4	94	87	44	35	37	87	55
TraesCS1A03G0610200	467	363	136	287	381	307	194	344	253	150	174	261	119	185	193	180	171	240	164	234	223	264	437	160	255	318	214	182	396	313	311	264	29	614	175	160	210	315	221	333	197	285	163	305	364	325	209	167	267
TraesCS1A03G0610900	67	71	26	21	87	46	10	72	35	27	26	15	13	7	33	21	25	66	15	31	88	37	68	19	53	120	53	38	85	78	25	33	44	153	18	10	43	66	15	33	64	78	14	36	68	78	34	15	73
TraesCS1A03G0611000	24	24	16	33	12	1	0	96	52	18	19	29	9	13	4	2	2	22	15	6	29	6	15	3	28	22	12	21	15	8	7	4	14	39	6	4	26	37	4	9	37	35	9	10	28	25	19	11	32
TraesCS1A03G0612400	159	127	87	100	128	98	84	176	146	62	119	95	52	59	87	89	68	92	110	86	98	114	156	82	115	151	127	94	124	95	112	101	41	234	92	109	136	143	118	161	99	138	91	199	160	126	106	98	126
TraesCS1A03G0612500	98	74	36	38	33	34	16	91	47	38	36	39	25	31	18	27	17	58	58	37	35	23	67	22	55	85	39	38	86	69	63	40	53	130	31	52	50	77	63	55	48	60	47	64	95	92	47	54	55
TraesCS1A03G0613500	20	23	10	5	2	10	8	2	3	14	4	1	5	5	4	4	3	5	3	5	1	2	8	8	1	6	1	2	36	29	24	14	0	20	8	8	4	5	13	17	2	4	9	16	19	15	9	4	2
TraesCS1A03G0613600	141	106	100	56	24	115	71	25	26	78	21	23	50	29	19	52	41	29	104	76	11	12	118	24	20	18	61	40	155	130	196	109	8	108	81	86	27	28	74	86	13	40	85	176	84	91	67	57	26
TraesCS1A03G0613700	111	72	42	42	119	82	56	69	46	47	30	123	88	68	64	72	60	70	45	40	58	26	48	16	92	62	27	47	86	71	123	56	15	133	71	82	56	51	43	76	95	102	41	96	65	50	62	30	67
TraesCS1A03G0615200	30	17	25	20	27	12	8	50	18	10	31	26	12	19	22	9	15	21	20	18	16	15	24	16	33	29	20	33	23	13	24	20	19	51	17	21	37	24	12	24	24	34	18	38	23	36	6	13	27
TraesCS1A03G0615300	121	125	58	61	91	43	60	177	76	51	63	92	55	53	63	49	52	91	77	63	67	65	95	29	106	134	65	76	129	131	108	86	17	268	58	84	93	132	81	106	77	126	66	127	121	119	75	47	116
TraesCS1A03G0615700	188	141	135	130	167	123	120	128	98	102	90	99	58	63	79	65	67	75	102	103	94	87	173	57	76	99	104	104	143	126	102	75	21	203	69	83	124	116	118	132	96	81	93	161	119	97	91	80	125
TraesCS1A03G0615800	61	65	39	50	45	26	31	36	22	26	22	41	21	24	12	11	10	32	54	31	26	28	49	15	24	42	30	33	68	61	58	55	12	78	27	42	38	49	53	41	33	50	43	64	57	37	36	33	32
TraesCS1A03G0616800	11	20	13	2	2	10	16	4	1	7	3	0	6	3	3	3	4	3	10	10	1	1	9	6	5	1	5	3	32	24	18	12	1	22	11	14	4	2	16	17	0	4	10	22	24	24	12	6	3
TraesCS1A03G0617100	57	33	40	44	29	22	27	26	12	16	24	36	16	19	29	22	22	29	25	30	30	24	38	18	37	33	39	26	38	29	38	27	2	2	2	1	34	27	31	30	38	30	31	44	27	35	33	30	24
TraesCS1A03G0617500	48	59	34	33	52	21	17	44	27	20	11	32	16	13	20	21	20	35	35	18	25	35	35	24	41	45	18	21	46	34	28	29	18	91	16	29	40	59	24	35	50	47	27	38	34	44	31	22	48
TraesCS1A03G0617700	128	136	49	81	133	119	79	128	75	64	71	122	79	55	103	75	78	101	56	69	79	69	121	60	108	114	63	62	156	139	167	102	4	229	72	62	112	128	98	148	78	115	110	103	132	130	86	61	89
TraesCS1A03G0619000	124	110	110	160	165	109	161	240	106	116	235	328	158	165	192	200	192	144	178	224	175	246	270	216	111	81	123	80	214	112	121	212	44	401	140	236	145	151	89	242	169	195	241	221	120	244	188	157	283
TraesCS1A03G0621100	61	44	36	25	43	40	46	35	24	26	22	20	15	17	29	30	35	11	11	8	7	5	28	6	41	43	38	20	51	54	27	15	3	17	9	4	10	8	6	13	8	8	5	8	26	14	8	9	25
TraesCS1A03G0621200	137	90	126	91	163	134	108	44	74	64	61	295	137	76	67	59	45	133	93	84	129	59	278	38	167	135	135	98	73	78	65	77	46	386	184	224	89	70	64	89	164	124	114	332	133	145	278	199	77
TraesCS1A03G0622000	400	301	173	216	300	302	177	344	323	191	189	246	172	153	211	197	146	261	227	223	229	164	335	129	276	323	283	205	426	310	480	270	41	411	268	211	263	267	236	299	266	239	229	390	319	286	248	190	254
TraesCS1A03G0622400	273	140	202	269	305	287	394	282	321	269	487	351	204	273	317	318	297	220	290	404	242	355	542	276	220	241	366	320	207	207	258	313	72	413	228	398	310	209	202	412	288	309	355	643	156	183	186	238	242
TraesCS1A03G0622500	388	314	312	361	427	315	344	282	460	361	376	473	274	258	288	326	346	388	328	577	281	307	753	279	459	432	419	421	538	502	595	473	49	677	260	248	531	326	425	491	282	274	262	534	382	351	398	285	362
TraesCS1A03G0622700	10	12	6	14	7	3	9	12	4	8	6	11	10	2	8	0	2	8	8	6	3	7	3	2	10	12	3	4	19	19	9	6	1	25	1	9	4	6	3	6	1	3	2	5	13	2	3	3	6
TraesCS1A03G0622900	9	6	4	7	2	3	8	17	8	6	6	9	6	1	0	1	2	9	2	0	4	2	4	0	15	3	4	4	4	11	2	3	0	5	0	2	2	1	1	0	10	5	5	7	1	1	4	4	7
TraesCS1A03G0623100	20	13	9	5	11	3	3	2	5	3	1	15	8	2	2	1	1	69	9	12	15	0	4	2	39	27	4	3	18	25	6	7	5	22	6	1	3	10	4	4	59	23	4	15	9	38	13	10	11
TraesCS1A03G0623200	95	51	70	69	191	111	116	31	33	79	13	99	121	26	27	23	64	92	63	77	92	20	100	24	47	28	62	53	98	243	39	66	91	79	83	30	89	22	66	49	62	13	38	88	53	46	130	80	77
TraesCS1A03G0623300	170	75	101	74	160	115	84	89	91	75	94	92	56	24	48	50	56	97	78	71	76	34	115	21	55	65	84	66	116	110	91	72	96	104	78	45	62	21	49	56	52	49	53	78	77	55	88	77	128
TraesCS1A03G0623400	156	147	118	120	137	129	49	134	112	55	68	169	97	91	84	81	55	159	138	109	90	89	174	69	138	171	124	131	177	145	142	119	65	242	78	119	150	153	146	221	163	184	132	236	142	125	127	106	160
TraesCS1A03G0623600	88	53	57	37	61	50	38	41	40	37	41	41	23	33	21	19	19	44	36	23	39	29	59	23	45	43	38	43	45	61	52	32	10	96	30	46	40	63	49	48	30	49	42	56	70	39	39	34	43
TraesCS1A03G0623700	14	14	5	2	2	8	2	5	2	2	3	3	0	0	2	1	0	5	3	3	5	2	3	1	4	2	1	3	16	17	13	5	0	12	3	1	0	1	7	8	5	6	10	6	17	8	8	4	1
TraesCS1A03G0624000	34	48	18	15	16	15	22	23	8	12	16	22	8	16	7	9	12	23	16	11	9	18	22	8	13	18	10	4	57	55	39	30	2	50	9	18	16	14	19	23	16	17	16	17	52	37	10	9	14
TraesCS1A03G0624800	411	337	170	255	217	222	233	220	185	212	158	264	130	183	218	193	167	190	147	226	134	224	360	153	311	302	273	266	409	376	413	336	16	540	172	212	203	220	217	276	126	234	216	301	250	275	172	133	277
TraesCS1A03G0625600	589	442	311	383	947	532	449	815	539	400	584	776	354	429	487	478	366	598	495	605	602	600	859	379	585	607	418	400	605	438	570	545	95	911	303	418	633	748	480	871	625	758	481	813	610	601	452	483	749
TraesCS1A03G0626000	163	171	111	105	130	108	90	129	99	80	85	120	77	96	79	68	80	99	107	105	111	81	146	74	88	109	112	98	155	167	149	134	35	253	84	110	118	132	131	150	78	114	96	176	125	113	81	92	114
TraesCS1A03G0626400	41	41	12	21	9	4	5	34	8	10	7	8	2	6	18	2	7	11	6	3	28	17	11	1	0	0	0	0	0	0	0	1	9	42	3	11	62	79	28	72	15	20	13	8	26	17	12	7	46
TraesCS1A03G0626800	15	17	7	8	4	9	11	18	3	8	18	9	4	6	6	6	8	9	14	9	6	8	14	6	9	9	5	9	14	9	7	17	0	25	6	7	9	10	8	11	7	8	5	9	12	11	8	4	7
TraesCS1A03G0626900	13	15	17	6	6	8	12	2	6	13	6	7	8	2	8	5	6	9	4	16	14	6	12	9	4	3	9	6	13	27	10	14	5	19	11	15	15	2	9	10	5	2	18	33	10	16	6	8	17
TraesCS1A03G0627000	377	252	190	188	349	404	445	432	451	209	250	569	321	434	236	244	224	290	229	343	304	308	442	246	293	269	213	259	365	289	395	429	22	594	213	263	204	278	253	399	253	257	237	335	275	253	359	322	340
TraesCS1A03G0627200	2	6	0	2	11	17	19	1	1	4	1	92	43	35	5	14	2	12	20	10	4	1	2	3	9	8	4	3	19	11	17	9	2	8	3	6	5	2	4	5	5	3	3	4	7	6	6	8	11
TraesCS1A03G0627400	71	54	43	47	28	32	34	33	21	18	25	32	26	13	19	20	31	39	27	32	20	24	71	20	42	36	24	24	49	69	55	28	3	87	39	31	31	38	43	37	30	47	28	59	47	51	35	26	29
TraesCS1A03G0627700	41	25	25	29	0	3	0	21	24	12	17	35	17	12	22	21	23	13	12	19	21	34	29	16	28	20	17	13	42	21	25	22	2	43	14	24	32	26	25	40	26	38	20	29	42	27	25	25	0
TraesCS1A03G0628100	55	51	14	26	32	44	29	43	25	28	16	27	20	18	25	22	20	26	29	28	17	22	37	28	15	24	27	14	74	65	60	44	4	76	44	42	21	27	30	55	30	54	36	93	47	61	32	42	42
TraesCS1A03G0628300	264	265	211	175	163	172	217	190	108	138	239	309	170	268	180	154	140	212	189	229	137	204	277	161	255	249	151	181	223	238	283	222	82	465	164	308	234	231	211	394	194	264	226	362	296	286	226	255	236
TraesCS1A03G0628500	15	23	8	2	7	8	13	18	6	10	8	2	0	12	5	2	1	17	2	2	2	13	4	6	13	15	3	7	30	22	16	19	0	22	3	4	4	14	4	9	7	25	4	10	20	12	7	6	11
TraesCS1A03G0628800	132	105	60	19	109	84	62	56	67	53	30	35	35	38	26	25	29	67	53	61	78	31	90	33	54	77	56	31	100	87	75	55	11	115	30	52	90	52	65	81	61	67	48	119	97	79	43	64	50
TraesCS1A03G0628900	56	41	39	47	18	15	11	36	38	28	11	37	21	37	37	36	25	46	44	29	29	23	45	25	53	48	51	53	67	63	89	66	16	81	27	38	9	20	22	15	42	23	28	40	54	40	32	35	52
TraesCS1A03G0629100	89	63	40	23	13	39	12	17	18	28	11	13	10	18	10	23	12	19	23	39	13	11	29	15	7	16	13	21	107	60	105	70	2	39	17	31	19	15	46	32	8	22	27	85	86	68	29	29	16
TraesCS1A03G0629600	185	133	83	120	116	92	90	147	100	67	70	108	65	60	77	98	59	88	76	88	106	91	157	79	89	101	75	76	152	160	137	132	10	250	72	123	99	100	99	148	107	88	74	122	112	127	94	77	116
TraesCS1A03G0630100	507	218	330	442	283	514	475	344	375	384	700	535	321	490	351	443	458	291	415	663	266	422	790	387	377	257	398	375	291	243	518	448	29	489	340	354	348	339	388	756	206	306	471	581	326	378	438	435	222
TraesCS1A03G0630800	14	8	8	8	2	2	1	2	8	4	5	8	5	2	4	6	6	1	1	1	4	3	13	3	6	3	10	5	10	11	12	7	1	16	5	14	2	3	4	4	1	6	5	8	3	2	4	4	4
TraesCS1A03G0630900	17	21	13	24	9	4	2	11	3	8	2	16	8	4	4	8	4	7	6	8	8	5	13	9	4	4	8	6	10	4	3	6	3	18	6	5	14	10	8	9	13	13	4	12	4	12	4	12	10
TraesCS1A03G0632000	148	152	59	54	92	118	70	54	66	55	37	66	72	46	49	54	48	89	93	78	52	63	126	53	46	55	61	43	154	128	182	87	26	174	80	88	93	74	133	141	82	95	111	160	153	94	89	82	74
TraesCS1A03G0632500	16	27	19	35	30	11	27	7	6	21	8	32	19	5	9	14	20	20	15	13	17	11	23	9	2	3	6	14	27	39	9	19	0	40	10	15	27	6	17	17	21	11	10	25	12	19	19	10	40
TraesCS1A03G0632600	406	310	168	197	421	330	201	248	234	191	113	289	196	142	169	178	142	296	159	263	239	207	426	137	220	352	208	141	386	366	344	206	24	523	221	166	299	240	257	327	266	221	143	337	365	256	247	159	271
TraesCS1A03G0634200	230	193	134	152	203	130	135	205	133	108	150	170	87	139	111	101	105	182	151	160	136	158	249	103	154	181	135	160	166	156	162	170	39	317	95	180	183	214	150	193	156	230	136	275	207	199	144	135	214
TraesCS1A03G0634400	42	18	106	72	19	97	142	5	35	32	71	34	45	70	38	116	147	10	75	141	25	45	198	78	21	9	98	141	18	22	115	156	7	38	56	98	42	17	95	162	13	16	68	97	14	3	31	45	26
TraesCS1A03G0634500	164	111	78	88	84	69	56	75	63	64	78	67	41	53	57	65	58	72	73	68	49	54	114	41	73	110	66	62	135	136	136	81	11	186	52	94	124	122	136	154	99	133	74	147	126	125	65	66	101
TraesCS1A03G0634700	65	81	10	38	36	44	13	38	17	8	19	33	13	12	18	13	22	33	22	25	26	29	28	16	50	40	11	16	79	72	47	38	0	91	31	16	29	37	13	26	44	45	24	38	59	46	33	27	48
TraesCS1A03G0636200	9	13	5	4	0	5	0	4	11	0	0	37	23	26	1	0	1	0	0	1	27	19	33	16	0	0	0	0	0	0	1	0	6	92	13	30	38	48	30	50	27	55	39	50	6	12	4	5	40
TraesCS1A03G0637300	276	262	175	151	210	179	135	159	185	115	78	150	120	119	90	117	85	239	156	173	211	108	344	73	182	225	195	193	205	190	214	157	71	345	163	150	213	233	180	209	123	204	96	233	158	227	184	175	149
TraesCS1A03G0637400	82	58	65	48	76	62	64	24	42	41	21	56	42	55	34	30	37	82	46	93	25	25	103	12	91	69	40	63	38	55	63	50	12	59	36	31	56	71	50	78	35	55	34	86	38	55	73	62	38
TraesCS1A03G0637500	373	254	309	317	185	220	187	95	140	200	124	213	226	167	104	143	200	211	227	225	220	112	441	171	134	162	239	213	226	220	301	295	70	302	224	248	332	157	384	371	214	116	165	392	222	224	281	259	170
TraesCS1A03G0638000	6	4	3	5	4	4	5	6	2	4	3	9	3	6	3	2	4	3	5	3	4	3	7	3	2	6	4	5	6	7	7	3	1	6	2	3	5	5	5	5	8	3	1	5	5	2	5	1	7
TraesCS1A03G0638100	54	62	53	28	59	128	167	59	59	45	69	44	26	85	74	61	68	100	121	99	39	63	83	60	60	64	69	85	103	96	157	142	22	222	101	143	22	53	65	85	47	47	46	86	77	42	67	65	51
TraesCS1A03G0638500	1172	1064	657	600	616	784	612	797	725	506	398	506	385	583	368	386	339	665	547	596	530	514	971	363	621	688	441	557	1049	1070	1083	686	152	1393	488	584	604	662	703	810	339	653	511	1068	911	981	613	693	426
TraesCS1A03G0639500	76	53	61	45	26	59	40	81	61	46	38	186	93	101	49	49	44	23	53	38	23	19	81	27	72	76	57	66	169	146	107	84	10	151	67	88	66	29	63	96	8	16	41	81	152	104	87	102	22
TraesCS1A03G0640000	10	6	8	3	33	22	27	8	5	2	3	8	4	3	1	5	2	25	20	20	4	2	4	1	7	3	2	3	17	7	13	13	2	18	6	7	1	4	6	4	13	8	6	12	18	13	9	4	6
TraesCS1A03G0640500	72	107	40	8	4	27	18	8	3	15	2	2	5	9	3	2	5	11	11	11	4	2	7	12	2	5	8	6	105	71	57	47	0	37	9	34	9	8	38	15	4	6	26	45	108	58	26	24	2
TraesCS1A03G0641500	33	21	13	18	9	16	17	17	34	10	16	14	18	12	7	20	14	14	12	18	12	24	38	13	10	11	23	15	23	13	30	20	1	34	16	23	12	20	22	26	9	21	26	29	15	13	7	14	21
TraesCS1A03G0641800	5	23	2	8	7	9	11	17	1	2	10	16	6	2	16	3	5	9	4	14	6	16	2	20	7	4	2	0	66	53	11	13	2	60	2	16	4	5	8	12	6	7	14	17	3	16	8	7	19
TraesCS1A03G0642300	245	207	115	130	201	159	120	196	140	87	128	144	97	127	108	100	81	176	133	169	123	138	192	89	155	189	126	120	184	187	171	173	38	341	97	139	160	216	151	228	134	207	145	280	195	220	111	134	172
TraesCS1A03G0642500	20	30	35	39	23	25	43	18	16	27	18	32	30	21	24	32	36	24	16	39	17	17	28	33	14	17	26	9	47	42	34	46	3	43	14	54	61	13	27	57	19	17	25	58	24	16	23	18	35
TraesCS1A03G0642700	45	35	38	38	37	20	32	71	35	22	62	42	19	26	23	30	19	40	46	42	30	51	58	22	0	0	0	0	0	1	0	0	7	106	25	49	29	32	26	66	25	39	32	49	35	42	39	32	39
TraesCS1A03G0642800	60	48	34	79	45	33	76	52	57	35	29	95	51	48	119	55	113	58	42	67	107	86	113	42	49	36	27	27	121	99	71	67	8	105	17	72	63	61	31	51	23	63	48	61	50	71	37	10	165
TraesCS1A03G0643000	354	308	208	218	216	240	195	297	232	223	267	221	136	186	162	150	156	264	181	255	152	163	258	144	216	265	190	171	279	293	338	304	32	542	178	214	244	274	250	371	241	295	225	323	254	261	200	203	209
TraesCS1A03G0643900	69	49	31	43	42	43	38	39	19	30	57	32	15	21	14	29	27	37	37	34	19	27	54	31	22	27	19	31	39	42	32	41	6	80	27	36	37	45	39	65	29	34	43	70	45	48	31	36	33
TraesCS1A03G0644100	48	24	25	75	14	8	6	4	7	15	4	14	20	1	8	8	10	3	37	13	24	2	7	9	11	14	30	11	8	5	14	19	3	22	15	14	18	14	28	23	15	10	13	19	1	7	19	10	27
TraesCS1A03G0644400	158	134	92	102	115	98	77	152	94	81	68	154	66	81	55	77	64	118	96	97	87	98	132	67	146	142	87	90	128	95	114	93	13	202	57	70	108	124	97	156	99	136	73	122	85	97	97	80	121
TraesCS1A03G0644900	19	13	16	23	15	19	15	22	24	11	38	68	18	36	52	69	59	44	60	60	29	63	58	42	53	81	41	58	49	50	58	98	3	18	8	14	13	21	8	29	10	15	16	18	52	66	40	55	10
TraesCS1A03G0645000	4	25	4	23	15	6	51	10	2	12	12	14	13	6	22	4	24	8	5	13	11	12	2	15	6	5	11	8	14	41	7	21	1	49	6	20	11	12	3	12	11	13	12	6	6	5	3	3	32
TraesCS1A03G0645200	51	49	35	9	2	22	4	2	6	15	2	0	2	4	0	1	1	2	14	9	2	0	3	10	1	1	0	7	94	69	113	52	0	5	10	15	0	0	36	11	3	3	20	31	106	74	17	23	2
TraesCS1A03G0645400	149	100	182	140	70	111	108	103	98	121	173	89	64	102	77	123	112	49	139	198	56	93	335	95	73	95	139	174	135	127	222	190	22	149	82	105	90	79	113	148	49	81	131	218	101	120	128	117	92
TraesCS1A03G0645500	198	167	120	101	138	145	104	135	93	117	103	49	18	39	83	93	80	98	74	121	103	93	196	60	101	121	95	85	157	152	131	123	16	245	66	108	99	121	128	180	107	152	80	176	176	157	100	89	101
TraesCS1A03G0645800	1	10	13	26	5	9	10	1	1	9	3	9	7	4	8	6	10	4	5	11	7	2	15	5	2	2	4	5	19	13	14	17	1	12	13	14	12	4	9	19	0	5	12	33	5	13	15	9	15
TraesCS1A03G0645900	495	381	349	327	452	427	455	864	429	397	543	662	411	541	387	363	322	575	479	448	518	599	759	390	613	653	482	534	738	779	681	648	113	838	274	441	358	482	367	560	289	445	355	596	414	456	309	359	385
TraesCS1A03G0646500	86	43	67	92	70	100	95	129	50	83	164	164	89	112	80	111	65	95	126	121	41	94	125	88	122	71	76	96	129	75	153	92	12	95	68	134	54	52	66	139	37	71	152	164	127	114	95	108	98
TraesCS1A03G0646700	61	126	52	97	60	57	93	69	50	53	34	68	49	45	41	44	65	71	64	59	67	46	57	46	56	53	53	78	151	161	89	95	48	212	54	80	64	47	43	71	69	62	72	112	83	124	78	72	110
TraesCS1A03G0646900	13	10	6	8	14	10	22	15	4	7	11	13	8	5	15	5	5	13	11	13	10	9	13	6	23	17	11	10	10	13	13	11	7	31	15	11	21	13	6	15	12	22	15	9	16	14	5	14	17
TraesCS1A03G0647000	3	9	5	7	3	1	9	3	1	3	2	6	6	1	4	3	3	2	6	4	9	4	7	5	2	7	7	4	18	22	3	13	2	18	2	5	5	3	4	8	4	5	6	8	4	8	6	5	8
TraesCS1A03G0647700	22	29	8	9	27	11	1	51	16	17	15	23	5	14	4	3	1	28	8	9	13	17	11	10	15	22	12	7	71	68	20	18	8	50	7	12	16	22	12	16	19	28	10	22	37	29	12	10	34
TraesCS1A03G0647900	53	36	26	24	23	20	28	39	23	21	39	28	22	24	19	18	22	24	27	33	26	16	44	24	24	30	20	28	46	32	41	32	8	58	18	14	21	38	20	31	28	28	23	40	33	36	31	26	27
TraesCS1A03G0648000	43	46	24	34	46	27	40	43	23	21	18	34	21	31	28	19	25	39	30	31	27	44	43	35	22	44	32	36	38	50	42	45	19	88	19	37	51	32	24	46	31	55	33	54	46	32	29	26	55
TraesCS1A03G0648100	59	47	43	34	35	32	46	72	32	31	39	38	31	23	33	21	21	30	40	41	39	30	58	23	47	68	25	44	62	55	65	57	13	76	27	34	37	53	48	52	43	43	52	56	59	39	40	44	33
TraesCS1A03G0648300	76	84	39	40	48	69	57	64	53	46	41	44	24	40	36	47	42	61	69	56	44	58	87	33	38	50	21	55	76	73	51	45	8	111	22	52	35	60	53	62	28	67	61	90	58	58	52	32	39
TraesCS1A03G0648400	89	141	121	316	261	195	750	164	126	191	281	544	311	192	216	151	266	197	216	272	203	237	171	219	184	107	163	125	253	286	158	274	38	461	126	340	181	101	96	299	189	157	264	265	76	176	189	229	461
TraesCS1A03G0648800	130	206	50	80	172	52	117	159	67	54	82	169	53	95	107	81	76	249	59	120	125	107	62	80	103	177	64	48	327	245	82	102	19	462	70	110	117	147	54	122	180	218	80	114	237	198	73	69	248
TraesCS1A03G0648900	36	29	18	11	25	27	25	23	29	24	21	40	14	31	20	22	19	18	15	20	27	18	33	15	12	19	16	19	27	28	51	26	2	38	15	16	14	36	23	29	16	37	38	29	27	30	17	19	23
TraesCS1A03G0649000	752	632	556	534	855	579	533	732	671	581	633	689	540	534	388	429	391	539	558	535	662	457	941	401	451	530	385	477	479	473	504	532	280	1101	348	581	854	580	673	875	530	520	440	1018	487	480	471	574	669
TraesCS1A03G0649100	405	380	177	195	323	289	165	314	248	185	203	226	132	153	165	186	120	251	170	206	215	189	275	137	186	249	120	113	268	261	234	211	27	541	176	178	228	334	283	339	205	270	200	338	349	333	213	206	236
TraesCS1A03G0649600	25	16	5	10	15	6	16	13	10	6	8	9	13	7	6	3	16	9	11	7	9	15	14	7	9	14	11	11	14	16	4	17	4	17	8	6	6	9	8	7	8	9	5	18	6	6	6	5	9
TraesCS1A03G0650100	30	33	23	21	23	26	36	35	21	26	30	25	11	20	24	11	26	21	33	24	20	39	30	13	18	22	24	35	28	33	26	22	8	62	23	23	20	34	18	26	12	40	29	36	25	19	27	24	22
TraesCS1A03G0650400	49	46	42	40	58	27	57	50	38	38	59	40	33	29	23	22	24	55	42	43	36	42	68	34	37	39	44	46	42	45	66	37	2	64	21	31	39	26	32	44	33	35	24	30	35	30	42	40	31
TraesCS1A03G0650500	211	116	141	163	172	195	229	233	199	158	251	254	163	221	134	153	125	125	154	154	113	177	170	117	154	152	127	178	114	139	186	165	65	273	120	226	140	137	140	291	134	162	189	287	172	167	174	210	201
TraesCS1A03G0650800	157	83	84	115	130	141	172	239	147	119	301	151	73	164	106	147	110	133	140	147	87	146	178	103	158	128	106	138	114	107	147	152	44	252	88	148	105	179	96	225	136	212	154	172	154	133	137	170	127
TraesCS1A03G0651100	76	53	51	71	37	44	47	70	32	44	44	43	28	32	34	27	34	46	58	49	40	39	80	37	41	78	65	64	115	116	91	88	30	99	36	65	43	49	53	71	46	59	47	89	85	58	42	45	49
TraesCS1A03G0652200	74	314	12	22	196	9	7	331	53	12	8	70	38	7	69	18	15	308	25	18	90	43	9	4	184	334	16	20	389	265	35	19	45	634	16	16	126	364	16	82	264	324	26	22	271	412	6	10	426
TraesCS1A03G0652400	1950	1959	757	854	2697	1035	918	2310	1526	815	1022	2059	809	1004	1156	785	402	1760	851	985	1415	1493	1186	660	1960	2223	968	863	2455	1739	1187	772	318	3607	831	1011	1802	2197	1061	1608	1347	1941	1023	1494	2484	2285	963	1021	2847
TraesCS1A03G0653000	144	102	85	64	74	47	35	102	49	37	44	49	36	36	31	32	27	65	36	31	44	29	54	16	77	91	49	60	42	42	52	48	30	107	34	46	59	89	64	87	89	72	57	101	59	49	63	68	77
TraesCS1A03G0653100	197	133	131	147	198	132	196	291	149	116	270	186	78	184	220	199	146	135	136	176	119	184	260	125	222	192	147	177	176	164	167	228	42	317	114	225	219	286	137	307	83	184	173	222	148	185	86	115	203
TraesCS1A03G0653200	121	84	63	57	62	34	37	65	40	23	29	48	41	26	13	15	19	25	31	18	48	26	61	18	45	61	46	46	40	43	29	41	26	90	23	33	67	85	45	81	45	45	37	76	58	49	38	44	61
TraesCS1A03G0653300	766	574	302	426	808	553	378	584	605	369	342	423	265	367	404	396	285	459	320	497	489	454	841	277	502	647	440	388	558	477	555	391	40	973	362	358	667	522	502	600	421	589	402	626	526	537	381	341	472
TraesCS1A03G0653600	698	338	390	515	535	540	542	636	416	331	563	646	292	489	378	457	362	526	548	633	316	511	762	351	580	566	438	471	377	356	549	473	95	694	270	434	459	542	363	795	327	576	519	730	474	524	431	479	466
TraesCS1A03G0654000	121	54	45	69	159	136	87	103	73	36	76	157	108	99	60	68	96	63	87	88	63	87	118	39	154	116	107	98	51	73	104	111	7	121	51	48	61	50	48	72	54	76	68	111	72	66	92	88	54
TraesCS1A03G0654300	74	3	13	34	24	82	32	3	42	39	49	9	15	7	18	27	13	12	73	49	35	45	108	43	21	14	43	41	11	14	46	46	2	8	41	50	38	16	58	64	3	12	66	55	34	20	71	54	9
TraesCS1A03G0655700	303	179	90	152	419	188	113	220	257	89	118	224	152	120	92	90	68	178	187	145	159	143	250	70	209	209	159	113	168	115	170	86	58	318	168	119	252	196	193	159	239	218	161	218	239	199	190	104	240
TraesCS1A03G0655800	0	26	3	22	23	8	74	11	0	11	3	37	28	4	20	1	11	26	5	5	24	11	2	3	3	1	3	2	40	58	1	9	0	52	5	7	18	3	0	5	19	10	6	4	0	11	9	5	65
TraesCS1A03G0656100	18	12	3	7	2	6	6	6	6	5	6	3	2	1	5	4	3	4	9	5	3	5	1	5	6	10	1	2	15	22	17	10	0	12	5	5	9	7	12	6	19	4	4	11	17	8	10	6	5
TraesCS1A03G0656200	199	164	87	80	158	139	143	155	98	77	95	161	105	132	144	118	117	176	108	208	87	131	169	84	191	169	90	97	165	173	155	147	17	299	102	113	128	204	99	213	84	162	91	157	156	171	108	113	138
TraesCS1A03G0656400	427	358	302	221	492	643	558	348	293	281	356	831	315	507	265	431	329	607	599	607	277	417	478	314	541	315	217	345	249	207	594	403	59	608	219	413	447	381	309	676	217	450	365	502	247	319	353	294	429
TraesCS1A03G0657000	111	330	177	619	239	230	664	150	132	278	297	826	390	267	485	325	570	349	213	504	245	435	269	485	201	105	135	113	417	383	228	554	13	785	170	508	263	157	126	452	175	249	316	289	110	302	252	225	854
TraesCS1A03G0657200	211	201	126	117	179	141	126	174	133	89	115	153	95	111	101	97	80	137	105	119	126	147	204	85	142	156	132	117	179	135	151	145	40	300	82	132	131	142	120	179	110	151	73	231	184	148	129	99	165
TraesCS1A03G0657600	126	116	76	61	66	94	47	21	26	31	13	4	11	15	9	28	22	27	61	68	0	0	0	1	19	33	40	56	55	57	57	38	11	118	35	36	41	34	78	73	48	45	53	105	100	81	56	57	33
TraesCS1A03G0657700	61	34	16	11	12	10	8	21	16	9	16	19	8	15	7	10	6	11	15	12	9	8	15	7	12	18	14	5	48	35	23	23	5	32	10	10	15	18	17	19	15	12	8	22	42	44	14	10	11
TraesCS1A03G0657800	756	630	361	503	548	433	365	621	528	332	403	549	323	330	234	262	214	430	375	388	416	396	894	267	409	540	526	431	416	414	422	352	120	1064	354	380	533	600	441	565	401	574	367	685	510	496	395	370	428
TraesCS1A03G0657900	447	338	208	208	368	222	201	458	265	189	239	224	129	130	168	189	138	368	290	264	317	260	426	132	388	439	220	339	378	344	296	237	161	645	141	288	363	471	231	374	366	476	247	474	407	360	183	181	422
TraesCS1A03G0659000	52	61	20	15	12	22	10	10	3	9	6	11	4	1	3	7	3	9	19	13	3	3	7	10	4	5	2	0	97	85	98	27	3	27	5	13	18	9	41	22	6	15	22	38	83	53	16	17	5
TraesCS1A03G0659900	13	11	36	27	9	6	3	7	3	8	21	5	6	5	1	5	3	23	6	9	6	1	5	1	7	9	6	9	2	3	1	2	1	28	1	9	6	4	3	6	1	6	4	9	3	8	7	17	10
TraesCS1A03G0660000	76	161	65	78	115	61	96	46	24	24	14	218	77	35	34	39	47	197	76	57	172	86	56	61	85	51	19	17	105	71	42	42	14	235	41	107	121	73	47	76	161	109	69	98	58	124	78	67	282
TraesCS1A03G0661200	17	31	4	15	24	4	14	35	9	15	12	32	16	10	12	5	10	44	13	15	30	14	9	12	12	11	9	4	26	16	3	17	6	81	5	20	30	12	12	9	26	6	9	12	8	22	9	10	59
TraesCS1A03G0661500	40	18	21	15	25	64	66	13	37	30	43	16	19	23	11	42	30	18	23	39	16	18	56	43	12	17	36	41	40	28	66	54	2	26	10	9	36	26	65	86	31	34	42	67	55	44	115	77	18
TraesCS1A03G0661600	171	95	42	84	132	59	46	102	83	34	61	31	14	17	47	51	35	74	63	55	115	90	156	51	71	115	82	54	102	91	79	58	10	147	68	51	113	90	85	84	66	62	47	88	118	78	51	42	72
TraesCS1A03G0661700	723	387	452	553	576	574	451	506	463	474	739	638	381	464	370	455	409	378	552	527	469	434	897	286	545	515	575	650	460	373	602	537	55	661	404	501	579	462	536	756	419	443	475	701	512	375	497	413	410
TraesCS1A03G0662000	10	20	11	16	34	21	42	17	8	21	13	36	19	9	18	13	25	30	9	26	21	16	15	20	9	11	11	7	29	27	10	17	1	68	15	29	17	30	21	36	12	20	18	29	15	25	17	12	40
TraesCS1A03G0662500	60	31	31	28	61	30	16	20	23	15	3	33	35	13	13	8	9	21	21	20	31	15	38	5	16	34	23	26	29	27	15	10	10	36	17	7	36	29	25	21	41	32	16	33	55	24	20	13	35
TraesCS1A03G0663000	547	700	362	232	336	339	313	340	279	288	210	254	253	223	165	219	131	362	318	316	225	187	402	236	206	388	289	217	788	815	481	473	239	991	207	442	469	318	553	579	285	371	351	777	704	654	384	356	498
TraesCS1A03G0663200	119	60	76	59	64	56	64	71	76	71	55	64	43	54	32	48	42	62	77	53	92	62	129	52	76	105	87	82	57	66	81	75	37	104	53	70	78	70	70	111	63	60	72	107	68	68	74	66	51
TraesCS1A03G0663300	73	160	35	156	0	0	0	16	12	4	7	0	0	0	8	19	3	30	18	16	0	0	0	0	69	44	103	15	260	196	35	119	0	40	19	37	2	9	0	0	306	232	157	211	94	312	145	141	8
TraesCS1A03G0663500	429	306	243	210	385	361	302	216	299	213	230	518	281	352	192	258	206	511	359	432	276	267	488	218	510	382	203	278	256	257	383	289	52	386	194	254	309	279	311	530	271	334	183	501	173	315	292	239	321
TraesCS1A03G0663600	46	31	21	38	46	27	21	44	51	18	35	44	24	15	50	30	27	33	30	34	18	28	38	12	44	58	27	24	40	33	24	16	5	52	23	25	39	49	39	54	19	30	24	33	21	15	22	16	18
TraesCS1A03G0663800	78	49	29	32	48	51	28	64	34	18	32	36	24	31	35	23	21	49	33	23	14	10	14	4	72	63	52	43	55	48	55	38	2	73	37	29	42	78	39	59	48	71	37	66	89	59	48	27	31
TraesCS1A03G0664000	111	75	63	38	52	62	39	44	32	23	19	119	73	48	9	11	13	162	59	31	43	29	57	12	89	81	51	40	56	46	64	44	10	83	47	26	50	66	48	78	60	52	27	69	25	36	59	51	74
TraesCS1A03G0664100	393	409	194	173	381	276	243	576	276	243	365	818	249	512	208	274	200	837	384	386	288	376	329	202	601	428	169	227	341	354	417	277	32	480	147	198	311	373	257	444	383	569	309	423	338	431	286	313	337
TraesCS1A03G0664300	243	124	292	212	225	356	395	242	276	242	394	344	212	332	195	290	271	184	349	354	219	275	440	204	224	203	330	302	212	179	321	369	132	298	217	453	215	193	303	575	194	253	349	564	160	200	329	349	250
TraesCS1A03G0664400	159	165	130	63	51	147	136	23	42	68	25	66	64	66	55	80	82	107	105	157	43	54	157	101	36	52	97	110	281	228	253	194	19	163	98	130	90	73	131	214	34	83	145	359	195	175	134	183	54
TraesCS1A03G0666000	102	93	37	58	55	59	42	59	53	36	36	66	39	46	35	28	33	64	54	51	37	55	78	37	55	67	38	53	74	56	88	50	8	129	35	59	77	69	62	82	67	81	66	95	94	64	49	46	58
TraesCS1A03G0666400	40	42	16	15	17	19	8	18	9	9	12	23	9	10	3	2	2	11	20	16	6	13	7	13	13	14	9	4	37	25	39	24	4	32	7	10	6	21	10	18	24	13	15	30	43	29	17	11	16
TraesCS1A03G0666500	35	61	36	25	74	72	75	64	49	28	50	75	48	65	2	2	2	23	29	24	27	25	50	38	33	50	36	30	44	43	32	68	20	79	31	65	65	48	38	84	55	48	43	38	42	41	55	66	60
TraesCS1A03G0666800	36	25	23	23	32	26	14	33	33	23	23	32	17	22	14	15	11	25	19	21	25	22	32	11	26	42	23	22	15	15	22	15	8	30	15	27	20	29	16	28	24	24	20	40	21	24	22	27	27
TraesCS1A03G0666900	289	291	93	3	0	92	22	0	1	50	1	3	3	2	4	1	2	4	11	14	1	0	6	38	1	4	1	3	525	474	457	250	1	50	45	31	2	3	136	17	3	4	52	66	376	284	44	41	0
TraesCS1A03G0667200	7	6	2	14	2	5	11	5	2	4	2	2	6	6	4	1	8	3	7	9	7	1	11	3	6	7	2	10	2	6	3	3	0	3	4	8	9	5	4	10	3	2	11	8	4	6	10	10	7
TraesCS1A03G0667700	855	763	344	355	840	666	421	669	535	349	281	520	351	380	355	275	289	575	378	429	454	323	637	227	586	709	364	393	738	673	656	532	67	1015	405	379	716	701	595	706	479	670	368	753	563	647	441	410	520
TraesCS1A03G0667800	906	758	333	497	714	543	337	822	757	473	394	674	479	444	374	380	313	647	542	498	647	448	850	254	891	841	618	540	782	769	766	580	128	1030	442	330	743	702	613	702	529	657	496	800	672	601	521	407	554
TraesCS1A03G0668200	102	84	133	77	51	91	58	68	33	42	49	61	50	66	17	29	53	78	77	86	38	9	86	18	103	66	63	80	50	60	63	71	22	94	46	54	64	62	55	149	32	46	34	175	20	54	95	125	31
TraesCS1A03G0668700	3	9	1	14	14	5	20	2	1	5	2	5	5	4	9	3	10	4	9	4	17	2	8	5	5	3	4	0	10	9	2	13	3	26	5	7	6	4	8	8	6	4	7	6	8	5	6	8	18
TraesCS1A03G0669200	80	93	77	111	215	134	357	190	108	104	143	253	152	134	142	118	130	119	86	132	144	157	114	163	97	86	92	81	130	161	81	212	49	285	75	199	120	92	99	166	147	127	102	140	85	139	102	142	260
TraesCS1A03G0669300	110	93	95	77	99	65	71	118	67	81	85	110	47	74	66	70	59	73	62	99	67	78	108	58	51	70	66	73	151	129	92	81	20	187	52	112	114	83	90	109	78	91	78	97	108	84	64	74	113
TraesCS1A03G0669400	1680	1179	1772	931	1430	1533	1501	720	802	882	952	1137	643	1081	857	811	1328	1521	802	1691	634	817	1894	789	1097	1203	792	1329	859	837	1179	1473	227	1623	942	1233	1450	1441	1287	2658	759	1246	614	1883	585	838	1130	1227	1116
TraesCS1A03G0669500	17	73	12	25	30	9	43	16	8	19	8	33	19	8	18	7	23	37	9	20	39	26	12	21	14	10	5	5	75	85	31	46	0	105	7	14	23	21	9	14	45	23	13	26	20	48	18	17	48
TraesCS1A03G0670100	154	87	80	75	156	138	73	108	144	85	62	106	70	55	31	56	39	64	174	85	351	149	523	97	85	93	98	81	102	81	126	75	18	156	78	80	156	89	107	107	76	101	87	156	113	91	90	81	86
TraesCS1A03G0670600	18	31	11	0	0	3	4	0	0	2	0	0	0	0	0	0	0	0	0	0	0	0	0	4	0	0	0	0	126	139	19	40	0	1	4	5	0	0	14	0	0	0	3	8	16	25	0	1	0
TraesCS1A03G0671100	319	108	108	131	441	235	97	191	274	109	99	399	203	114	66	137	65	102	219	121	261	122	367	55	241	208	291	153	192	85	229	128	194	162	173	147	297	141	202	185	313	156	173	245	257	129	190	131	239
TraesCS1A03G0671300	198	173	95	77	122	135	69	88	102	104	62	91	48	57	45	55	37	103	59	91	63	56	142	64	51	85	87	60	197	185	141	105	12	212	71	106	132	86	136	120	95	101	77	200	157	98	79	69	86
TraesCS1A03G0671500	301	461	270	239	294	294	330	257	186	181	197	237	160	213	110	116	130	444	299	238	312	203	395	164	257	209	182	171	422	421	318	284	187	827	173	304	277	271	286	378	287	325	209	328	403	392	266	233	349
TraesCS1A03G0671800	56	47	25	20	12	19	14	8	2	10	9	8	13	3	5	5	2	13	12	13	6	6	23	10	16	15	10	9	60	44	68	34	3	41	24	17	8	13	31	18	9	6	13	22	46	31	16	11	17
TraesCS1A03G0672400	10	5	7	15	9	3	11	5	8	4	1	43	29	2	1	5	2	10	6	6	12	6	15	1	8	6	8	5	5	7	2	4	0	17	4	1	10	8	3	3	6	1	2	6	6	5	5	3	12
TraesCS1A03G0672500	63	60	33	40	42	20	40	73	40	38	38	65	32	49	33	44	50	67	31	69	47	62	59	37	82	88	47	45	67	75	62	45	4	78	22	41	34	41	29	58	46	77	38	68	74	59	35	37	37
TraesCS1A03G0672700	252	171	48	0	1	50	4	2	0	27	3	1	2	1	0	0	0	2	7	1	1	0	2	18	0	0	0	1	388	328	386	240	0	27	12	22	0	0	100	4	0	1	26	47	348	212	13	20	0
TraesCS1A03G0672800	185	160	95	94	138	146	113	150	108	89	137	158	70	110	121	100	76	166	101	124	97	146	165	91	135	116	107	86	197	163	145	138	15	264	76	132	103	120	108	156	85	139	87	175	179	134	107	89	115
TraesCS1A03G0672900	23	17	10	11	4	11	6	5	7	6	5	2	4	5	7	12	4	10	10	11	4	5	10	8	4	5	3	2	17	33	21	22	2	23	14	12	11	7	10	11	5	13	13	28	26	26	11	14	12
TraesCS1A03G0673200	8	15	7	1	8	5	8	3	2	4	4	8	7	5	2	1	5	8	3	4	3	2	0	3	5	10	5	5	23	12	18	10	2	18	4	6	3	8	7	6	1	12	4	10	10	12	6	3	8
TraesCS1A03G0673300	12	35	10	10	23	10	23	20	11	13	18	72	6	13	14	34	11	117	25	34	16	32	15	20	52	27	11	4	52	34	25	18	7	60	9	22	23	19	16	29	24	30	11	23	17	32	12	8	39
TraesCS1A03G0673800	33	103	15	34	194	31	85	52	36	47	28	154	79	39	132	48	33	128	28	64	73	80	60	34	94	83	62	27	172	141	57	72	4	236	29	76	127	50	42	62	93	51	38	56	46	76	77	47	194
TraesCS1A03G0674000	139	188	87	99	97	92	109	187	120	99	159	179	74	130	160	124	104	152	92	158	111	170	145	114	114	168	66	119	196	163	122	171	25	219	53	98	97	120	128	188	66	140	119	174	144	195	85	108	115
TraesCS1A03G0674100	12	6	6	5	5	1	4	3	1	5	6	1	0	1	3	5	2	1	0	2	1	0	6	2	4	0	0	0	26	34	43	11	0	1	1	2	2	0	7	3	0	0	2	2	13	10	1	1	3
TraesCS1A03G0674400	177	96	107	103	200	61	62	198	97	96	97	97	53	63	61	56	40	92	33	50	84	118	151	88	111	108	60	75	133	134	74	69	19	226	38	64	157	172	83	132	72	97	58	131	96	136	52	71	183
TraesCS1A03G0674500	102	108	48	50	53	52	56	5	28	8	7	47	27	36	8	14	5	14	11	14	59	50	82	43	4	15	11	10	51	31	26	32	10	134	44	62	85	73	68	119	32	81	44	112	101	129	70	50	59
TraesCS1A03G0674900	38	24	29	32	72	72	33	29	41	62	49	77	53	23	31	84	97	24	31	25	34	24	81	33	36	50	124	91	19	32	62	110	2	64	38	38	41	44	36	51	41	28	34	50	20	21	72	52	55
TraesCS1A03G0675000	6	6	10	1	0	15	18	0	6	35	1	0	0	4	0	3	1	0	7	2	3	2	12	41	0	0	6	2	27	13	47	52	0	0	5	13	1	0	31	15	0	0	0	0	45	29	42	94	0
TraesCS1A03G0676100	166	50	345	866	103	238	90	12	105	206	57	151	208	30	27	128	205	70	349	67	205	7	480	91	31	55	531	277	16	30	180	283	15	29	152	58	209	20	237	153	38	26	114	251	30	22	519	175	47
TraesCS1A03G0676300	16	9	43	103	2	36	3	2	12	29	6	27	13	2	1	11	12	11	56	12	28	3	60	21	3	2	57	31	3	13	20	23	3	2	14	6	20	6	43	29	11	5	23	24	5	1	62	17	2
TraesCS1A03G0676400	22	5	45	112	7	76	66	0	3	8	3	83	47	1	2	15	3	4	5	0	6	0	12	22	2	8	17	15	7	6	52	49	2	5	23	16	29	1	99	45	5	11	20	9	6	17	27	14	9
TraesCS1A03G0676500	42	3	59	154	8	73	46	5	32	50	24	44	43	13	5	15	41	8	73	8	24	6	74	27	6	7	115	101	1	7	37	62	5	3	36	13	62	21	65	69	4	0	15	29	2	0	68	24	9
TraesCS1A03G0676700	33	23	97	0	34	398	108	23	107	199	52	55	66	42	7	3	3	27	122	87	35	2	117	47	0	0	1	2	6	3	0	3	3	10	52	53	68	2	338	161	4	3	31	187	120	95	163	323	1
TraesCS1A03G0677300	1213	1166	447	716	1067	754	515	1143	918	430	452	1021	459	551	515	488	308	1111	659	630	1051	809	1115	388	1042	1312	618	517	963	869	762	500	65	1870	424	469	926	1072	692	965	732	1092	553	923	1017	989	528	490	869
TraesCS1A03G0677600	85	94	29	41	56	47	28	61	37	36	30	41	26	21	23	33	19	66	35	48	43	40	70	31	38	66	34	35	74	84	42	45	16	130	16	25	70	73	38	56	45	76	28	59	59	61	34	30	69
TraesCS1A03G0677700	278	314	290	193	415	306	244	174	256	244	185	192	129	150	131	149	133	72	52	84	211	125	404	147	134	329	334	213	425	396	244	265	68	610	197	280	398	189	324	318	178	281	186	505	268	469	261	248	317
TraesCS1A03G0678900	26	45	17	42	89	32	72	30	21	34	5	91	65	15	33	22	39	40	19	22	39	25	29	9	23	29	30	6	85	86	30	34	2	127	33	42	67	24	29	24	74	43	17	44	29	45	26	20	103
TraesCS1A03G0679600	74	77	45	40	164	93	60	124	60	60	50	91	56	48	54	50	50	106	52	74	53	81	132	23	99	113	61	67	102	106	82	71	11	171	44	50	72	112	70	89	68	101	40	130	101	106	59	55	66
TraesCS1A03G0679900	1	4	3	6	17	4	9	4	0	5	1	11	11	1	9	2	12	2	2	1	13	4	4	5	0	2	3	0	15	16	2	4	1	12	5	4	3	2	3	3	9	1	4	3	0	5	1	6	16
TraesCS1A03G0680500	52	22	19	26	15	31	16	4	40	8	8	68	52	78	7	10	13	38	43	53	2	3	3	6	4	13	6	13	9	7	35	19	2	68	14	23	66	102	70	96	16	43	30	48	17	6	17	15	31
TraesCS1A03G0680800	96	261	71	82	269	93	136	407	119	79	71	272	72	68	172	95	78	245	97	131	163	186	146	104	142	188	81	65	272	225	107	126	50	557	92	188	169	181	122	180	211	209	129	187	140	139	72	86	317
TraesCS1A03G0681600	37	137	30	50	16	15	61	4	9	5	3	24	33	27	8	5	0	30	29	23	34	22	27	36	3	7	2	2	55	35	0	9	9	217	22	52	26	15	30	55	26	31	28	44	0	3	1	0	97
TraesCS1A03G0681700	209	278	130	91	157	94	157	243	80	69	110	220	116	90	67	82	63	154	120	145	67	84	132	68	129	127	71	63	243	165	117	122	62	617	87	205	146	199	90	167	180	271	121	165	241	215	95	77	310
TraesCS1A03G0681800	19	15	18	73	85	33	91	36	25	34	28	86	58	16	55	41	47	34	50	36	49	32	44	20	32	24	36	27	53	54	24	54	19	72	36	37	45	12	18	30	52	29	45	33	14	21	48	34	98
TraesCS1A03G0681900	35	42	29	9	1	20	29	1	2	23	2	1	6	8	1	7	9	5	9	19	0	1	16	15	0	2	9	4	68	75	50	40	0	25	18	18	7	1	40	13	1	2	18	34	63	24	24	25	1
TraesCS1A03G0682100	2	5	1	1	5	6	6	3	2	6	3	8	13	6	0	4	3	3	7	5	2	2	4	0	4	1	8	2	4	9	0	5	1	4	3	7	7	2	2	5	0	3	3	5	7	8	4	7	6
TraesCS1A03G0682300	40	36	6	9	5	14	3	4	6	2	4	0	1	2	1	0	3	7	6	5	6	1	5	14	3	9	5	1	41	46	56	38	7	15	10	1	5	9	13	6	11	5	9	15	34	34	12	1	3
TraesCS1A03G0682400	386	337	193	181	366	304	209	318	238	171	192	269	159	166	205	179	176	298	241	241	223	224	420	158	282	392	246	208	322	317	321	244	57	503	183	181	320	357	247	333	191	330	230	404	287	395	281	276	271
TraesCS1A03G0682500	241	128	182	173	137	206	211	154	195	122	179	147	91	162	136	164	175	164	172	187	126	148	331	122	154	146	180	234	169	129	278	243	29	217	134	192	156	138	227	302	123	183	178	306	144	131	209	198	131
TraesCS1A03G0683200	5	14	2	12	47	7	20	24	4	12	3	40	23	3	15	6	12	26	15	12	40	15	11	14	11	14	5	1	37	24	3	13	1	38	14	7	12	11	4	10	26	11	8	8	6	18	24	16	50
TraesCS1A03G0683400	23	50	31	41	77	29	33	15	8	12	5	28	33	11	9	11	15	31	9	10	26	5	12	3	14	32	26	27	33	41	11	18	14	69	16	20	47	26	16	27	64	23	13	41	27	14	29	12	21
TraesCS1A03G0683800	23	46	29	28	103	39	82	36	31	41	23	67	40	17	35	24	37	53	25	39	70	27	50	15	53	41	31	16	72	65	33	47	23	89	35	47	50	37	36	62	77	41	31	46	29	30	46	39	82
TraesCS1A03G0684200	35	40	37	24	0	33	36	0	0	18	0	0	13	9	0	7	12	0	28	16	0	0	37	23	0	0	8	5	82	84	58	48	0	55	32	29	4	0	34	12	0	0	37	47	41	39	44	26	2
TraesCS1A03G0684700	43	24	22	13	43	21	14	18	35	14	10	18	7	4	13	11	14	20	29	15	32	20	47	12	16	20	24	15	20	19	16	13	10	50	20	22	31	24	24	22	45	18	11	24	24	11	22	14	7
TraesCS1A03G0684800	196	136	166	99	112	176	142	101	143	81	103	83	55	66	52	63	36	135	96	127	121	84	274	83	236	306	239	233	251	284	269	236	22	236	91	157	185	129	209	234	72	93	132	237	122	131	162	127	117
TraesCS1A03G0685100	335	305	206	194	294	254	266	243	233	208	256	216	142	156	141	154	151	241	164	216	217	170	350	153	187	274	201	216	316	304	266	254	97	450	145	224	293	237	245	336	231	245	175	424	302	208	212	204	196
TraesCS1A03G0685200	60	37	18	27	50	25	18	39	25	18	20	11	13	5	14	8	14	30	28	25	33	19	28	6	27	26	11	24	34	27	23	21	21	50	21	16	18	27	23	19	31	32	13	38	33	32	20	20	32
TraesCS1A03G0685300	285	202	190	191	342	287	162	283	267	200	200	298	197	260	165	224	151	297	244	323	182	215	431	137	206	225	187	212	195	168	250	234	61	409	168	214	98	139	88	165	177	256	170	466	216	269	193	231	273
TraesCS1A03G0685400	110	113	90	82	55	74	93	63	40	26	43	182	78	106	59	65	48	207	114	58	105	110	88	44	174	72	46	88	111	108	74	92	47	148	49	73	80	94	49	85	58	97	64	94	85	94	64	73	152
TraesCS1A03G0685600	34	34	20	5	66	17	8	8	20	7	3	20	7	3	5	5	9	55	10	19	22	4	11	0	27	36	10	20	20	25	22	9	11	19	15	9	8	12	3	6	40	28	5	25	3	14	18	6	78
TraesCS1A03G0685700	3	20	5	13	7	5	37	3	1	1	1	44	26	1	2	0	1	52	4	7	17	6	3	1	11	2	1	2	9	32	2	5	1	41	0	3	7	3	5	4	27	16	6	7	1	12	8	6	23
TraesCS1A03G0686900	41	31	19	23	33	24	15	15	14	7	2	41	20	14	7	10	10	67	30	14	52	14	37	5	82	48	12	24	68	36	21	19	30	51	14	12	34	24	14	26	38	43	8	14	26	23	24	13	43
TraesCS1A03G0687500	9	29	66	44	101	39	133	52	14	48	32	69	40	50	70	66	85	59	47	53	45	67	49	44	1	1	13	4	6	17	9	25	0	33	26	45	71	56	55	161	58	35	32	104	15	53	70	60	121
TraesCS1A03G0687600	14	34	43	19	5	12	20	9	4	16	12	9	6	8	6	20	17	17	21	22	12	7	20	16	3	3	13	9	63	39	49	49	2	51	8	38	13	7	10	34	8	9	26	46	40	45	30	36	11
TraesCS1A03G0687700	90	91	54	46	53	46	65	53	45	53	52	64	44	42	32	33	32	42	49	61	34	35	83	32	27	42	41	41	112	90	87	74	9	119	33	47	47	51	51	92	33	66	45	104	99	79	48	38	69
TraesCS1A03G0688000	53	68	42	36	28	36	25	32	21	20	16	25	24	39	18	16	24	41	29	49	15	22	39	12	22	54	22	25	52	64	46	39	5	82	16	38	27	50	30	55	25	39	28	83	33	24	18	18	23
TraesCS1A03G0688900	18	19	10	7	21	9	13	9	17	7	15	19	5	9	9	11	9	12	15	13	7	24	23	13	5	11	3	7	10	7	11	7	3	26	5	9	14	15	5	16	7	14	17	24	15	16	10	11	13
TraesCS1A03G0690100	82	80	54	54	52	50	55	76	42	28	59	52	28	45	40	39	30	59	69	71	38	43	59	42	69	61	31	64	84	87	70	53	29	150	25	66	45	73	46	72	49	86	31	74	59	85	31	56	60
TraesCS1A03G0690200	131	215	91	102	178	111	110	148	102	87	86	259	68	139	114	110	92	270	141	148	148	120	120	76	188	149	87	91	223	176	151	127	31	252	66	126	147	119	120	197	110	137	92	140	156	186	103	108	236
TraesCS1A03G0691100	27	39	25	30	17	20	21	12	4	22	13	17	7	6	14	15	6	33	25	30	17	15	16	16	6	10	7	11	35	26	15	23	10	31	14	17	22	15	29	22	11	16	14	26	27	40	29	24	25
TraesCS1A03G0691200	58	69	55	16	28	56	52	16	18	19	5	92	64	85	13	26	13	47	35	55	15	16	19	17	34	37	15	21	53	49	67	38	18	70	21	64	62	31	54	77	34	70	51	142	40	81	42	69	47
TraesCS1A03G0691300	28	23	32	29	1	3	2	1	5	13	4	25	32	25	3	11	4	15	20	31	10	2	15	5	13	8	10	17	6	6	13	20	2	20	9	22	27	16	19	45	8	8	5	27	3	11	24	30	20
TraesCS1A03G0692100	176	102	157	111	108	30	35	75	68	41	37	93	45	35	43	30	35	75	47	48	80	31	130	27	67	125	65	73	103	99	39	67	25	212	68	70	144	120	56	66	108	124	26	99	58	60	30	50	165
TraesCS1A03G0692700	39	43	24	18	0	0	6	35	10	0	9	28	13	10	6	1	0	4	0	0	8	12	7	0	2	0	0	0	0	6	0	0	8	30	6	10	0	4	0	0	17	18	0	7	18	4	9	5	16
TraesCS1A03G0693200	139	138	86	78	127	76	60	184	167	81	104	115	68	87	55	57	42	129	96	84	100	79	107	49	113	138	88	97	113	139	84	72	45	296	85	109	80	101	75	118	86	110	57	110	123	121	78	59	90
TraesCS1A03G0693600	2	8	1	5	3	5	17	7	0	1	2	13	6	5	3	8	10	17	5	1	6	9	1	2	8	3	0	1	9	16	2	2	4	16	4	7	7	6	3	6	18	3	7	3	2	7	4	4	20
TraesCS1A03G0694200	349	330	404	164	709	470	413	269	324	328	136	681	363	272	221	318	368	633	223	434	668	236	586	189	448	511	444	360	276	387	345	473	101	352	236	256	522	399	303	574	386	404	148	723	162	375	385	368	284
TraesCS1A03G0694300	89	75	64	60	81	50	42	59	60	57	50	89	60	44	27	46	48	51	62	47	64	36	85	45	53	70	52	57	36	31	53	69	4	20	8	6	70	57	52	77	59	45	54	84	44	51	66	54	59
TraesCS1A03G0694600	258	261	143	122	240	212	179	264	277	291	265	146	89	176	174	173	121	184	156	234	304	256	423	186	143	270	163	136	327	407	284	235	23	377	121	183	218	171	189	267	117	137	147	368	351	323	174	170	190
TraesCS1A03G0695500	8	7	11	8	0	3	4	0	1	6	0	0	1	0	0	3	1	0	6	8	0	0	5	5	0	0	2	0	22	20	13	10	0	1	6	2	0	0	7	2	0	1	5	13	13	6	5	2	0
TraesCS1A03G0696400	216	182	98	164	150	105	79	161	106	108	86	105	70	76	73	70	62	126	105	136	108	81	210	84	112	160	109	109	131	138	166	117	28	250	79	107	147	134	125	160	128	145	92	177	155	122	107	120	104
TraesCS1A03G0697800	11	15	12	22	13	1	4	4	1	5	1	9	11	3	2	7	8	8	10	5	7	1	8	4	6	6	6	1	10	15	3	5	4	16	5	4	4	5	1	5	8	9	5	10	3	3	14	5	25
TraesCS1A03G0697900	26	48	25	19	23	17	14	23	17	12	2	34	16	17	13	8	9	23	40	13	18	18	13	15	32	29	27	5	38	29	23	22	8	56	10	23	28	20	20	25	41	35	13	29	34	37	13	22	28
TraesCS1A03G0698000	123	82	59	46	62	72	63	89	38	40	49	67	58	46	51	42	29	59	63	60	58	72	100	46	58	63	54	49	73	92	68	50	22	133	56	55	72	71	66	70	50	66	54	117	104	88	65	42	55
TraesCS1A03G0698400	74	82	30	44	46	46	34	35	24	27	17	48	29	30	28	27	26	59	36	52	28	34	47	33	33	55	39	30	104	106	74	71	17	119	38	46	43	31	47	62	48	38	32	68	97	70	51	39	51
TraesCS1A03G0698900	7	4	4	8	19	3	9	10	5	3	1	48	11	8	5	7	1	16	25	5	40	5	7	4	13	2	3	4	3	5	6	8	2	9	3	6	7	6	2	7	0	4	3	2	6	5	24	2	16
TraesCS1A03G0699400	133	182	88	52	203	135	100	263	135	70	69	129	57	89	76	91	62	127	78	109	76	101	169	53	114	124	113	91	154	105	157	104	40	367	79	109	119	124	96	100	115	142	92	192	104	143	73	87	140
TraesCS1A03G0699700	37	42	9	12	215	109	106	296	116	103	162	177	80	121	96	104	59	123	78	147	132	182	236	127	214	210	106	109	130	109	119	123	4	93	16	36	35	42	15	41	100	194	95	150	155	179	58	67	75
TraesCS1A03G0700800	14	13	19	18	12	12	34	8	23	21	11	20	30	5	4	7	15	19	29	31	14	10	18	3	25	10	12	14	16	26	14	13	6	11	13	13	11	2	6	11	15	9	12	21	12	10	5	1	20
TraesCS1A03G0701000	452	423	267	209	284	287	224	388	242	234	243	280	210	250	149	189	153	359	310	263	257	208	279	186	292	336	189	244	545	434	456	374	194	605	161	256	236	301	330	451	270	265	178	284	479	428	272	282	212
TraesCS1A03G0701100	252	182	179	164	123	109	134	130	105	75	118	147	85	124	79	105	87	144	149	126	71	105	164	39	147	134	136	174	176	193	170	163	97	292	99	165	152	153	136	186	142	186	144	254	213	190	180	186	145
TraesCS1A03G0701200	23	21	17	7	1	9	11	2	0	7	1	4	1	1	3	9	17	3	2	11	1	3	12	4	3	4	6	4	22	39	38	23	0	5	7	14	2	0	14	12	1	3	6	14	23	17	9	5	3
TraesCS1A03G0701700	72	36	19	17	55	71	32	20	21	41	21	46	29	21	43	61	40	53	39	47	15	9	24	18	42	27	42	18	104	77	80	51	10	55	27	17	55	65	79	73	36	35	38	30	103	48	61	17	22
TraesCS1A03G0702200	1	1	0	0	153	164	105	119	116	84	99	106	65	75	98	79	108	88	90	112	110	93	195	75	96	131	123	125	149	143	186	164	46	217	86	114	157	123	152	178	104	101	102	209	129	151	122	100	118
TraesCS1A03G0702300	11	7	2	8	41	48	32	60	33	53	45	49	37	48	32	44	56	52	47	44	23	32	52	31	37	49	61	34	131	91	103	50	14	60	38	67	41	33	60	65	43	41	60	98	70	68	43	46	41
TraesCS1A03G0702600	1	17	2	12	20	2	22	6	5	6	2	16	8	2	7	2	11	9	6	5	12	8	2	4	1	6	7	1	14	20	5	5	0	49	3	7	13	6	2	7	9	7	7	5	3	13	7	2	34
TraesCS1A03G0703100	5	17	3	8	132	34	43	10	15	30	4	68	57	6	20	9	16	41	14	11	67	7	22	4	14	7	27	2	35	38	3	16	4	17	20	6	57	18	24	16	64	10	10	17	5	12	47	10	49
TraesCS1A03G0703300	8	11	3	24	66	21	213	2	5	14	1	73	96	1	22	7	43	32	6	18	77	11	17	7	6	8	12	2	29	56	7	8	4	44	10	4	0	0	0	0	34	4	10	10	2	16	45	11	48
TraesCS1A03G0703600	17	55	15	16	76	26	55	42	12	25	16	69	25	13	54	17	20	56	19	30	22	46	18	15	14	27	13	12	45	45	23	18	11	125	14	36	52	48	36	58	111	62	18	52	25	53	17	23	68
TraesCS1A03G0704200	79	81	40	42	49	44	32	21	19	23	12	40	19	14	21	19	26	37	40	30	45	22	67	20	45	46	25	21	89	62	97	52	25	123	64	58	122	85	99	102	144	96	71	151	116	86	91	77	80
TraesCS1A03G0704300	782	1015	531	639	609	363	494	679	391	397	348	747	360	466	540	494	461	827	517	610	630	551	829	345	588	814	585	541	887	871	646	728	213	1578	463	752	1023	889	644	895	756	821	517	1071	731	718	482	555	873
TraesCS1A03G0704600	54	49	21	19	52	40	25	44	20	18	28	51	22	33	20	13	12	39	22	28	47	25	47	10	30	39	18	23	37	48	36	17	7	62	24	49	38	46	34	61	37	52	22	54	47	59	37	26	54
TraesCS1A03G0706000	111	37	95	80	82	124	159	72	138	134	191	214	79	123	76	113	94	60	113	110	98	76	213	81	60	55	72	74	155	139	128	146	31	110	79	207	118	55	110	247	50	58	110	171	136	142	116	178	129
TraesCS1A03G0706500	202	136	93	127	181	63	38	140	128	81	46	113	83	34	33	14	18	75	73	19	260	83	189	27	131	198	111	83	92	89	51	43	24	137	66	37	152	145	74	91	107	122	41	116	115	145	101	49	154
TraesCS1A03G0706600	31	15	13	19	22	10	9	31	16	10	17	27	15	11	18	9	4	13	16	20	14	18	31	6	27	26	20	22	19	14	19	16	5	50	11	19	23	27	6	18	14	21	9	18	30	22	16	9	22
TraesCS1A03G0707900	31	15	15	6	1	8	9	4	2	5	2	9	4	2	2	4	1	7	6	4	1	2	4	1	1	1	4	5	36	30	13	23	0	12	5	16	4	2	15	13	2	1	9	15	38	27	14	5	6
TraesCS1A03G0708000	72	68	67	48	119	62	44	60	57	47	28	51	41	18	45	37	34	109	35	39	97	31	113	25	93	64	72	65	63	69	79	33	15	81	51	31	71	75	58	69	87	60	34	107	49	50	53	46	37
TraesCS1A03G0708400	172	244	60	75	193	76	91	125	107	56	32	168	118	49	80	55	41	168	104	70	101	91	86	21	156	105	34	54	189	166	61	54	38	419	52	95	145	185	64	94	115	257	77	85	182	194	80	43	258
TraesCS1A03G0708500	185	117	124	126	104	101	61	64	75	49	37	119	97	66	40	58	51	107	144	133	82	52	192	29	85	97	100	76	135	116	112	79	20	173	77	93	184	67	126	122	96	78	65	186	67	109	95	66	110
TraesCS1A03G0708600	6	10	2	15	5	5	14	9	3	7	1	4	5	1	2	1	4	7	5	7	6	1	4	4	3	1	3	5	13	23	6	11	0	29	7	6	8	6	5	13	6	6	5	6	0	10	12	11	25
TraesCS1A03G0708900	3	16	1	2	5	2	3	7	2	5	3	4	1	1	4	5	5	7	1	3	1	3	0	7	2	1	1	1	29	40	11	14	0	22	0	10	5	3	8	6	3	11	4	11	8	19	5	3	8
TraesCS1A03G0709000	310	12	197	196	605	723	80	52	441	407	78	385	357	72	30	98	68	79	383	132	674	50	1234	45	152	130	831	286	39	44	197	106	151	31	503	67	376	51	545	122	293	33	142	474	92	27	527	194	80
TraesCS1A03G0709700	10	37	9	18	25	17	13	31	11	21	13	27	10	15	28	14	7	28	19	31	32	19	14	13	17	19	14	5	83	87	11	24	4	103	9	21	23	12	13	22	21	34	10	23	23	29	20	8	47
TraesCS1A03G0710500	31	94	24	96	112	57	97	49	40	61	25	99	114	37	86	22	67	95	75	57	127	46	56	32	31	15	51	28	91	105	40	32	29	161	43	45	101	36	37	33	123	41	52	76	30	57	54	40	241
TraesCS1A03G0710700	363	248	157	174	142	343	300	122	204	159	200	243	194	230	117	137	160	228	247	265	164	104	316	146	94	159	137	124	275	257	331	193	7	279	142	150	156	170	284	358	171	226	222	349	212	277	355	258	199
TraesCS1A03G0711700	144	134	87	75	122	78	74	134	80	69	72	93	48	62	48	75	56	89	75	87	77	59	138	43	108	124	96	87	87	142	85	92	44	194	46	81	102	117	78	134	74	122	73	124	114	118	65	56	100
TraesCS1A03G0711800	157	68	157	148	106	167	207	98	164	137	220	182	138	243	123	191	178	125	149	243	85	141	309	127	146	100	205	233	99	100	207	219	13	150	110	181	127	108	153	303	98	118	187	276	104	98	193	201	120
TraesCS1A03G0712000	221	177	101	144	195	99	116	199	123	77	131	127	82	111	103	85	80	115	103	76	84	98	135	56	166	147	95	136	159	147	127	106	62	387	82	132	129	214	121	144	146	211	156	222	166	144	87	109	130
TraesCS1A03G0712400	98	85	46	49	82	72	84	124	85	64	118	118	68	113	65	70	62	87	62	94	74	86	114	70	75	71	64	58	98	91	95	76	28	177	75	105	145	163	122	206	76	146	93	153	84	55	62	81	106
TraesCS1A03G0712800	34	51	24	15	25	8	6	4	3	2	2	24	19	22	28	28	17	0	0	0	5	22	17	5	22	43	28	23	55	73	54	26	4	47	11	18	15	15	19	40	28	27	15	51	49	48	26	15	54
TraesCS1A03G0713100	118	214	104	50	105	122	141	62	85	35	17	110	69	47	82	44	80	0	0	0	78	51	92	92	24	49	48	51	327	382	138	183	49	327	86	157	106	49	107	120	70	61	89	223	132	162	117	114	117
TraesCS1A03G0713800	103	78	75	51	40	30	47	111	53	43	55	41	38	36	52	29	44	42	29	35	43	41	80	21	56	79	52	56	44	101	66	61	31	109	23	46	43	57	44	53	37	42	39	86	66	55	37	43	49
TraesCS1A03G0714300	43	39	22	15	33	31	22	59	17	14	24	17	8	15	3	9	2	31	16	16	24	11	27	10	6	6	2	6	10	10	8	4	8	59	19	24	19	42	27	36	18	51	17	30	33	45	20	25	28
TraesCS1A03G0714500	96	103	54	57	131	121	103	78	76	66	65	75	66	81	42	42	44	96	55	69	83	59	118	31	113	118	88	82	100	115	100	68	49	172	59	87	89	96	84	109	77	112	61	156	105	94	102	74	79
TraesCS1A03G0715100	16	27	4	8	8	2	18	0	3	5	2	4	4	2	2	0	1	0	2	2	8	5	3	5	0	2	0	0	34	90	2	1	11	52	2	7	12	3	4	10	3	4	9	6	22	8	3	3	25
TraesCS1A03G0716600	12	17	6	10	9	13	6	6	7	9	9	9	5	4	8	12	9	6	8	7	7	10	21	8	11	15	3	7	20	14	11	10	3	15	11	8	2	7	8	11	11	11	12	16	9	16	12	5	12
TraesCS1A03G0716700	489	399	198	241	489	363	303	344	284	231	201	341	215	200	240	174	184	402	223	317	295	245	404	137	298	408	266	188	391	380	369	273	29	622	230	236	363	309	290	405	341	301	269	444	322	338	320	245	279
TraesCS1A03G0716900	2	14	4	40	0	5	23	0	1	8	2	23	42	7	18	4	32	8	5	11	16	7	9	7	0	2	3	1	32	74	3	21	0	123	16	9	18	2	7	14	17	2	13	16	5	20	20	14	50
TraesCS1A03G0717000	118	43	98	76	27	51	53	32	90	122	104	35	40	59	25	46	59	20	61	102	29	46	142	44	27	35	48	71	43	43	96	84	3	31	28	33	32	30	57	72	11	13	23	60	37	20	29	51	17
TraesCS1A03G0717100	6	14	7	3	0	2	6	5	5	5	4	6	10	4	3	1	2	11	13	6	1	3	5	4	3	1	1	1	2	14	7	2	2	24	6	6	7	5	2	6	0	6	6	6	1	5	2	2	11
TraesCS1A03G0717600	31	42	18	2	1	12	7	5	3	3	3	2	2	1	1	1	1	3	6	2	0	0	1	5	1	3	2	0	64	61	62	27	0	9	12	4	1	0	27	6	2	6	10	18	63	37	5	14	1
TraesCS1A03G0717700	43	35	11	11	15	17	19	14	6	9	4	10	11	17	10	5	13	21	16	8	7	5	12	6	10	12	5	11	19	25	21	19	0	29	18	8	15	15	13	29	9	22	9	19	18	21	11	14	15
TraesCS1A03G0718300	17	10	10	14	3	7	3	8	8	0	14	2	0	9	4	2	9	4	5	10	6	3	6	4	6	6	2	8	13	10	22	20	7	13	3	9	6	11	11	6	7	11	2	10	18	10	12	7	3
TraesCS1A03G0718400	68	54	120	338	86	66	104	36	58	112	58	143	177	35	48	65	120	41	84	80	98	36	189	64	48	51	89	92	77	93	80	73	26	145	98	85	239	41	137	129	50	40	104	145	23	34	76	57	121
TraesCS1A03G0718600	125	1494	31	244	65	52	208	473	31	18	106	166	50	125	162	47	71	270	92	90	30	360	16	285	81	69	16	11	723	950	104	234	16	3860	20	399	46	219	52	233	46	266	75	69	388	1046	78	101	479
TraesCS1A03G0718900	566	361	353	384	384	283	285	455	288	265	339	409	200	240	298	249	265	309	359	354	347	406	557	237	372	394	325	354	438	431	393	411	227	716	252	407	374	435	313	477	256	428	252	567	357	344	238	272	403
TraesCS1A03G0719000	291	196	322	277	266	285	295	196	263	238	372	353	201	305	274	336	323	144	183	346	219	323	515	342	204	195	273	315	228	183	288	409	18	313	180	303	305	230	235	512	121	197	227	312	156	288	179	242	346
TraesCS1A03G0719400	175	151	123	135	87	69	83	190	73	80	128	143	54	101	75	68	62	95	105	90	97	107	126	90	95	109	83	107	103	104	76	78	25	228	44	107	116	154	92	171	105	137	115	174	69	91	53	65	165
TraesCS1A03G0720100	95	108	64	49	55	54	51	64	60	42	40	39	37	49	21	27	38	56	67	57	39	40	75	29	59	69	42	58	98	135	101	61	45	118	44	62	50	64	64	78	45	70	36	111	105	77	53	79	61
TraesCS1A03G0720300	453	391	293	202	366	270	243	356	274	183	204	221	158	198	161	194	156	291	223	241	284	177	396	154	311	435	235	268	400	392	362	361	173	603	178	341	336	286	284	407	298	351	203	482	379	369	207	290	336
TraesCS1A03G0720400	271	212	230	90	55	140	130	75	94	98	118	93	73	125	42	90	101	119	137	156	85	63	192	171	43	68	52	101	193	133	244	231	85	229	73	145	94	91	285	303	108	107	134	214	277	211	193	213	82
TraesCS1A03G0720700	4	16	1	4	16	2	4	20	3	5	11	5	4	1	11	7	4	12	10	3	9	17	9	9	10	3	0	5	15	16	4	9	2	38	4	9	11	7	5	9	15	17	14	15	11	16	4	2	16
TraesCS1A03G0721500	161	333	121	256	293	122	253	328	84	107	122	229	126	87	172	71	165	289	194	179	206	187	162	129	143	172	123	112	395	404	126	221	143	777	153	284	194	191	107	184	268	242	197	242	145	282	144	119	501
TraesCS1A03G0721900	8	16	3	7	7	4	4	12	7	1	5	6	5	6	6	2	6	7	5	4	10	6	3	4	7	10	1	3	14	10	9	5	0	26	5	8	9	8	11	12	16	7	8	5	11	10	7	7	12
TraesCS1A03G0722000	2	4	3	7	0	1	0	0	4	15	3	6	5	13	1	9	4	7	8	3	10	5	5	1	1	5	4	4	6	1	1	1	0	0	5	0	8	1	9	5	0	0	5	3	5	0	5	8	2
TraesCS1A03G0722700	863	548	572	705	897	882	698	528	730	513	416	605	352	405	476	495	586	496	338	904	711	526	1443	447	623	750	656	655	543	564	1049	899	28	1006	564	389	687	676	759	1040	425	456	416	835	527	685	642	688	505
TraesCS1A03G0723000	11	40	9	11	22	24	26	19	11	18	8	24	12	7	12	14	3	26	7	18	14	7	15	12	14	13	11	12	43	32	19	23	2	72	7	22	26	12	18	29	25	21	16	18	11	22	24	20	34
TraesCS1A03G0723100	229	169	124	142	234	158	112	193	184	123	116	134	87	100	119	118	90	172	136	145	207	126	285	92	133	234	160	115	190	165	168	140	12	346	122	97	215	183	138	180	159	215	128	206	199	164	126	96	153
TraesCS1A03G0724700	78	40	34	46	44	28	27	41	31	28	34	55	28	24	26	25	23	29	47	47	32	35	70	23	27	30	28	29	27	35	48	38	9	90	18	29	55	45	31	50	44	59	40	66	47	40	37	23	42
TraesCS1A03G0724900	442	391	130	216	386	256	211	335	283	207	173	317	159	174	220	169	185	324	202	220	276	278	384	183	258	325	193	150	399	404	331	253	15	566	162	176	246	293	194	268	222	279	195	320	468	431	216	212	314
TraesCS1A03G0725000	36	29	18	15	15	21	5	32	10	25	2	19	13	7	13	14	18	26	32	20	21	8	20	14	35	30	15	32	42	40	32	28	6	52	12	19	24	34	19	30	42	25	16	62	48	41	26	22	34
TraesCS1A03G0725200	413	299	139	235	330	238	159	322	269	179	155	213	144	154	190	140	131	235	150	204	208	213	418	123	206	323	226	175	271	242	249	179	13	519	190	140	260	252	188	238	204	264	164	307	267	240	199	162	187
TraesCS1A03G0725300	17	12	4	11	15	16	11	22	14	13	3	17	5	7	10	10	6	14	13	13	4	8	12	8	11	12	5	8	19	11	18	9	0	9	6	13	4	6	7	7	8	10	12	7	21	19	12	9	7
TraesCS1A03G0725400	486	396	372	233	156	221	221	213	180	168	212	255	132	186	127	196	187	228	293	281	205	146	373	258	199	276	194	228	464	436	545	516	134	450	162	259	220	197	392	405	259	215	203	446	518	360	336	344	187
TraesCS1A03G0725600	179	143	61	90	141	91	76	99	78	52	64	72	57	64	68	52	57	85	62	97	72	80	131	42	83	100	97	54	92	140	91	82	14	165	55	72	102	110	93	115	98	91	78	124	107	99	79	82	78
TraesCS1A03G0725700	82	81	43	63	117	94	72	156	106	63	73	109	55	71	58	71	63	76	79	57	72	48	91	36	110	99	70	81	87	74	73	58	27	150	46	41	65	74	62	79	68	69	61	93	90	76	60	60	70
TraesCS1A03G0728000	2	4	2	2	24	4	1	2	31	29	0	27	48	4	5	5	6	27	15	6	53	2	86	0	43	23	46	26	19	12	25	9	1	2	11	2	11	1	4	2	33	2	0	4	1	10	20	6	11
TraesCS1A03G0728200	5	8	16	2	8	7	5	1	9	2	0	15	17	1	3	4	1	19	5	2	17	0	27	0	16	21	13	6	9	9	6	10	39	3	15	2	8	9	13	3	57	3	1	14	2	9	9	4	12
TraesCS1A03G0728500	196	171	98	94	96	136	110	106	86	109	68	140	85	104	65	77	49	120	85	103	84	72	156	68	99	134	101	94	228	181	200	156	12	244	85	130	127	131	128	147	84	137	120	219	165	226	94	119	143
TraesCS1A03G0728700	3	4	5	2	1	5	2	0	2	4	1	2	4	0	0	4	0	1	1	3	2	2	10	4	0	2	0	3	12	10	4	3	1	14	5	6	0	0	6	0	0	2	3	13	13	14	2	4	2
TraesCS1A03G0728800	8	9	8	18	23	9	11	0	0	1	0	6	5	4	13	4	12	21	11	7	0	1	4	1	15	13	9	8	33	31	12	13	3	53	10	9	15	14	9	13	18	19	11	16	3	0	2	0	32
TraesCS1A03G0729600	33	42	12	6	38	17	19	27	16	13	13	5	8	3	20	12	7	51	9	13	15	22	9	6	26	27	9	10	64	63	23	29	8	85	11	25	15	43	19	36	16	44	20	27	57	63	10	32	31
TraesCS1A03G0729800	57	59	23	43	43	38	41	74	36	36	44	39	33	36	36	26	33	19	28	11	29	43	38	30	48	53	39	33	46	60	30	36	11	153	31	39	52	63	42	52	36	85	27	48	50	46	33	34	28
TraesCS1A03G0730300	1	22	1	3	3	4	7	0	1	1	1	11	3	0	4	1	1	1	1	1	4	2	2	7	2	0	2	0	45	57	6	22	1	24	1	4	1	0	3	1	5	9	10	2	8	20	4	3	8
TraesCS1A03G0730900	38	17	31	21	15	10	5	18	12	10	7	14	12	13	3	3	2	13	13	10	13	5	27	13	11	15	11	16	3	3	13	5	7	20	17	16	19	21	10	22	22	18	9	24	4	12	7	14	11
TraesCS1A03G0731000	262	273	136	158	154	180	174	237	154	134	224	126	73	129	127	121	113	128	162	159	141	180	269	129	88	133	89	96	202	223	194	167	33	435	116	221	204	194	142	232	103	205	182	252	169	208	99	90	122
TraesCS1A03G0731100	157	150	108	56	56	87	72	42	40	72	33	45	36	70	27	37	49	110	72	114	51	36	118	39	35	44	40	76	171	186	159	95	14	140	44	108	29	36	32	52	34	67	48	176	107	113	81	92	64
TraesCS1A03G0731300	346	279	192	218	151	157	163	193	153	141	191	139	86	123	99	116	140	198	182	170	115	179	278	97	173	197	174	217	212	219	206	142	106	357	118	214	200	223	167	251	114	207	141	266	253	195	175	180	173
TraesCS1A03G0731400	36	20	14	14	14	7	7	7	5	6	3	3	5	2	3	7	5	9	6	6	3	7	10	2	11	16	8	7	21	14	12	13	3	24	5	12	9	11	6	12	16	14	4	15	44	14	6	12	7
TraesCS1A03G0736800	364	184	187	256	273	304	320	101	169	109	110	408	215	293	92	114	72	296	269	391	198	244	432	179	92	117	98	76	123	99	145	108	32	434	235	305	225	247	236	459	185	248	312	405	250	242	309	249	230
TraesCS1A03G0737000	9	12	13	19	43	19	33	3	4	11	2	51	33	7	2	2	4	20	14	11	40	4	11	2	9	5	4	3	9	13	4	10	4	30	22	6	27	7	6	9	53	10	8	11	2	6	29	19	34
TraesCS1A03G0737400	68	147	18	44	3	6	18	51	21	11	21	7	2	4	30	17	9	54	9	20	26	40	20	22	31	36	24	32	68	83	26	30	3	149	17	29	5	10	5	8	5	12	5	8	32	47	7	8	78
TraesCS1A03G0738700	93	79	40	52	46	41	46	55	63	59	60	69	43	54	26	40	22	56	36	58	49	52	89	35	47	59	54	46	82	69	71	53	4	137	30	43	59	38	60	81	68	56	42	100	68	51	65	33	57
TraesCS1A03G0738800	59	55	23	18	28	19	13	46	19	15	16	19	11	14	13	9	13	21	21	14	12	11	13	10	17	20	14	23	56	58	62	36	6	74	7	36	19	28	27	25	32	41	15	26	68	47	27	24	31
TraesCS1A03G0739000	261	258	178	112	100	111	59	80	85	70	48	347	97	178	51	82	49	284	172	169	116	75	165	42	246	94	52	67	139	89	188	91	10	117	55	110	118	94	79	133	55	157	54	86	62	171	90	63	137
TraesCS1A03G0740800	102	80	45	53	75	66	71	99	61	66	102	68	40	55	58	55	54	65	66	66	54	62	104	44	76	79	60	81	69	71	90	68	14	127	42	60	57	63	67	94	44	76	54	105	77	97	61	77	45
TraesCS1A03G0741000	10	9	2	9	5	4	6	10	3	5	4	3	7	5	4	5	2	8	9	4	3	14	8	5	8	9	6	2	7	10	4	7	1	29	4	6	2	14	8	6	3	11	5	6	15	5	8	5	7
TraesCS1A03G0741100	26	25	13	11	34	25	27	32	34	19	42	40	19	29	21	21	18	27	20	44	19	24	34	15	15	25	15	18	22	22	25	14	8	57	19	27	24	31	28	24	31	25	17	30	31	34	31	21	13
TraesCS1A03G0741400	1	8	1	2	25	4	7	8	3	5	1	9	3	3	10	3	8	10	2	4	8	1	8	2	2	6	3	2	11	17	2	0	7	37	5	4	5	18	1	6	11	6	4	6	8	9	7	11	23
TraesCS1A03G0741900	107	131	82	69	88	100	121	105	48	52	69	224	56	108	46	91	62	207	115	117	114	116	125	56	157	92	64	68	118	108	121	98	13	186	50	85	87	90	78	124	61	94	54	114	92	123	68	58	123
TraesCS1A03G0742500	24	26	9	25	15	10	40	15	2	5	11	12	8	12	7	5	9	19	14	5	24	11	20	6	8	14	8	17	30	43	21	11	8	55	9	23	14	16	10	17	11	13	11	13	23	14	10	14	18
TraesCS1A03G0742600	75	66	55	57	59	57	47	53	40	33	46	51	36	37	38	27	22	50	46	59	35	51	106	31	70	49	35	55	48	56	55	40	12	107	41	53	49	69	49	77	54	56	37	101	68	65	48	40	36
TraesCS1A03G0742700	403	250	315	357	323	427	705	425	391	335	631	367	213	304	286	292	329	288	317	535	239	449	682	339	267	368	287	372	232	248	284	367	51	450	160	294	262	360	291	566	201	378	286	443	253	283	295	322	341
TraesCS1A03G0743700	7	28	4	3	3	2	12	14	6	9	7	81	11	28	3	12	7	24	23	6	33	12	0	2	24	7	5	6	14	9	11	4	2	23	1	12	6	3	5	10	6	16	2	9	6	19	4	1	36
TraesCS1A03G0743900	208	182	118	106	189	150	100	128	130	112	79	210	100	105	71	89	95	198	143	139	169	93	276	64	140	129	177	98	135	126	121	108	30	185	107	105	133	118	126	139	175	136	100	245	91	115	121	93	121
TraesCS1A03G0744600	66	176	77	234	277	134	455	308	137	188	307	617	309	237	254	210	258	197	232	268	145	253	144	233	206	160	125	86	289	247	140	337	21	482	110	287	184	165	134	306	232	189	302	255	106	267	219	244	509
TraesCS1A03G0744900	326	160	168	207	348	158	96	182	198	130	114	187	141	91	83	100	92	190	136	168	173	99	343	68	178	259	215	148	149	125	145	104	35	258	140	88	228	196	133	170	219	169	98	307	136	107	123	106	154
TraesCS1A03G0745100	247	230	384	448	75	197	77	151	64	123	27	158	110	33	51	167	95	80	164	193	60	44	844	43	34	76	404	196	264	241	491	250	20	139	127	139	318	83	338	87	38	111	224	472	180	117	199	121	99
TraesCS1A03G0745300	14	102	11	42	118	27	135	62	16	31	32	212	71	36	110	52	43	58	28	36	41	78	13	51	29	26	19	4	147	122	28	85	3	212	15	64	43	46	15	52	104	63	61	58	27	65	44	31	224
TraesCS1A03G0746600	17	30	6	0	1	13	7	1	0	5	0	1	0	4	3	0	1	7	4	3	2	1	4	11	0	2	1	3	65	46	34	21	0	16	7	16	2	1	17	13	0	4	10	19	0	0	0	0	0
TraesCS1A03G0746700	346	279	78	2	0	66	11	3	1	48	1	0	4	4	0	1	4	1	9	7	2	0	1	60	0	4	2	1	460	440	450	235	2	32	29	46	0	2	148	2	0	5	42	46	341	201	25	33	4
TraesCS1A03G0747100	19	11	6	16	21	17	21	26	21	16	29	29	12	26	19	15	10	16	22	19	12	20	31	16	7	9	6	3	20	18	8	17	1	31	6	15	10	17	15	17	10	18	27	29	21	21	16	19	18
TraesCS1A03G0747900	6	9	1	8	16	3	42	6	2	6	3	20	13	6	6	1	10	26	3	10	19	12	6	6	6	8	1	7	11	14	2	2	0	34	4	6	13	6	2	3	8	6	11	4	5	5	3	1	24
TraesCS1A03G0748300	336	83	220	265	59	185	225	13	36	101	137	92	110	67	57	148	233	21	105	102	38	31	206	62	49	63	127	144	42	54	138	142	50	63	99	89	98	37	128	126	15	36	53	114	64	71	110	106	70
TraesCS1A03G0749100	216	155	114	100	149	109	62	143	88	86	80	128	72	74	61	54	56	106	94	75	120	69	137	47	135	143	95	90	130	113	100	84	51	217	54	81	127	115	94	116	149	116	72	177	131	118	97	112	104
TraesCS1A03G0749900	13	72	16	105	123	33	389	89	36	77	81	219	154	69	170	63	187	62	52	60	60	86	34	83	34	21	19	16	112	138	31	84	6	274	48	73	47	30	30	82	87	57	77	36	22	52	67	56	227
TraesCS1A03G0750100	267	253	189	119	227	155	164	251	138	110	137	167	114	149	103	108	100	154	94	141	130	145	255	79	171	202	101	160	175	169	198	124	63	321	97	161	204	184	182	239	158	239	141	250	230	175	121	156	169
TraesCS1A03G0750700	39	52	21	12	5	33	46	10	7	21	17	16	13	17	16	17	18	22	32	36	9	17	31	23	3	10	18	17	105	85	65	43	2	46	14	24	12	9	13	19	7	24	29	45	33	44	21	18	9
TraesCS1A03G0751400	28	32	41	12	34	42	42	22	43	32	34	37	11	25	23	32	37	0	0	1	0	0	0	1	50	21	30	41	67	59	68	51	7	46	17	48	43	18	66	63	12	26	19	32	41	54	37	67	0
TraesCS1A03G0752700	1	15	2	14	22	4	26	6	1	4	2	10	11	5	10	4	8	1	2	4	3	1	1	8	1	1	1	1	8	8	3	14	2	31	4	11	6	9	2	15	16	6	5	5	2	8	1	7	27
TraesCS1A03G0752900	86	47	47	95	91	87	126	95	79	46	100	92	59	76	73	70	79	69	71	100	55	87	121	55	77	80	67	65	93	89	104	88	14	192	66	79	68	90	66	120	53	105	93	110	62	69	77	53	112
TraesCS1A03G0753000	333	406	149	153	276	233	307	522	210	179	357	494	197	360	295	256	224	325	217	338	175	386	364	235	538	494	230	265	545	502	395	390	55	748	154	307	205	464	166	462	225	467	250	324	272	339	164	215	329
TraesCS1A03G0753400	40	41	35	24	25	25	31	19	23	13	39	23	7	25	22	21	20	20	22	17	22	11	26	6	15	20	20	14	49	36	44	32	9	57	20	27	32	29	48	40	17	36	17	39	49	39	48	31	19
TraesCS1A03G0753500	59	73	44	68	50	39	95	53	35	50	39	52	41	42	43	29	38	83	51	57	30	42	35	39	35	54	24	41	90	93	49	51	20	157	34	72	37	47	39	39	32	55	51	64	52	55	44	43	75
TraesCS1A03G0754600	186	187	92	96	102	139	84	123	68	63	56	62	47	52	52	68	58	91	89	85	57	66	118	50	76	77	79	83	212	168	174	157	14	202	85	71	68	111	94	108	70	125	91	130	170	151	92	92	60
TraesCS1A03G0756400	250	139	148	168	261	347	198	128	251	199	74	566	212	115	57	88	79	315	150	141	186	49	339	47	366	231	265	119	114	91	139	131	24	159	105	104	267	128	163	167	241	136	65	182	109	236	231	196	268
TraesCS1A03G0756500	41	50	31	50	41	21	29	36	21	28	12	30	20	18	11	21	17	25	25	23	35	17	35	11	25	30	22	15	46	51	29	25	21	91	16	28	20	24	21	26	33	29	30	44	46	31	15	24	49
TraesCS1A03G0756800	172	127	100	94	114	136	93	149	137	120	132	126	70	117	116	128	140	107	98	151	98	118	202	84	142	146	136	133	159	130	183	160	18	230	95	119	168	147	172	217	93	131	79	186	147	123	123	120	86
TraesCS1A03G0757200	15	12	9	6	3	9	4	5	8	2	3	3	3	8	9	10	7	1	0	0	4	3	2	4	17	19	16	9	44	45	45	20	0	2	0	7	11	6	17	23	2	6	6	18	8	7	4	6	3
TraesCS1A03G0757500	7	18	5	19	17	8	10	1	0	2	0	12	4	1	4	0	5	25	11	4	31	2	6	2	16	6	12	7	10	13	7	2	6	21	2	5	22	13	7	9	52	20	0	6	6	23	17	4	28
TraesCS1A03G0758200	13	17	7	7	24	10	8	41	4	6	11	20	3	9	19	2	7	12	10	5	12	12	6	4	35	47	7	10	46	46	16	8	2	44	10	7	15	12	4	18	12	22	5	9	22	24	10	12	17
TraesCS1A03G0758500	3	11	3	24	9	6	92	5	2	4	4	24	22	4	15	1	16	19	8	14	8	9	1	10	5	3	0	4	11	51	6	5	0	44	10	8	7	5	3	6	7	4	16	7	6	7	14	10	40
TraesCS1A03G0759700	98	138	49	35	149	38	51	246	97	61	75	50	29	45	102	51	55	104	48	87	89	141	136	41	83	151	47	80	99	129	74	101	53	334	31	85	115	232	59	141	145	172	83	191	91	164	63	44	150
TraesCS1A03G0759800	14	10	4	3	5	1	2	4	5	0	1	2	2	3	0	0	1	13	7	6	5	1	4	4	16	14	6	1	6	3	3	6	1	13	1	2	4	3	4	2	3	5	2	7	7	5	4	2	6
TraesCS1A03G0760300	183	218	144	90	160	131	115	248	128	108	139	141	78	169	96	98	87	190	109	152	129	104	165	95	164	188	107	139	184	197	218	183	53	300	86	168	154	181	170	205	111	219	123	228	176	183	110	166	186
TraesCS1A03G0760400	260	271	198	244	158	180	304	278	119	115	291	276	83	195	219	192	192	315	214	364	141	263	350	188	274	306	87	200	204	191	247	239	24	469	101	229	177	307	146	518	108	234	232	269	282	378	174	284	347
TraesCS1A03G0760500	23	40	19	9	23	16	14	19	12	9	12	27	14	10	9	8	10	16	20	17	13	13	17	15	11	17	16	15	48	35	27	33	3	49	14	20	27	17	28	22	12	19	16	24	21	35	9	13	32
TraesCS1A03G0761400	1357	870	790	686	977	667	545	976	677	488	589	766	418	509	392	448	272	781	741	669	646	592	1157	407	667	836	431	634	784	719	683	661	296	1501	519	814	974	1078	828	1202	503	701	423	861	1055	939	623	749	737
TraesCS1A03G0761500	21	17	18	18	9	7	5	19	5	9	10	20	5	7	8	7	4	8	8	6	2	19	11	9	12	8	8	6	20	35	24	20	2	42	10	16	4	14	11	9	14	15	13	15	24	21	8	6	17
TraesCS1A03G0761600	32	18	19	5	10	13	11	14	6	8	9	9	7	14	2	6	4	9	10	5	3	6	12	4	11	12	5	7	43	34	41	31	3	14	6	12	4	10	16	13	6	5	16	19	43	19	16	4	11
TraesCS1A03G0761800	11	20	6	3	3	5	6	8	2	0	1	16	6	8	3	6	1	5	7	1	1	2	7	2	1	2	3	3	16	21	15	15	3	7	0	8	8	4	9	2	3	3	5	16	11	10	3	5	7
TraesCS1A03G0761900	571	299	1954	2659	1640	1827	3577	921	1295	2417	3086	7573	3453	2376	1650	1709	2150	1453	2409	4224	994	2913	2400	2624	1151	488	803	1135	727	495	1432	2602	77	870	1277	3137	1227	463	1142	4270	401	599	2365	2937	588	1225	1847	2113	3399
TraesCS1A03G0763500	121	113	37	58	58	62	50	85	75	41	47	104	37	52	38	45	33	106	63	45	77	53	74	39	70	87	40	52	94	110	65	78	21	184	29	56	75	83	55	72	95	76	50	66	134	98	53	50	72
TraesCS1A03G0763600	403	371	319	168	143	231	170	168	109	162	160	178	114	139	68	156	138	210	248	249	135	102	235	237	115	197	139	163	435	332	392	443	106	422	144	249	198	171	373	349	234	178	172	392	423	375	300	306	191
TraesCS1A03G0764000	253	242	162	151	258	242	188	260	142	150	163	227	157	175	109	142	146	251	218	256	154	186	295	133	246	244	133	165	231	228	252	239	71	421	138	201	204	274	168	275	168	290	149	312	201	229	179	173	218
TraesCS1A03G0764100	35	15	11	32	111	47	44	56	74	38	33	64	35	12	16	33	9	18	31	30	24	25	48	14	28	43	55	29	40	20	28	28	16	57	22	35	33	22	36	26	57	30	34	52	71	28	42	26	63
TraesCS1A03G0764500	35	35	18	11	24	29	17	14	18	17	17	24	15	26	7	12	11	42	22	25	9	13	28	8	45	38	17	15	72	55	67	38	7	53	14	16	11	22	12	31	12	22	10	30	27	27	14	22	16
TraesCS1A03G0764600	19	16	14	8	16	12	18	20	11	17	13	8	7	10	4	8	10	28	8	16	14	7	10	6	20	25	14	19	26	25	23	10	8	24	4	14	11	24	13	25	18	24	4	28	13	19	18	13	19
TraesCS1A03G0764700	132	86	88	61	139	89	78	149	115	71	105	91	40	47	78	63	72	100	48	93	102	119	135	69	129	163	100	90	117	85	88	87	22	188	52	97	99	139	96	137	94	157	63	169	93	129	97	71	133
TraesCS1A03G0765200	100	93	53	66	68	41	34	77	56	33	38	94	56	75	42	43	52	101	67	68	43	38	59	38	69	82	77	57	74	84	88	55	35	159	69	72	92	75	68	60	71	99	65	142	123	124	100	92	68
TraesCS1A03G0765300	81	60	98	130	134	168	277	128	88	121	288	198	98	151	126	96	115	113	141	149	55	131	111	75	102	90	48	114	52	77	77	92	32	184	52	148	118	129	120	243	84	129	197	151	88	106	108	136	129
TraesCS1A03G0765700	8	5	8	6	6	3	10	3	0	3	1	5	7	4	0	4	5	2	4	5	6	4	2	1	4	4	4	3	4	11	6	7	0	16	3	6	8	4	3	7	7	7	4	9	6	10	2	5	4
TraesCS1A03G0765800	83	168	105	73	149	135	87	134	81	105	62	106	78	71	44	65	45	79	92	75	60	55	109	71	72	119	88	65	225	162	174	187	89	271	126	169	140	109	125	147	134	119	98	191	112	154	157	152	155
TraesCS1A03G0765900	553	87	707	432	632	633	277	97	369	283	266	374	560	200	103	307	208	144	421	382	229	158	1101	226	410	333	925	898	114	143	437	433	177	134	348	190	567	160	654	481	219	125	235	933	129	138	733	415	142
TraesCS1A03G0766800	399	165	179	216	414	239	126	213	231	118	83	466	213	170	144	179	103	214	299	180	214	167	408	77	180	180	107	121	199	122	143	86	72	303	184	144	235	192	168	163	193	168	146	237	278	155	189	138	237
TraesCS1A03G0768300	25	7	1	15	7	6	5	24	15	10	5	16	5	4	5	10	5	4	2	2	7	12	1	3	9	16	9	8	12	8	26	8	0	6	6	0	12	11	17	15	13	12	11	17	21	21	24	11	4
TraesCS1A03G0768600	373	486	149	76	170	226	172	140	97	195	58	135	122	78	43	77	36	127	173	110	101	51	138	92	63	95	68	35	794	558	356	313	58	308	95	211	165	77	251	192	98	116	172	372	422	375	158	111	161
TraesCS1A03G0770600	87	147	85	95	83	63	183	74	63	68	45	61	80	77	75	51	86	76	64	106	68	66	74	59	53	65	58	85	206	304	129	116	15	300	40	98	97	69	78	135	56	64	65	140	99	116	87	67	167
TraesCS1A03G0771100	73	66	34	40	78	54	51	104	52	35	48	85	47	62	45	62	35	69	54	66	44	69	87	40	85	81	49	64	85	77	70	77	16	125	28	68	62	74	40	78	61	101	46	72	52	83	48	43	78
TraesCS1A03G0771900	177	303	119	104	152	91	141	116	94	82	61	121	76	79	67	60	76	229	113	165	123	76	180	68	125	161	89	88	163	182	132	101	29	225	65	126	136	112	118	170	143	112	68	186	99	139	102	77	178
TraesCS1A03G0772000	9	38	10	46	12	6	27	10	3	8	8	24	14	5	8	1	3	6	19	9	7	11	5	10	4	5	6	3	18	31	18	16	6	71	7	18	24	13	14	21	14	18	18	24	4	12	15	6	30
TraesCS1A03G0773400	1083	1070	386	681	879	795	561	905	762	603	561	725	433	527	673	584	532	806	429	731	523	683	936	456	689	830	501	411	1150	940	922	591	34	1850	526	476	800	844	637	929	573	773	581	840	954	842	671	506	642
TraesCS1A03G0773900	29	36	21	13	25	26	21	49	21	21	22	32	17	37	27	22	27	24	22	46	22	41	44	31	38	31	23	22	42	26	37	35	7	78	18	30	40	32	25	40	32	46	30	58	45	37	22	31	30
TraesCS1A03G0774100	4	9	1	7	20	3	9	10	4	9	7	7	2	4	3	3	2	7	5	6	3	5	1	2	6	5	2	5	9	3	3	3	1	13	1	6	9	7	2	5	10	8	4	4	12	5	2	4	3
TraesCS1A03G0774200	28	22	16	20	77	34	63	101	40	39	60	54	18	39	33	21	23	37	38	49	8	53	17	26	59	41	32	34	49	36	34	26	18	87	32	61	40	66	31	72	34	76	45	59	7	11	3	2	68
TraesCS1A03G0775700	158	163	79	98	72	44	27	129	47	49	42	37	58	43	28	22	37	77	33	28	33	20	43	12	214	220	106	90	82	106	93	76	7	150	31	17	56	116	37	59	102	118	23	49	55	85	59	64	106
TraesCS1A03G0775800	18	16	32	7	29	42	18	3	34	20	5	59	31	29	2	12	8	28	18	26	21	3	90	7	56	41	47	30	27	16	24	12	3	25	22	14	33	26	18	32	19	18	14	62	11	45	46	28	14
TraesCS1A03G0776200	4	23	7	15	15	8	43	9	2	5	2	16	6	4	3	2	7	20	2	6	17	4	9	6	5	5	9	5	16	29	7	17	2	63	4	7	9	12	3	24	9	9	14	12	2	13	23	9	30
TraesCS1A03G0776300	4	8	5	5	3	4	5	13	12	5	2	7	4	0	6	2	3	9	9	4	4	9	2	3	6	3	3	5	12	8	7	6	4	20	4	8	7	9	4	0	5	10	5	5	7	11	5	6	4
TraesCS1A03G0778600	27	29	14	23	16	22	10	21	18	15	12	15	11	11	9	6	7	21	9	13	14	16	20	8	16	26	22	21	32	29	13	14	4	35	3	19	13	22	12	20	20	21	13	34	27	13	11	11	12
TraesCS1A03G0778700	4353	1934	4198	4332	6016	6691	6641	4769	5294	4814	9668	9853	5123	7296	4725	6501	4571	3622	6217	7892	2913	6205	8735	4813	6132	4219	5732	6127	4265	3439	7232	7035	552	6312	4278	7250	5547	3764	5402	10836	3243	4130	6275	8587	3955	4498	4967	5834	3936
TraesCS1A03G0778800	15	3	9	17	6	10	11	2	7	10	8	18	11	9	8	13	11	6	9	12	9	5	21	6	8	9	14	8	5	9	14	24	2	5	8	14	8	8	12	18	4	11	16	16	10	5	10	5	10
TraesCS1A03G0778900	48	39	10	13	30	12	7	44	17	11	5	25	10	7	21	14	9	26	24	12	13	24	17	12	19	37	14	9	46	36	17	14	4	75	11	22	28	16	21	23	22	41	12	21	43	34	12	4	42
TraesCS1A03G0779100	55	61	30	37	38	49	34	27	25	26	30	46	17	39	31	23	22	33	39	25	24	21	48	27	16	15	10	10	31	28	30	17	2	78	19	27	27	42	53	47	32	49	37	62	53	41	40	32	24
TraesCS1A03G0779900	121	137	35	7	2	56	16	12	4	38	7	4	2	1	3	4	2	11	5	12	3	4	8	29	5	10	2	4	245	225	282	149	1	26	30	27	2	3	87	18	4	6	32	49	180	159	17	24	2
TraesCS1A03G0780800	10	20	0	13	10	3	51	20	2	7	19	45	9	8	12	11	7	28	20	17	27	24	8	10	9	14	5	12	26	18	9	8	2	34	12	18	8	5	6	15	8	14	19	9	10	15	14	19	24
TraesCS1A03G0781200	121	89	49	68	62	47	48	69	52	43	42	60	32	53	35	33	31	80	63	57	52	56	129	37	82	85	53	41	87	101	79	67	22	205	67	67	69	80	65	78	63	69	61	99	69	88	40	48	48
TraesCS1A03G0782100	46	40	18	28	41	38	26	21	13	14	8	30	18	9	26	19	16	21	15	16	22	18	39	15	23	39	22	10	50	31	38	24	1	58	26	14	21	28	28	36	24	32	19	33	33	34	18	17	19
TraesCS1A03G0782200	59	38	38	63	93	74	83	60	66	45	72	132	69	106	39	55	36	63	80	96	49	91	116	61	66	80	56	63	78	58	81	91	0	6	1	3	60	66	79	116	53	63	109	109	128	128	159	135	62
TraesCS1A03G0782500	87	78	55	44	51	49	46	79	49	45	54	54	41	44	46	40	51	59	51	62	53	41	92	30	77	87	70	62	76	74	91	60	12	128	64	57	68	57	62	85	51	67	41	100	64	73	66	37	81
TraesCS1A03G0782700	50	27	53	35	100	67	52	75	82	56	82	109	77	66	49	71	62	58	71	69	44	59	91	28	42	49	59	69	34	27	46	56	28	52	51	72	74	76	63	75	74	53	51	100	68	37	57	56	57
TraesCS1A03G0782800	281	184	137	150	265	157	116	216	179	144	150	140	86	99	92	122	108	155	131	150	192	151	291	81	148	205	184	121	167	194	180	160	40	275	136	101	214	210	160	184	173	157	103	210	178	161	120	129	67
TraesCS1A03G0784500	198	133	101	113	137	136	76	143	92	90	110	113	58	107	77	77	78	111	120	157	90	130	240	76	90	122	84	98	131	121	138	131	18	161	72	75	114	119	129	186	64	143	99	174	101	120	96	87	86
TraesCS1A03G0784800	8	1	3	3	45	62	57	35	64	22	38	66	28	38	32	37	33	3	7	1	14	3	4	1	28	19	34	25	40	48	39	32	2	5	0	5	5	4	5	7	3	8	3	3	60	50	35	38	6
TraesCS1A03G0786600	286	323	155	158	334	205	169	281	222	120	140	266	117	148	123	126	112	302	189	157	183	160	260	108	280	324	193	208	289	268	197	206	128	567	117	205	220	280	174	255	207	299	106	338	331	265	148	165	273
TraesCS1A03G0787000	90	90	55	46	52	67	40	54	55	71	45	44	26	23	40	30	27	47	37	42	41	55	91	38	59	52	32	32	106	82	78	54	6	136	61	75	63	47	63	72	41	41	52	108	114	90	81	44	64
TraesCS1A03G0787500	3293	2158	1967	2038	2429	1737	1271	1982	1897	1558	1561	1724	1034	1053	1315	1590	1384	1591	1824	1865	1602	1620	3564	1082	1497	1835	1903	1830	2258	2263	2182	1925	587	3589	1627	2179	2292	1869	2023	2437	1576	1551	1430	3090	1990	1789	1715	1283	1659
TraesCS1A03G0789300	7	7	1	7	17	16	6	23	7	8	11	7	3	2	5	6	2	3	7	6	10	8	7	2	6	4	4	1	7	5	4	5	0	21	5	3	10	31	12	29	22	27	16	22	21	22	6	5	19
TraesCS1A03G0789400	61	147	76	61	45	80	122	37	31	88	29	93	69	53	51	61	67	69	61	97	38	43	106	58	14	28	65	25	215	247	71	98	21	297	53	159	93	23	80	120	50	29	57	150	89	170	67	74	154
TraesCS1A03G0790700	5	16	5	10	14	10	40	10	4	9	11	17	28	4	14	4	21	14	6	16	19	6	8	9	6	3	10	3	27	63	6	10	1	60	8	10	13	7	10	8	8	8	8	5	10	19	12	3	37
TraesCS1A03G0790900	34	31	13	24	13	18	19	22	10	10	17	17	7	12	12	3	8	15	12	14	16	14	18	17	8	13	12	9	21	27	21	16	3	53	11	23	7	15	11	22	5	23	15	29	35	34	10	15	13
TraesCS1A03G0791400	1	13	2	3	7	1	10	1	5	0	0	4	4	3	7	5	4	7	4	2	3	3	3	1	2	2	2	0	12	15	2	8	2	12	5	4	4	4	3	4	3	3	4	10	7	8	9	7	5
TraesCS1A03G0791600	4	9	3	16	17	10	13	17	5	8	6	19	6	6	11	6	6	12	7	10	6	13	12	9	1	3	12	0	19	19	8	16	1	20	6	12	7	8	7	11	19	15	10	13	1	7	9	8	15
TraesCS1A03G0791800	11	16	15	5	16	9	21	16	11	10	13	14	10	13	14	11	7	16	21	12	9	17	24	4	7	18	10	12	26	17	9	12	13	45	16	12	21	16	14	17	12	17	13	18	18	18	12	12	27
TraesCS1A03G0793500	200	335	133	193	297	133	219	269	141	99	107	257	157	149	165	86	125	203	133	169	211	165	189	138	229	235	128	117	353	361	158	244	69	725	153	235	186	178	94	207	220	278	189	258	211	333	161	132	492
TraesCS1A03G0794300	102	66	73	21	89	73	52	36	49	42	16	34	38	28	33	36	52	98	35	77	42	16	42	25	43	45	38	46	86	93	55	44	14	67	35	47	107	66	54	70	61	40	31	113	60	53	30	28	86
TraesCS1A03G0794800	15	50	17	29	48	26	61	9	9	23	4	53	41	16	6	9	17	24	31	24	29	5	26	17	4	7	21	8	93	91	21	29	11	91	31	57	41	9	23	22	28	10	31	24	16	57	31	18	44
TraesCS1A03G0796400	12	15	15	13	26	13	19	18	11	17	5	12	14	6	2	3	18	16	7	10	55	6	44	8	5	13	6	9	9	13	11	27	1	41	10	11	33	15	18	17	15	2	6	23	8	18	10	11	20
TraesCS1A03G0796800	123	101	109	96	75	109	86	96	122	130	100	105	80	66	73	107	89	92	103	107	109	97	198	77	80	93	97	102	107	118	114	112	35	150	74	97	122	71	131	169	96	74	78	218	96	97	114	133	88
TraesCS1A03G0797000	109	44	60	105	94	105	138	79	67	39	122	94	40	84	68	78	66	59	112	101	51	72	101	56	101	94	70	89	76	77	88	112	25	129	48	94	58	70	58	102	64	85	91	88	67	57	67	68	74
TraesCS1A03G0797200	677	570	278	345	590	408	321	540	482	224	210	312	189	199	346	362	230	684	446	565	302	245	399	119	583	676	456	383	763	566	718	588	80	840	277	272	338	414	316	432	319	456	304	419	565	559	368	278	695
TraesCS1A03G0800500	24	10	7	11	4	1	3	9	5	4	1	0	1	0	4	3	1	7	3	7	1	4	5	1	11	17	4	2	3	1	5	6	4	11	8	2	2	8	6	14	6	9	4	1	4	5	9	6	0
TraesCS1A03G0800700	61	41	16	24	54	8	10	2	9	1	0	0	0	0	1	1	0	0	1	1	32	17	25	8	23	24	0	7	5	3	1	0	7	31	11	6	9	34	9	18	47	21	7	8	59	37	23	14	60
TraesCS1A03G0801100	705	493	393	313	149	258	281	207	172	176	142	166	129	183	123	154	152	212	264	260	195	176	499	172	207	286	171	332	429	390	415	334	70	405	145	259	401	290	402	562	202	312	338	672	378	387	274	242	219
TraesCS1A03G0801400	842	581	375	312	2192	1927	1362	536	906	744	355	1250	694	447	390	393	234	721	860	815	723	423	1217	244	840	836	725	533	665	378	654	323	151	535	543	391	861	630	848	784	919	565	654	956	721	459	817	562	840
TraesCS1A03G0801800	24	30	9	3	2	19	9	11	12	11	4	7	4	5	6	5	5	5	2	6	6	8	5	6	5	2	1	4	36	21	27	20	0	21	8	8	8	8	15	5	3	8	13	9	21	21	7	9	1
TraesCS1A03G0802600	227	153	149	306	265	190	162	349	194	127	300	313	129	281	221	179	186	219	242	362	149	336	217	197	219	230	119	169	230	160	231	201	9	534	149	180	261	454	223	507	125	342	322	329	287	279	186	177	219
TraesCS1A03G0803600	219	252	100	130	215	77	65	278	132	96	114	247	129	155	205	146	97	213	162	143	142	162	169	75	225	238	115	137	271	197	160	167	86	400	69	151	187	232	113	237	122	271	151	178	223	232	110	93	340
TraesCS1A03G0803800	192	25	98	146	30	55	19	32	94	82	107	43	89	6	8	30	21	17	24	33	46	17	62	21	38	57	34	44	24	25	16	30	14	55	56	4	53	19	70	113	68	23	90	76	25	16	90	29	23
TraesCS1A03G0805700	578	553	225	302	362	323	283	416	295	244	298	420	249	275	295	320	244	224	186	226	186	245	416	206	260	318	260	187	725	615	467	276	30	627	225	242	402	401	357	522	293	379	297	545	481	398	202	206	260
TraesCS1A03G0808300	169	184	102	126	617	89	55	539	439	100	72	156	67	33	58	56	40	111	118	86	427	60	213	49	142	285	123	107	170	153	115	78	31	274	59	66	137	126	108	107	173	183	89	130	294	289	65	49	255
TraesCS1A03G0808500	33	128	36	27	194	38	171	57	40	37	54	201	128	103	160	64	55	243	42	121	119	88	37	67	82	88	20	32	72	142	47	74	8	247	27	107	64	103	24	123	69	79	59	60	41	80	101	71	152
TraesCS1A03G0808700	331	295	225	194	160	179	221	369	264	195	283	264	158	215	158	172	117	299	239	183	224	159	219	152	209	284	156	195	379	397	321	306	187	426	133	254	215	237	248	331	229	279	187	335	306	319	212	273	277
TraesCS1A03G0809100	17	25	7	9	19	19	32	23	8	6	6	15	7	11	4	8	8	19	7	7	26	7	17	11	10	34	7	19	58	35	45	61	3	28	4	9	42	56	23	96	36	53	22	55	40	57	20	16	68
TraesCS1A03G0809200	560	502	220	291	649	539	342	427	350	269	232	576	310	288	288	250	211	458	254	367	302	316	491	211	303	421	262	203	524	410	447	354	42	816	281	299	447	370	337	484	293	370	243	453	361	318	275	210	350
TraesCS1A03G0809300	17	25	2	8	15	14	5	7	7	6	4	15	8	9	9	5	5	13	7	10	3	4	8	5	13	8	4	3	5	4	5	2	0	14	2	9	12	11	8	9	6	13	2	6	7	15	6	4	12
TraesCS1A03G0809500	31	16	44	41	16	32	64	43	41	39	54	79	42	64	38	26	30	28	35	49	26	49	47	29	31	33	41	35	38	39	33	49	3	84	21	37	32	31	25	59	37	36	53	52	33	32	38	44	38
TraesCS1A03G0809600	25	13	14	7	30	18	19	20	21	18	36	27	26	32	9	17	8	15	19	11	17	12	21	10	18	20	21	9	15	18	14	14	10	37	13	21	27	14	11	32	19	22	16	41	28	36	24	23	15
TraesCS1A03G0810700	268	299	214	166	175	181	182	218	158	155	177	173	101	170	111	156	114	212	201	182	138	140	290	147	167	198	154	193	336	323	296	258	89	363	110	251	177	154	234	271	150	206	189	387	305	217	184	202	179
TraesCS1A03G0810800	35	41	6	6	9	9	6	14	4	3	6	3	1	2	5	2	3	16	7	3	4	6	4	4	7	12	3	1	49	34	44	23	4	39	13	9	2	9	8	4	11	7	6	6	50	26	8	8	4
TraesCS1A03G0810900	16	31	10	8	18	15	14	21	5	5	7	10	4	5	16	13	12	21	8	5	7	7	8	8	8	9	3	5	34	35	10	12	1	52	10	18	7	12	9	12	9	18	11	17	25	18	10	7	15
TraesCS1A03G0811000	301	295	169	159	332	296	183	387	270	200	226	257	151	179	191	171	140	262	204	197	200	187	268	125	275	286	171	182	313	299	254	166	92	497	150	201	239	277	175	292	222	287	126	279	324	369	271	227	243
TraesCS1A03G0811400	15	28	9	4	1	0	3	12	2	7	1	4	4	10	6	4	3	16	11	5	3	8	1	1	6	12	9	3	15	12	15	11	7	35	6	18	7	22	13	8	12	6	7	9	2	4	0	3	17
TraesCS1A03G0811600	170	150	125	121	121	97	102	97	106	69	96	114	50	83	64	71	71	137	99	101	98	98	166	64	129	133	102	123	129	141	145	118	69	259	81	112	108	125	94	128	93	132	84	166	152	139	89	105	114
TraesCS1A03G0812400	2	16	4	9	16	5	21	7	3	9	9	32	9	2	18	7	13	24	16	17	14	12	16	8	6	4	5	2	17	17	9	13	9	24	2	12	8	9	7	16	12	11	15	12	12	19	8	11	29
TraesCS1A03G0812500	8	6	5	8	7	11	3	6	5	4	8	4	0	6	3	14	6	4	9	6	3	5	10	4	7	4	4	5	10	8	14	11	0	12	1	6	6	3	5	9	11	2	5	14	15	17	9	13	5
TraesCS1A03G0813600	34	35	12	6	5	17	3	12	7	19	9	5	5	5	1	4	5	15	12	9	7	3	6	13	50	47	74	30	75	41	45	33	3	31	9	7	12	14	15	11	13	15	13	15	42	30	24	14	13
TraesCS1A03G0815300	219	148	111	123	155	143	107	142	111	83	136	137	71	118	73	96	96	166	123	138	110	117	183	92	127	197	119	124	134	163	119	125	22	276	83	115	143	179	124	214	170	158	123	222	167	131	143	119	123
TraesCS1A03G0815400	9	6	5	7	14	11	8	7	6	4	10	8	3	2	3	4	8	4	2	4	5	9	8	0	3	4	2	1	16	17	6	10	0	19	2	7	8	6	5	8	3	6	7	13	7	6	4	3	6
TraesCS1A03G0815700	121	118	26	51	137	105	41	99	61	56	42	78	48	20	41	47	52	79	48	39	88	42	93	27	65	131	53	33	143	107	119	66	27	236	73	23	96	100	69	70	114	131	63	79	128	101	95	25	119
TraesCS1A03G0817000	16	26	11	3	7	16	1	2	4	2	0	12	14	0	0	4	1	9	2	1	4	0	25	3	2	7	7	0	40	45	38	11	0	3	4	4	0	2	9	0	0	1	1	5	25	21	8	10	0
TraesCS1A03G0818500	106	160	101	93	154	74	85	289	164	197	208	133	93	62	82	74	78	89	76	104	114	97	157	93	89	105	86	74	151	124	98	133	22	254	79	158	153	121	80	156	118	116	96	172	115	138	117	95	138
TraesCS1A03G0818700	30	27	16	6	12	23	17	16	6	11	12	11	5	20	19	12	6	24	12	12	18	9	14	17	17	23	8	5	43	30	26	34	5	38	10	32	13	20	16	31	8	36	20	38	30	35	18	17	21
TraesCS1A03G0818800	438	406	212	176	483	243	189	331	273	191	152	289	154	145	163	164	139	345	163	206	236	200	423	119	220	332	238	165	438	430	299	272	28	600	195	172	379	352	253	323	300	322	165	400	376	327	218	175	325
TraesCS1A03G0819200	706	622	386	282	642	551	371	491	456	433	310	370	312	342	400	321	345	657	329	541	411	346	641	189	583	648	360	440	529	623	552	483	117	884	389	375	434	524	322	589	373	590	206	758	349	548	440	433	426
TraesCS1A03G0819300	277	261	120	157	199	172	127	231	167	139	144	182	94	139	127	134	108	212	159	172	161	162	262	125	142	207	154	112	276	252	250	190	33	365	118	153	205	202	212	274	137	215	167	265	222	215	142	163	183
TraesCS1A03G0820700	514	257	292	376	795	827	685	586	674	473	657	360	244	236	519	703	560	390	528	544	471	444	691	312	515	571	585	485	267	285	453	544	46	201	167	125	412	527	403	610	245	335	387	478	338	406	489	511	286
TraesCS1A03G0821600	7	8	11	2	9	4	4	6	3	4	3	3	5	7	2	1	4	5	6	7	6	6	8	2	4	12	9	10	12	10	2	4	5	12	7	13	5	1	4	6	16	11	2	5	9	5	8	6	6
TraesCS1A03G0822500	152	120	59	79	95	89	55	99	101	68	77	92	52	70	46	71	64	86	83	85	84	59	124	64	83	134	64	56	117	118	119	97	15	178	66	86	103	89	99	139	94	83	57	103	99	87	71	75	86
TraesCS1A03G0823300	166	183	82	105	176	135	125	335	138	89	138	144	73	120	93	78	59	267	130	152	146	177	167	79	154	200	105	98	182	172	140	118	35	343	52	118	174	238	137	219	99	245	95	187	236	236	120	94	161
TraesCS1A03G0823500	86	115	51	48	60	58	49	58	56	39	26	63	24	30	18	38	20	32	41	28	16	29	33	23	26	45	27	34	91	94	96	84	8	121	33	74	56	34	62	87	24	62	41	113	69	71	39	66	61
TraesCS1A03G0823600	97	101	73	71	110	83	80	86	72	37	38	89	66	57	60	65	48	79	63	72	59	79	95	61	75	74	80	51	90	84	61	85	25	159	62	97	108	129	92	141	56	91	73	143	94	114	92	103	55
TraesCS1A03G0824000	103	121	96	165	167	121	248	159	100	118	179	299	172	144	181	146	162	139	128	178	109	207	144	151	138	113	124	108	170	154	116	135	18	407	77	195	128	151	86	240	111	133	140	155	100	131	95	112	263
TraesCS1A03G0824600	14	15	14	13	16	9	9	23	11	12	18	24	9	13	13	6	9	14	19	12	9	7	16	5	17	18	12	19	16	12	15	10	23	34	12	25	6	17	14	11	7	17	14	15	11	13	8	11	14
TraesCS1A03G0824700	41	109	15	8	9	12	25	16	7	13	3	9	6	5	2	3	2	15	10	9	8	13	3	7	7	8	1	1	124	123	30	37	2	39	6	16	8	13	11	15	14	12	23	30	40	44	5	7	27
TraesCS1A03G0825100	70	96	41	52	37	19	53	23	22	18	24	42	21	28	30	22	39	46	34	41	22	20	28	24	35	31	29	27	117	98	52	62	17	174	34	47	46	61	31	49	56	60	64	73	38	60	45	27	92
TraesCS1A03G0825700	9	4	11	3	0	4	3	6	3	3	3	1	0	1	3	0	4	11	7	2	2	0	1	1	7	4	0	2	6	8	11	11	2	8	1	2	3	2	2	1	4	8	2	4	9	6	4	1	4
TraesCS1A03G0825800	63	59	39	46	90	55	42	81	54	52	46	67	50	48	38	65	33	41	57	49	41	58	84	39	42	70	63	51	67	80	53	56	6	93	20	56	47	39	32	51	35	42	49	59	99	47	32	37	46
TraesCS1A03G0826100	46	34	35	19	56	50	56	13	33	16	15	108	86	63	16	33	26	58	37	46	19	43	61	25	39	42	33	51	30	42	33	62	10	56	35	49	20	25	17	80	21	28	21	61	33	43	45	63	32
TraesCS1A03G0826500	22	17	9	15	4	7	6	12	8	4	2	10	10	4	5	5	5	13	12	6	6	5	9	12	4	10	6	5	20	11	19	22	9	19	2	8	3	8	12	6	11	3	11	22	20	20	8	7	5
TraesCS1A03G0826800	152	182	87	59	193	131	142	113	71	71	68	76	32	88	75	72	86	93	72	102	62	64	123	65	77	108	51	73	186	163	144	127	36	288	60	128	101	144	117	147	100	131	72	185	133	143	60	78	116
TraesCS1A03G0827000	10	54	15	19	49	17	56	81	18	11	35	30	12	16	48	16	32	43	31	13	25	47	15	29	22	18	8	5	44	46	20	34	4	207	7	38	27	38	11	30	38	39	8	24	26	37	16	18	53
TraesCS1A03G0827300	254	256	279	258	333	259	339	424	243	329	435	413	185	295	324	300	199	360	256	357	292	411	393	267	328	339	317	225	326	302	241	330	129	711	174	487	292	274	211	414	237	288	210	441	237	257	240	310	315
TraesCS1A03G0828400	7	0	17	16	0	25	21	0	4	0	0	1	4	2	5	39	30	8	23	35	16	13	42	18	3	0	19	15	0	0	15	30	0	0	11	16	9	0	15	22	0	1	27	23	1	0	20	8	1
TraesCS1A03G0829000	14	18	18	60	17	16	53	70	15	24	62	36	24	5	63	68	55	12	16	18	13	43	24	38	17	16	10	18	22	30	19	61	0	26	11	27	11	15	10	31	6	12	20	14	6	21	15	22	108
TraesCS1A03G0829100	35	47	9	13	28	18	52	30	16	20	25	22	14	15	33	20	27	34	13	30	21	38	28	18	24	19	19	15	49	59	32	28	1	47	11	26	18	36	17	28	16	32	20	31	37	36	19	20	30
TraesCS1A03G0829300	6	2	4	3	0	7	11	2	2	7	0	0	0	1	0	0	2	3	5	4	2	1	2	5	2	3	3	4	0	0	11	8	3	6	3	1	3	1	6	4	1	0	1	5	7	5	11	11	0
TraesCS1A03G0830000	32	122	17	13	422	125	101	295	125	72	75	154	39	66	46	33	13	67	35	42	55	90	33	21	97	100	21	22	137	137	167	124	67	390	67	82	80	144	75	122	226	168	79	128	88	120	51	70	135
TraesCS1A03G0830300	54	65	18	43	115	109	173	158	95	80	200	222	62	150	102	80	46	108	69	111	44	89	58	74	43	76	17	63	68	94	94	145	25	197	48	107	48	59	53	197	48	55	105	97	6	3	4	5	53
TraesCS1A03G0830500	136	113	67	79	111	105	107	171	90	90	121	66	40	69	59	74	62	76	51	68	54	88	106	62	78	93	74	79	107	88	76	82	26	192	45	79	84	105	76	105	63	78	51	125	83	96	57	62	95
TraesCS1A03G0830600	187	197	114	134	144	114	127	134	98	96	118	166	90	97	50	50	57	96	61	77	106	97	115	102	77	96	61	68	165	143	134	166	23	301	68	115	147	135	118	173	95	104	87	134	151	145	112	92	91
TraesCS1A03G0832500	4	5	2	4	14	9	3	7	8	9	0	7	2	0	4	4	2	4	5	5	7	4	6	2	6	7	4	1	5	6	5	4	0	12	6	4	7	6	5	8	8	6	6	8	5	9	6	6	8
TraesCS1A03G0833300	5	1	0	4	3	4	7	34	12	13	13	57	8	15	2	0	2	0	0	3	1	1	2	0	9	10	1	4	0	0	1	0	0	1	0	0	0	3	2	0	0	0	2	0	10	4	0	0	5
TraesCS1A03G0833700	7	1	14	18	8	15	31	7	17	36	25	22	33	23	12	19	9	18	11	28	7	37	27	87	6	12	19	17	10	11	29	12	2	43	14	22	17	1	18	36	20	3	19	21	9	11	30	9	12
TraesCS1A03G0834600	622	471	440	359	815	564	483	650	449	362	432	453	312	311	266	360	272	582	512	643	466	474	867	299	437	489	320	391	617	561	555	468	238	931	346	534	632	548	516	856	441	596	462	896	436	487	346	435	492
TraesCS1A03G0835900	412	195	207	199	146	238	162	88	186	139	137	106	154	101	121	132	141	138	117	276	102	122	249	99	201	140	122	172	188	222	417	253	10	175	107	162	218	201	160	303	45	99	118	294	147	155	169	136	165
TraesCS1A03G0836000	64	43	62	67	50	81	69	57	72	45	60	52	41	41	46	44	37	46	73	66	59	49	77	24	58	61	81	71	44	50	76	43	21	98	45	70	49	43	68	90	29	68	76	90	47	60	50	44	46
TraesCS1A03G0836300	20	10	15	21	2	6	6	6	5	3	11	8	1	3	7	3	5	7	3	3	1	5	3	4	11	9	5	12	4	5	8	8	1	8	2	10	7	4	2	12	2	2	6	10	4	4	3	13	12
TraesCS1A03G0837200	372	252	146	165	201	190	169	241	176	147	152	146	85	160	150	135	127	173	132	187	166	184	277	123	167	211	171	141	277	257	281	216	25	386	126	163	188	217	173	263	139	201	161	285	230	276	184	189	179
TraesCS1A03G0837600	111	177	57	62	152	71	137	259	90	87	138	217	80	122	153	148	83	167	70	164	100	123	132	76	103	117	79	52	177	149	143	213	14	305	113	164	181	203	110	305	156	205	103	162	102	148	100	144	162
TraesCS1A03G0837800	3	14	6	27	2	8	38	0	0	20	1	2	13	0	0	6	21	1	3	6	0	0	8	4	0	0	0	1	21	27	9	4	0	34	9	21	5	0	3	8	0	0	5	9	2	5	16	9	2
TraesCS1A03G0838000	179	143	89	80	27	69	59	34	38	45	46	51	42	57	34	37	41	33	60	49	24	37	94	41	16	36	28	39	239	206	209	132	8	122	61	84	63	56	115	97	34	47	70	120	119	106	67	46	51
TraesCS1A03G0838800	130	145	108	81	100	96	82	195	92	91	122	201	91	140	105	105	93	180	72	111	110	103	160	76	130	129	75	96	178	203	194	150	16	261	59	146	190	187	118	239	133	128	111	160	115	164	65	107	219
TraesCS1A03G0838900	5	0	10	15	1	9	9	0	6	3	8	6	7	9	5	18	21	1	10	9	2	7	16	12	1	0	4	10	1	2	7	6	0	0	5	8	1	0	3	9	0	0	2	2	0	2	5	7	1
TraesCS1A03G0839000	95	103	56	43	2	26	58	36	48	46	20	52	53	56	32	43	38	62	36	51	37	36	67	27	72	73	65	56	102	149	95	74	6	134	43	68	46	57	61	76	56	82	44	107	99	90	76	72	70
TraesCS1A03G0839100	463	451	229	195	295	255	212	225	245	192	134	183	132	160	154	184	141	307	215	274	198	168	375	148	235	333	187	249	510	457	470	373	36	540	198	230	232	266	227	357	155	283	178	411	364	369	291	249	236
TraesCS1A03G0839200	85	93	19	23	40	27	10	41	22	14	7	17	19	14	19	14	19	38	25	20	37	19	32	18	29	45	14	15	79	49	63	44	9	93	20	9	39	49	44	32	60	34	23	27	91	68	24	25	34
TraesCS1A03G0839300	1	106	3	17	6	0	26	28	3	2	6	3	1	1	15	3	7	9	3	3	1	22	3	15	7	10	2	2	27	90	11	26	2	234	1	20	8	6	0	15	3	9	4	6	8	51	2	12	26
TraesCS1A03G0839500	110	84	50	71	97	102	93	120	101	57	116	88	46	75	72	55	75	100	87	118	94	102	144	71	76	100	75	97	80	77	108	92	28	157	69	67	76	92	82	141	72	95	91	146	111	114	110	93	95
TraesCS1A03G0839600	40	57	27	44	8	10	16	22	2	6	8	10	9	15	3	4	4	28	33	5	12	11	6	8	59	49	26	21	11	15	8	9	1	17	3	2	9	17	1	10	3	9	2	5	5	12	13	6	15
TraesCS1A03G0840000	583	552	265	295	422	410	232	461	352	304	231	324	174	198	150	157	132	400	338	273	292	186	344	175	325	450	172	197	570	473	473	326	79	673	217	239	324	316	327	367	259	299	234	467	569	445	322	341	254
TraesCS1A03G0840900	18	12	6	9	6	7	4	7	5	5	3	4	6	1	2	2	5	5	11	6	9	4	5	3	6	6	4	5	23	17	13	9	3	13	6	6	5	1	4	6	9	3	6	6	12	5	4	6	7
TraesCS1A03G0841000	58	26	21	32	26	17	15	27	20	19	23	17	7	15	19	12	11	17	21	17	12	10	23	10	16	17	14	22	24	29	25	18	10	51	11	32	46	31	21	46	21	26	15	40	38	18	22	12	17
TraesCS1A03G0841600	17	16	4	1	5	7	4	3	1	1	5	8	1	2	4	1	2	6	1	8	2	2	2	2	5	3	3	1	11	5	6	6	0	7	1	4	6	2	1	5	7	3	3	7	9	7	2	3	2
TraesCS1A03G0842800	58	59	34	11	6	24	149	3	5	18	6	3	6	7	5	8	22	17	31	27	4	11	25	16	1	7	4	11	68	114	53	39	2	103	22	39	12	5	18	27	4	15	24	47	57	41	14	27	17
TraesCS1A03G0843400	156	135	71	50	122	131	80	250	130	108	184	115	71	153	157	124	78	119	44	98	97	143	157	89	119	144	94	105	212	230	232	203	38	305	80	110	92	169	116	207	68	119	117	171	124	168	114	116	92
TraesCS1A03G0843500	5	14	3	3	4	4	2	2	0	0	0	4	4	1	5	5	1	4	4	1	3	1	2	0	5	3	7	6	7	2	3	1	3	6	4	5	3	6	2	6	5	6	4	4	5	6	2	2	0
TraesCS1A03G0843600	80	86	45	56	61	51	47	109	65	60	65	68	33	36	39	51	32	51	50	48	53	76	71	47	57	72	49	68	93	85	74	61	20	153	31	62	74	67	56	52	40	65	49	98	79	84	48	50	62
TraesCS1A03G0843800	0	9	6	4	0	4	7	0	1	5	0	1	1	1	0	0	1	1	5	5	1	0	2	5	0	2	2	0	14	9	3	6	1	16	5	22	1	0	5	3	0	0	3	4	7	12	13	8	3
TraesCS1A03G0845300	266	285	218	153	249	185	136	169	193	118	126	209	126	119	106	124	88	242	133	184	160	124	237	108	148	251	182	145	268	292	223	191	44	346	98	160	254	220	197	291	204	181	131	321	203	204	154	216	141
TraesCS1A03G0845500	64	80	51	64	89	51	105	73	36	31	31	84	34	60	52	34	49	183	55	58	108	47	73	18	94	64	17	46	82	110	48	48	4	168	48	56	63	68	45	76	105	77	40	54	64	77	89	61	134
TraesCS1A03G0846000	499	434	287	354	260	131	86	388	154	123	163	167	108	117	58	60	49	317	152	117	117	66	114	48	306	450	185	186	176	190	113	115	68	663	143	115	162	216	125	218	196	249	96	225	141	220	134	174	261
TraesCS1A03G0846100	316	239	183	263	98	56	39	171	87	65	85	102	57	85	32	7	19	174	52	42	69	22	35	19	220	229	98	91	43	78	40	34	31	312	52	34	63	88	30	73	55	74	20	44	74	107	102	122	63
TraesCS1A03G0846400	32	9	27	15	22	17	3	25	31	37	17	7	15	4	7	7	6	8	10	4	48	18	72	11	21	50	119	48	18	16	16	14	6	15	15	5	31	15	28	14	27	21	14	50	26	15	8	6	23
TraesCS1A03G0847000	71	37	76	45	97	127	82	43	68	86	19	32	48	31	32	51	81	25	45	79	102	25	199	26	35	26	83	84	14	10	57	44	16	27	40	57	113	16	121	71	60	17	42	134	28	16	62	53	27
TraesCS1A03G0847500	241	224	138	98	154	208	131	115	170	149	69	173	141	120	112	107	99	185	120	174	136	75	241	67	123	162	266	168	318	313	289	299	39	275	129	161	227	137	239	252	126	133	113	325	125	200	210	155	82
TraesCS1A03G0850600	72	48	34	42	44	46	24	49	28	24	38	0	0	0	28	20	29	37	44	32	41	30	56	13	32	25	23	28	52	39	44	35	23	76	35	38	45	28	30	54	28	43	20	61	48	41	31	36	40
TraesCS1A03G0851300	8	16	4	2	6	4	1	17	8	6	2	2	3	4	4	2	6	15	4	3	13	10	6	3	4	6	0	1	3	13	9	6	0	22	2	6	4	11	13	6	10	9	2	3	8	14	3	4	10
TraesCS1A03G0851600	112	179	67	128	99	78	199	173	67	78	150	143	94	77	115	89	124	152	145	123	113	124	105	128	117	90	47	78	179	155	102	166	25	375	67	151	109	158	69	188	146	172	143	158	146	172	161	158	302
TraesCS1A03G0851700	45	37	30	32	19	14	23	33	15	7	27	16	18	34	19	19	21	20	24	28	21	31	66	13	30	18	28	39	19	28	26	27	8	38	10	34	26	37	27	36	21	32	30	46	34	25	22	16	24
TraesCS1A03G0851800	339	568	193	220	411	322	341	407	172	142	168	327	148	211	122	104	112	326	208	237	213	212	190	158	256	250	104	150	461	483	244	247	105	871	125	296	217	333	204	314	186	308	195	351	285	371	151	161	367
TraesCS1A03G0852200	3	12	3	12	6	1	11	8	2	2	4	13	9	2	17	6	18	4	5	6	3	2	3	2	3	5	5	1	18	28	7	9	1	33	3	9	10	4	2	2	14	9	8	10	3	10	13	3	13
TraesCS1A03G0853300	344	246	184	100	399	470	290	265	295	270	159	152	143	154	125	127	139	233	147	261	189	180	405	115	114	199	146	137	288	354	294	270	41	385	168	154	290	212	253	313	204	285	217	593	274	304	272	222	258
TraesCS1A03G0854100	12	9	6	10	9	7	4	14	12	10	13	13	6	6	8	6	7	10	17	7	6	5	10	10	5	17	4	3	20	18	18	15	4	31	3	11	17	17	12	16	11	4	11	14	34	11	10	13	17
TraesCS1A03G0854200	41	30	13	19	1	7	2	43	12	31	42	17	8	5	24	22	18	14	12	19	11	15	30	18	18	21	18	9	24	19	7	19	2	39	13	7	15	15	13	15	14	26	20	18	24	15	16	13	14
TraesCS1A03G0854400	151	110	95	84	75	74	84	56	69	71	73	117	59	65	60	54	53	89	64	72	81	55	111	57	65	106	94	78	138	165	120	103	19	176	67	101	111	70	100	146	4	8	3	4	151	106	97	117	62
TraesCS1A03G0855100	193	139	139	146	155	127	116	151	93	115	138	119	71	129	104	112	92	119	110	158	140	136	258	81	83	162	127	146	147	131	144	129	35	234	80	124	172	140	133	222	121	162	101	237	123	139	110	95	116
TraesCS1A03G0855200	17	27	14	13	11	7	7	11	7	1	7	25	7	13	12	6	3	14	3	5	10	12	14	6	26	18	8	4	22	17	6	14	2	31	6	11	14	18	4	15	11	15	6	7	9	17	7	10	35
TraesCS1A03G0855800	25	32	21	24	24	16	22	34	25	19	16	16	13	16	21	14	16	36	20	19	13	17	21	8	21	22	25	21	36	43	15	17	15	46	9	18	34	24	15	31	17	38	28	34	20	17	20	25	18
TraesCS1A03G0855900	67	120	46	53	98	42	61	82	66	31	40	62	34	46	39	38	26	49	37	41	42	41	60	26	45	59	41	40	96	119	56	59	14	143	23	45	43	37	38	59	47	50	36	58	53	63	36	39	63
TraesCS1A03G0856000	9	10	7	8	3	4	4	1	10	1	0	7	4	6	2	4	1	5	6	4	7	3	11	3	7	2	3	1	2	5	3	3	5	17	1	5	9	2	2	3	5	9	5	9	1	3	6	4	1
TraesCS1A03G0856100	57	74	19	19	25	33	18	20	20	18	9	23	14	12	18	23	19	19	20	19	15	9	31	8	10	22	11	7	62	94	51	29	4	60	19	12	28	16	34	30	12	28	13	51	49	45	20	23	7
TraesCS1A03G0856700	23	37	5	28	59	22	14	43	37	10	8	24	4	3	19	16	13	59	21	28	19	28	17	6	30	52	22	8	28	27	7	5	0	29	7	1	12	10	3	10	25	47	27	26	66	63	33	21	4
TraesCS1A03G0858000	14	14	3	2	341	22	7	138	57	8	7	2	1	0	26	13	12	210	83	21	249	32	45	28	99	276	29	54	131	82	6	41	64	338	9	10	43	138	14	42	153	196	14	16	21	25	1	0	13
TraesCS1A03G0858300	210	104	115	125	149	100	145	280	143	106	238	166	97	139	127	144	137	114	117	115	107	187	201	106	150	122	125	146	156	104	182	148	19	242	85	162	114	142	108	160	68	123	128	152	188	125	108	110	149
TraesCS1A03G0858500	5967	4847	4412	2533	2331	3229	2503	1689	1842	2202	1089	1112	1100	1159	1393	2067	1436	1838	1960	2496	1520	1154	3156	1711	1197	2319	1906	1812	5719	4758	4825	3621	630	4746	2021	4253	2805	1561	4090	4313	1593	1958	2661	6450	5428	4436	2867	2884	2135
TraesCS1A03G0859800	23	21	34	46	8	7	19	10	20	13	11	308	47	63	8	1	6	18	15	6	8	2	6	4	31	28	19	14	10	7	12	11	10	20	3	6	9	5	5	14	12	13	9	9	7	11	18	22	7
TraesCS1A03G0859900	351	287	197	175	154	213	161	225	208	160	211	155	114	176	158	163	118	184	197	238	178	161	352	134	196	250	230	229	269	306	276	200	22	429	146	215	297	257	241	319	115	204	164	324	241	254	154	209	152
TraesCS1A03G0860000	31	34	12	16	28	8	6	14	13	4	7	18	6	7	10	13	5	21	15	8	21	4	13	8	18	16	12	7	34	27	29	18	5	48	7	6	12	14	21	19	28	13	10	4	31	24	22	11	20
TraesCS1A03G0860800	38	27	21	37	6	1	3	6	2	4	3	5	5	2	4	5	2	24	17	3	17	4	2	0	6	22	3	5	21	27	7	9	26	69	1	6	3	12	2	3	14	20	1	1	15	15	10	10	36
TraesCS1A03G0862100	119	129	54	95	2	0	3	76	9	50	61	0	0	2	5	3	0	9	1	2	0	0	0	0	27	27	0	26	145	153	111	106	0	0	0	0	8	3	4	3	2	3	2	5	74	81	46	58	3
TraesCS1A03G0862600	1	18	2	5	21	7	51	3	3	6	0	31	23	2	3	3	7	29	5	12	5	1	1	3	20	3	3	0	15	28	3	9	1	1	5	1	9	6	0	12	2	6	1	6	1	9	13	4	27
TraesCS1A03G0863500	37	24	9	9	11	28	19	11	10	8	8	11	4	15	11	12	12	14	10	7	12	7	15	15	8	19	4	9	31	33	25	22	0	27	9	7	9	11	12	20	11	14	10	22	18	22	15	12	10
TraesCS1A03G0863600	126	153	139	66	347	346	254	138	152	199	93	243	199	151	124	143	97	327	146	266	312	136	492	99	133	179	296	146	157	140	163	165	32	191	164	192	230	133	196	280	87	152	97	481	102	128	404	233	119
TraesCS1A03G0863900	362	322	193	217	396	362	315	369	232	199	187	523	290	253	187	197	131	383	261	294	222	256	409	177	409	383	265	190	349	311	354	260	39	616	184	262	250	363	223	353	216	351	208	492	302	255	299	178	298
TraesCS1A03G0864200	33	18	8	7	28	46	28	31	22	23	20	71	24	73	11	12	14	53	37	53	32	34	34	13	46	56	10	26	41	36	53	34	2	20	5	21	23	23	8	40	14	48	11	27	28	64	34	27	45
TraesCS1A03G0864500	21	55	7	10	45	19	44	12	16	5	4	41	25	26	35	18	16	58	16	28	28	19	20	8	33	24	7	15	18	20	8	9	15	80	19	33	36	43	15	47	43	66	26	39	31	41	15	21	29
TraesCS1A03G0864800	6	3	0	6	8	5	4	14	7	7	13	9	10	6	2	2	3	2	0	1	2	1	3	2	7	9	9	2	14	13	7	9	1	27	5	7	13	18	12	23	31	15	9	15	9	5	6	7	3
TraesCS1A03G0864900	40	33	25	22	23	15	8	43	31	18	14	41	13	16	19	19	14	22	20	18	25	24	52	11	29	42	29	28	37	45	42	32	6	64	20	21	30	37	19	30	29	46	22	36	1	2	0	0	29
TraesCS1A03G0865000	27	42	31	9	11	17	31	21	10	20	26	11	11	16	10	15	23	19	9	12	9	4	14	8	12	13	19	11	46	36	31	56	14	41	18	34	21	17	32	34	14	20	21	45	44	21	24	32	14
TraesCS1A03G0866200	140	184	60	77	145	145	125	242	147	106	155	127	71	100	134	116	117	193	108	147	140	278	188	161	177	185	100	74	212	182	137	133	14	347	89	162	139	192	114	211	227	272	187	296	169	180	108	111	253
TraesCS1A03G0867000	1	8	5	9	6	2	25	4	1	9	5	15	7	6	11	8	10	14	5	18	6	5	4	5	7	2	5	1	14	19	6	9	2	20	7	9	3	5	2	9	11	8	11	14	1	4	7	6	27
TraesCS1A03G0867300	7	4	6	3	6	11	7	19	11	4	11	6	2	2	7	6	5	13	5	10	6	2	5	4	13	7	2	5	11	4	3	4	1	5	0	10	4	10	5	10	5	15	8	9	10	14	4	11	8
TraesCS1A03G0868400	107	112	52	83	61	65	82	50	44	33	55	63	28	61	36	62	64	80	50	75	54	47	53	45	59	71	47	51	112	97	84	125	12	170	40	61	92	84	118	136	85	83	67	97	103	83	82	65	69
TraesCS1A03G0868700	85	45	38	39	101	48	68	155	84	63	109	72	42	71	79	65	61	66	59	81	102	121	132	59	78	86	55	52	71	61	81	80	42	84	29	61	118	116	77	149	87	107	83	122	115	102	81	99	89
TraesCS1A03G0868800	38	30	22	20	29	23	17	25	11	16	28	21	11	12	15	18	14	26	20	28	25	30	39	11	35	24	19	25	32	28	24	16	7	56	9	19	19	43	28	33	38	45	22	36	59	42	30	21	33
TraesCS1A03G0868900	636	724	389	400	541	354	307	544	404	294	228	532	281	267	267	270	253	625	444	401	441	309	511	321	435	474	324	303	732	632	508	506	158	1092	318	475	118	120	81	115	514	540	406	622	592	609	432	419	571
TraesCS1A03G0869500	28	53	21	15	26	25	8	33	15	16	15	19	12	17	16	13	12	28	19	15	20	24	23	18	13	42	8	13	57	55	62	42	11	65	6	18	42	44	59	46	37	31	28	46	76	75	35	26	26
TraesCS1A03G0869800	291	253	195	177	319	288	206	349	420	218	219	328	179	270	229	173	195	359	232	302	252	237	377	166	251	355	256	239	311	269	362	275	74	374	158	234	364	332	275	433	280	278	267	522	242	273	246	254	258
TraesCS1A03G0870100	215	261	169	85	241	239	142	182	163	143	129	165	129	193	131	187	121	243	117	193	150	122	229	94	196	220	128	130	194	190	239	182	64	334	104	189	263	204	209	342	175	243	96	319	241	310	169	219	190
TraesCS1A03G0870900	37	36	12	20	20	8	8	26	22	9	13	7	8	6	13	7	10	9	18	10	11	8	22	8	13	12	12	10	28	22	21	15	2	46	11	14	19	21	31	31	25	13	22	28	39	44	20	17	12
TraesCS1A03G0871500	16	14	5	4	9	5	3	6	1	5	3	5	9	5	8	6	6	17	9	6	13	4	3	3	6	11	3	1	15	14	14	17	2	16	7	6	10	14	7	14	10	18	5	13	18	30	8	9	9
TraesCS1A03G0872300	5	13	8	14	5	2	9	1	2	1	0	4	2	3	2	2	4	4	2	4	2	3	3	10	1	8	4	3	8	6	6	6	2	16	3	5	1	4	8	4	6	5	3	8	3	8	3	6	3
TraesCS1A03G0873200	435	311	106	96	481	184	106	459	410	107	52	282	109	84	178	90	52	217	100	85	331	234	312	60	436	613	177	170	436	321	198	152	240	576	184	128	457	470	295	135	349	459	121	313	661	631	217	135	532
TraesCS1A03G0873700	48	50	61	49	29	65	124	25	41	64	222	94	55	125	70	141	142	18	116	179	35	49	89	124	27	34	82	73	63	49	49	99	6	47	32	126	66	17	69	179	32	29	75	135	34	22	24	42	32
TraesCS1A03G0873800	33	30	46	34	42	42	21	41	43	35	31	26	20	11	14	18	13	29	27	20	61	27	157	17	26	36	73	33	25	24	23	23	6	39	31	10	24	30	42	40	31	37	25	41	58	70	83	55	25
TraesCS1A03G0874000	24	11	26	21	15	32	32	58	38	47	58	27	14	21	13	21	29	26	23	25	12	18	47	35	19	10	19	17	31	24	35	38	7	43	12	41	21	18	32	38	21	21	26	27	10	22	35	32	25
TraesCS1A03G0874100	445	456	183	158	161	204	157	240	146	212	142	184	142	138	125	161	121	178	166	191	104	147	190	126	198	222	162	127	514	455	458	297	41	435	113	231	226	252	261	304	169	213	203	388	474	426	218	199	193
TraesCS1A03G0874400	6	53	5	9	19	32	55	2	8	4	5	19	26	16	3	5	30	4	5	7	31	13	2	8	13	6	19	12	39	50	2	5	2	4	1	1	0	0	0	0	0	0	0	0	6	24	3	0	65
TraesCS1A03G0874600	318	174	340	259	107	201	149	122	260	228	190	166	133	133	146	225	220	136	204	266	119	88	428	107	164	147	240	325	216	210	413	275	24	210	149	156	237	141	310	344	68	95	167	416	112	145	247	209	81
TraesCS1A03G0874700	48	51	39	33	72	42	52	48	25	22	36	63	15	43	26	27	25	48	34	66	33	24	53	25	44	46	31	56	48	43	51	40	31	94	36	58	58	69	43	90	47	42	39	74	48	75	50	60	50
TraesCS1A03G0874800	4	11	6	7	16	12	68	10	0	5	3	22	3	14	0	8	1	21	5	10	46	98	16	29	25	17	8	9	6	0	6	3	2	32	1	10	6	2	4	23	4	19	17	6	11	10	7	3	28
TraesCS1A03G0875300	2	6	1	4	2	1	9	3	0	1	2	15	3	2	3	9	2	29	8	6	7	5	2	0	2	4	0	0	6	2	0	4	0	30	3	6	7	0	9	9	7	7	10	3	4	5	7	1	15
TraesCS1A03G0875600	67	63	43	37	70	22	20	56	38	28	19	45	19	5	18	24	18	50	29	43	46	42	32	26	24	47	21	30	59	32	36	35	22	75	22	30	60	46	23	38	63	33	35	47	49	42	16	27	79
TraesCS1A03G0876000	156	135	68	113	139	195	170	179	144	96	148	143	79	145	136	105	105	147	107	126	95	140	183	97	148	134	106	99	174	143	191	132	16	202	78	103	119	140	113	177	55	132	105	141	139	144	101	105	94
TraesCS1A03G0876600	3	14	3	1	2	5	12	3	0	4	2	15	4	6	0	3	1	5	1	4	5	10	0	0	8	2	1	5	2	8	8	3	4	9	5	7	4	4	2	8	1	15	3	1	10	10	3	3	10
TraesCS1A03G0876900	75	57	32	27	47	38	21	106	46	39	50	64	37	36	34	39	24	33	36	42	39	42	71	23	65	55	50	40	48	37	62	43	21	58	24	40	42	52	43	56	30	46	13	72	58	75	28	31	49
TraesCS1A03G0877600	146	89	84	72	124	119	111	153	113	66	73	74	47	72	52	75	53	61	80	79	124	100	177	60	86	115	90	103	69	74	90	102	44	107	37	78	99	100	119	93	88	101	64	132	181	167	104	126	50
TraesCS1A03G0879000	24	76	21	0	1	19	9	0	0	12	0	0	1	1	0	0	0	0	7	0	0	0	0	12	0	0	0	0	170	137	51	77	0	11	10	18	0	0	30	1	0	0	6	20	49	62	5	14	0
TraesCS1A03G0879600	46	92	20	1	0	15	8	0	0	12	0	0	0	1	1	2	0	0	4	0	0	0	0	16	1	0	0	0	266	209	64	108	1	16	7	19	0	0	20	2	1	2	8	12	60	83	10	18	0
TraesCS1A03G0879700	81	71	44	66	83	104	77	69	70	71	85	61	57	83	42	51	40	49	36	25	85	40	91	87	24	27	31	36	94	91	189	167	2	121	29	34	41	40	65	45	60	22	33	38	58	50	58	49	64
TraesCS1A03G0879800	49	34	28	28	94	32	11	8	53	22	6	37	38	9	6	14	13	24	19	5	105	13	79	8	17	34	94	36	27	27	17	16	23	48	28	10	84	33	48	8	67	22	21	19	30	17	50	26	47
TraesCS1A03G0880000	740	619	350	369	476	430	349	523	458	316	391	363	245	313	248	249	270	516	425	434	503	364	704	284	436	500	235	415	503	482	511	489	223	962	337	355	477	529	432	651	462	507	327	570	565	625	458	432	337
TraesCS1A03G0881200	4	15	6	13	52	11	35	13	8	4	4	23	3	5	13	6	17	30	11	8	24	8	14	8	13	18	14	4	39	43	15	16	9	58	7	17	30	18	8	13	34	19	11	12	10	10	14	10	99
TraesCS1A03G0881300	334	267	172	160	451	395	302	110	284	166	100	661	350	270	86	209	131	469	319	289	303	186	356	127	371	275	196	143	258	239	320	258	45	327	156	211	441	263	289	433	428	286	150	343	203	287	286	206	410
TraesCS1A03G0881400	35	31	21	5	11	9	3	42	13	19	8	10	6	2	8	12	2	9	7	2	17	12	20	13	9	11	5	4	80	69	97	45	6	20	6	5	9	10	33	9	7	15	9	10	53	31	13	8	19
TraesCS1A03G0881500	9	11	8	7	7	5	25	11	5	6	9	7	8	6	11	4	9	7	6	14	8	7	6	4	6	10	4	10	9	18	6	8	10	27	4	12	8	6	8	13	13	6	6	11	6	12	6	14	26
TraesCS1A03G0881600	25	43	18	2	1	16	8	4	0	5	1	3	0	2	0	4	1	4	2	8	2	5	0	15	1	2	0	1	60	53	69	46	0	24	4	3	1	4	30	4	1	4	3	6	52	50	5	22	3
TraesCS1A03G0881700	90	69	48	58	67	57	55	97	64	53	54	60	34	40	46	53	51	62	46	49	58	54	88	40	71	64	45	52	67	86	80	53	23	116	40	54	49	56	62	78	46	82	55	99	83	87	67	41	67
TraesCS1A03G0881800	32	85	31	6	1	14	8	0	0	22	3	0	4	1	1	5	0	0	4	2	3	0	4	6	0	1	1	4	159	151	69	38	0	33	12	24	1	3	24	7	3	1	16	20	100	68	3	15	4
TraesCS1A03G0882700	210	145	76	101	84	67	73	100	101	83	62	144	84	105	71	71	67	99	68	108	68	74	154	51	96	111	87	81	162	146	126	101	19	207	93	97	125	124	101	154	61	107	80	159	145	115	89	84	122
TraesCS1A03G0884800	255	115	171	233	191	230	239	217	166	156	365	313	185	269	191	216	221	225	270	259	113	216	292	178	215	185	176	219	147	136	209	232	44	331	148	252	168	194	153	332	176	247	282	365	207	164	199	222	240
TraesCS1A03G0885500	115	112	101	126	121	72	79	130	60	57	49	82	54	57	62	61	62	112	86	101	98	81	151	56	83	110	66	82	150	126	91	96	49	180	47	89	198	184	164	231	97	111	61	122	129	99	71	81	119
TraesCS1A03G0885600	23	18	11	11	24	8	9	13	6	3	2	15	7	10	4	5	5	9	6	5	24	6	12	4	14	14	14	11	11	15	10	6	10	18	4	4	19	13	12	8	20	12	7	7	15	18	6	15	17
TraesCS1A03G0885700	146	144	87	53	217	128	86	208	137	121	117	132	93	102	97	63	66	82	70	69	143	106	137	55	96	189	101	135	130	102	75	84	31	204	67	100	158	179	106	177	105	136	51	144	113	118	79	92	116
TraesCS1A03G0886300	119	111	68	54	84	93	101	95	68	70	75	102	71	75	64	79	90	95	88	98	60	44	62	85	59	61	45	30	195	156	154	226	52	231	69	136	94	75	182	188	109	116	81	136	166	140	131	131	118
TraesCS1A03G0886400	258	201	366	233	417	478	631	268	510	383	744	1214	468	919	753	824	630	641	372	642	203	364	532	311	859	457	421	598	175	130	220	229	70	421	175	699	423	360	346	945	155	400	304	520	165	417	468	348	269
TraesCS1A03G0887400	536	294	529	405	426	400	562	863	459	819	1666	402	272	723	683	674	614	521	552	1134	500	899	1158	774	565	476	589	814	341	334	571	620	125	689	330	995	703	575	632	1461	223	443	550	1078	230	251	244	253	436
TraesCS1A03G0887700	32	35	15	25	182	145	122	69	51	22	19	28	12	22	104	89	93	145	143	112	144	131	221	57	159	130	143	81	27	27	33	27	35	345	90	113	172	223	157	237	149	216	143	200	205	174	143	116	172
TraesCS1A03G0887800	161	121	135	114	130	116	106	138	119	91	106	109	59	113	103	109	99	94	98	117	94	102	220	84	98	142	104	139	152	117	154	130	18	166	87	122	172	149	119	227	85	125	81	190	136	123	109	129	113
TraesCS1A03G0888000	8	5	3	10	6	7	13	1	1	5	1	5	12	1	4	1	9	3	7	10	9	3	9	3	0	2	2	0	11	9	13	10	2	5	5	5	13	1	2	8	14	6	4	2	2	0	2	1	9
TraesCS1A03G0888300	17	13	6	10	19	6	10	12	15	12	7	12	10	6	7	10	11	6	4	2	2	8	10	6	8	12	18	2	10	14	10	7	1	34	5	10	5	10	7	16	4	9	6	7	5	13	11	7	13
TraesCS1A03G0888500	78	165	93	85	29	35	48	200	85	85	162	109	44	170	50	51	58	185	87	167	99	123	128	99	119	156	92	101	101	110	109	157	30	463	66	163	112	258	93	257	94	227	70	171	72	138	78	129	118
TraesCS1A03G0889200	228	153	147	81	102	125	106	78	94	90	47	78	51	80	40	50	57	106	64	105	88	56	149	60	79	117	102	87	214	188	181	133	17	199	80	116	88	89	116	155	88	97	102	206	208	162	107	118	95
TraesCS1A03G0889400	27	24	15	15	11	15	7	18	11	11	10	11	3	5	9	9	12	20	14	12	5	6	11	3	21	12	10	10	31	31	27	11	6	32	12	12	22	19	20	26	4	20	7	14	27	15	9	6	17
TraesCS1A03G0889500	140	158	87	42	491	346	222	32	98	69	25	95	82	76	44	53	44	247	92	115	131	41	131	51	198	464	150	112	179	213	182	108	26	119	80	65	73	87	112	105	106	105	80	239	182	161	138	145	83
TraesCS1A03G0889900	9	30	2	8	4	10	25	8	2	4	3	6	6	4	5	5	5	16	3	6	5	14	2	3	1	2	4	2	30	38	6	8	1	23	8	8	6	3	0	2	3	3	3	6	4	13	6	3	14
TraesCS1A03G0891000	25	30	9	13	16	11	28	25	5	6	9	16	16	7	13	10	10	25	12	26	8	14	11	7	20	6	8	9	44	52	24	21	3	44	10	13	2	1	4	9	5	8	8	7	14	10	4	2	33
TraesCS1A03G0891100	7	15	8	7	6	6	22	6	4	8	2	11	6	6	5	4	7	8	6	11	2	5	4	8	10	1	1	8	24	21	10	11	1	34	4	8	2	2	0	4	6	11	8	4	2	12	2	2	19
TraesCS1A03G0891500	174	136	100	75	188	116	75	183	131	116	70	121	63	83	74	76	55	126	137	135	154	107	255	59	118	118	73	86	164	126	143	119	27	278	120	107	123	135	111	151	111	142	106	181	179	176	165	111	138
TraesCS1A03G0891600	4	13	1	3	13	2	8	5	3	4	1	13	7	1	4	3	3	17	18	6	17	13	2	14	8	5	4	3	9	3	1	2	3	32	9	11	7	7	3	9	14	9	3	5	6	1	2	3	27
TraesCS1A03G0891800	1268	1187	618	784	1227	825	694	1312	897	753	902	1296	669	839	757	666	603	1231	929	1174	923	1062	1533	615	1042	1440	839	777	1078	1014	978	1008	233	2328	661	825	1253	1358	1006	1569	1096	1297	816	1436	913	1293	1003	894	1198
TraesCS1A03G0891900	120	67	51	60	131	97	63	114	71	74	67	105	48	37	52	56	31	61	75	61	78	84	121	59	75	80	62	48	114	61	74	65	5	128	45	66	91	85	71	112	80	72	60	88	168	98	68	65	84
TraesCS1A03G0892900	61	37	35	37	48	29	23	60	29	17	38	29	19	16	32	25	12	17	32	25	39	28	43	14	35	46	31	33	68	47	39	36	13	65	18	22	22	24	36	23	19	31	23	29	41	36	27	19	49
TraesCS1A03G0893900	69	123	31	9	6	27	11	6	4	28	2	14	8	3	2	1	0	0	8	6	1	4	3	11	4	2	1	0	272	261	128	77	0	31	10	28	5	2	40	3	4	3	18	29	91	74	9	17	13
TraesCS1A03G0894000	19	30	9	4	5	21	10	7	2	16	5	21	4	0	4	2	6	9	7	4	2	1	4	4	4	3	1	8	82	60	58	28	0	22	7	13	2	5	20	14	3	4	10	12	29	28	11	10	25
TraesCS1A03G0894100	53	57	34	45	54	39	39	63	30	27	35	45	22	50	31	33	31	52	40	38	41	45	58	26	45	39	34	40	62	53	59	49	20	100	30	31	52	62	37	45	37	55	51	53	61	55	45	34	49
TraesCS1A03G0895300	37	19	19	11	29	22	22	36	24	17	15	21	16	16	17	20	16	23	28	19	23	22	42	14	26	36	25	27	23	17	31	24	13	36	14	23	26	22	21	19	17	18	12	24	25	15	18	14	20
TraesCS1A03G0896600	198	143	137	131	128	170	173	156	169	127	167	85	47	66	95	85	78	97	89	117	87	95	148	96	112	155	98	120	125	105	132	127	19	207	50	79	89	87	120	191	91	100	81	133	143	94	89	92	85
TraesCS1A03G0896800	541	352	662	861	374	1599	1627	350	1906	1225	3078	3364	866	1887	1445	3985	1549	1861	5198	4184	1223	1205	1450	1661	662	250	796	846	597	359	1762	1904	44	788	611	2290	2082	321	1279	2609	202	333	3101	1751	385	321	1059	1957	769
TraesCS1A03G0896900	311	458	209	201	213	178	168	424	249	165	176	362	162	204	160	141	111	340	193	256	231	214	265	160	264	337	160	167	365	386	304	338	34	814	145	323	266	393	256	385	197	366	198	397	314	437	208	201	360
TraesCS1A03G0897000	1161	1116	772	842	3071	1876	1458	2244	2167	1511	1892	2985	1400	1646	1496	1759	1188	1507	1588	1730	1596	1311	2056	907	2308	2351	2192	1488	1481	1038	1289	1382	737	3110	1248	1712	1885	1726	1215	1969	1304	1452	1223	1845	1169	1411	1089	1187	1913
TraesCS1A03G0897100	55	50	46	51	37	30	45	43	34	25	29	31	21	27	27	26	26	43	56	36	32	25	54	16	36	23	31	45	51	53	39	46	22	53	21	32	39	42	50	43	31	26	29	40	56	45	34	29	39
TraesCS1A03G0899300	1	5	0	1	5	2	41	5	3	1	6	183	12	48	0	10	4	80	85	37	15	11	8	11	34	4	1	0	9	5	18	1	0	4	0	9	2	0	0	2	1	20	13	1	4	9	2	1	16
TraesCS1A03G0899400	0	5	0	0	0	2	26	1	2	3	3	91	3	28	0	4	3	67	47	10	5	13	5	1	39	4	2	1	11	4	4	1	0	3	0	8	1	1	0	4	0	13	4	3	2	11	1	0	14
TraesCS1A03G0900000	273	250	110	162	211	208	167	330	205	135	168	210	114	137	143	143	117	221	159	203	197	178	244	161	243	287	172	152	229	216	191	192	38	475	124	176	192	280	139	291	209	322	218	313	208	280	174	168	199
TraesCS1A03G0901300	29	21	9	13	12	8	5	15	3	1	5	11	3	7	4	3	11	9	14	6	5	4	9	7	3	8	4	6	17	15	15	19	2	21	8	12	14	11	15	11	10	11	8	20	12	15	9	18	7
TraesCS1A03G0902300	409	373	315	308	233	179	194	310	179	186	371	688	262	422	284	310	221	415	393	552	257	558	457	378	512	442	342	391	451	335	433	556	60	939	242	587	420	639	314	924	220	495	459	577	299	321	190	220	640
TraesCS1A03G0902400	20	14	4	9	10	2	5	2	4	1	1	5	1	3	4	4	3	8	12	2	9	3	9	6	8	9	5	5	7	10	8	5	1	13	3	4	4	11	4	1	10	7	2	7	13	6	7	3	6
TraesCS1A03G0902700	31	17	22	16	25	19	30	21	23	14	17	23	27	18	8	7	8	25	25	31	20	15	20	9	29	34	26	15	25	28	14	15	19	29	7	14	29	18	17	15	33	31	18	26	26	24	18	25	26
TraesCS1A03G0902800	21	37	17	22	6	13	9	16	9	4	16	14	12	6	11	12	19	13	13	11	13	8	20	15	8	9	13	11	60	57	41	57	5	51	14	30	17	4	37	38	21	11	16	29	16	20	18	9	13
TraesCS1A03G0903400	25	29	31	36	51	29	45	36	40	53	8	18	28	3	20	10	17	29	22	17	46	8	35	5	27	23	44	29	9	21	16	15	18	36	33	25	58	31	29	32	46	34	19	44	14	24	62	25	46
TraesCS1A03G0903700	376	310	232	198	242	171	134	305	237	154	226	186	123	129	186	195	173	338	233	272	212	219	395	115	339	480	246	288	313	323	230	208	76	645	151	174	252	322	215	278	241	346	155	327	321	340	290	245	327
TraesCS1A03G0905600	67	46	40	46	82	52	39	65	49	50	39	127	82	38	36	58	35	87	52	74	72	58	87	45	58	69	56	28	71	46	42	63	15	96	46	90	78	39	41	79	87	71	32	80	33	56	62	59	92
TraesCS1A03G0905700	3	13	4	14	5	0	13	2	3	1	0	4	6	2	5	1	9	5	7	4	2	5	5	2	1	2	4	1	0	12	0	3	0	12	1	4	1	1	0	0	5	0	3	7	0	1	9	1	13
TraesCS1A03G0906000	84	32	98	70	40	30	27	23	39	32	43	22	12	18	38	55	48	33	22	44	28	13	98	28	20	34	45	54	21	27	20	52	17	41	28	44	26	16	24	22	44	30	39	110	20	31	31	33	20
TraesCS1A03G0906100	77	89	64	47	52	32	27	111	62	51	67	80	36	53	36	47	27	77	63	54	58	75	81	38	64	92	46	41	72	57	51	58	15	119	39	60	57	87	61	68	53	65	71	86	60	91	57	48	56
TraesCS1A03G0906800	53	56	7	13	21	22	20	4	4	3	1	5	4	1	3	2	2	12	7	12	11	4	22	9	2	5	4	3	11	3	8	2	2	17	3	4	6	7	3	1	4	7	4	3	6	8	8	1	9
TraesCS1A03G0906900	14	11	17	10	3	3	7	2	3	5	2	3	5	5	1	8	2	4	10	7	3	1	9	3	1	5	4	5	13	19	15	16	5	16	8	10	6	0	6	12	2	1	8	20	7	11	7	2	10
TraesCS1A03G0907900	26	37	29	15	18	11	24	17	12	12	12	18	17	9	14	9	6	37	38	28	18	26	38	12	31	27	20	15	47	54	29	26	18	40	16	22	25	18	12	24	19	25	25	42	45	43	18	16	30
TraesCS1A03G0908600	215	162	120	144	80	121	114	96	101	108	173	190	88	151	198	235	251	115	91	184	74	149	285	131	183	125	127	149	72	94	155	263	12	211	147	140	141	175	162	364	58	101	103	237	93	135	130	137	79
TraesCS1A03G0908700	20	42	11	5	16	13	7	14	11	6	7	10	3	5	16	8	10	14	3	10	11	10	9	15	5	13	6	7	41	36	17	17	1	45	9	7	13	23	28	23	7	16	17	21	50	43	36	24	23
TraesCS1A03G0909400	55	30	20	41	72	13	18	33	25	22	9	42	22	5	18	16	18	33	37	14	49	21	46	12	19	24	6	6	40	19	9	7	57	77	26	19	69	33	21	28	87	36	20	33	44	38	18	10	66
TraesCS1A03G0910400	25	102	17	56	27	8	16	110	22	7	29	60	15	32	21	18	14	35	45	20	25	59	14	35	27	14	9	7	53	46	45	33	4	243	13	48	17	34	15	18	11	65	25	27	81	106	17	11	45
TraesCS1A03G0910600	6	0	5	6	1	2	2	6	2	4	4	4	1	2	3	2	4	4	3	1	3	7	7	8	4	6	5	3	12	9	7	6	5	10	5	3	9	3	8	10	6	4	3	5	4	6	1	5	7
TraesCS1A03G0910800	747	433	425	339	598	424	253	1026	868	455	675	958	454	489	376	459	267	534	671	546	720	688	1101	419	751	585	517	431	621	369	491	457	281	828	393	559	774	692	639	857	470	530	662	696	911	758	616	522	1005
TraesCS1A03G0910900	70	82	32	45	66	54	49	70	53	33	51	90	33	28	48	31	41	77	54	32	48	56	50	38	49	60	40	41	79	74	53	65	27	148	42	55	66	71	54	55	81	75	50	57	68	56	35	32	71
TraesCS1A03G0911100	329	254	196	213	165	150	113	198	153	140	182	174	117	150	149	154	146	199	193	177	165	175	354	135	168	208	185	183	267	239	258	222	56	394	134	214	173	214	187	237	176	185	154	239	184	189	173	146	180
TraesCS1A03G0911900	501	147	262	288	347	527	486	150	433	340	401	339	284	287	162	272	315	216	372	466	291	200	756	275	196	175	322	268	260	206	503	402	25	332	348	263	283	132	407	560	384	162	314	511	296	185	552	431	151
TraesCS1A03G0912000	82	48	22	37	10	17	10	38	20	41	14	44	50	28	29	16	31	27	25	27	17	7	44	13	71	183	128	103	154	159	132	93	9	32	15	17	198	206	152	199	140	210	79	180	33	35	18	16	211
TraesCS1A03G0912900	7	3	5	3	4	7	2	1	3	8	0	5	5	2	9	11	4	3	5	13	1	0	14	1	4	6	12	12	4	4	11	6	1	1	0	7	14	0	12	8	2	2	3	8	0	1	1	1	1
TraesCS1A03G0913500	71	54	37	38	49	33	22	60	39	39	37	22	13	32	20	30	21	51	39	40	32	30	48	19	36	46	19	28	33	44	40	28	8	63	16	31	42	72	25	35	22	43	20	46	45	36	31	28	25
TraesCS1A03G0913900	70	71	54	35	11	27	50	20	6	32	23	39	32	18	15	21	58	33	25	34	24	11	31	48	10	16	23	23	95	106	52	94	13	102	20	36	31	5	45	70	38	17	21	22	82	63	72	46	39
TraesCS1A03G0914000	3	6	7	2	3	6	3	1	2	4	0	3	0	2	0	3	2	6	0	4	1	2	12	3	0	1	6	6	8	8	6	7	1	13	7	12	6	5	6	6	1	2	4	13	7	9	5	4	6
TraesCS1A03G0914100	254	183	141	164	206	140	109	214	157	103	128	135	103	96	117	116	101	178	138	147	148	151	266	93	177	249	202	162	160	192	185	176	32	349	109	125	209	199	129	219	133	200	117	241	146	159	119	118	135
TraesCS1A03G0915000	13	18	22	16	12	13	17	13	20	10	29	20	18	23	15	16	15	11	20	18	18	12	25	14	14	13	18	14	12	13	25	25	3	27	11	31	10	13	18	28	23	13	13	35	11	12	21	21	12
TraesCS1A03G0915300	9	4	2	0	3	7	2	9	6	0	6	6	6	6	3	4	2	0	1	1	2	1	1	1	3	4	7	4	12	9	7	11	0	12	4	1	7	2	16	9	0	1	1	4	8	3	5	0	3
TraesCS1A03G0915600	29	13	7	11	4	6	6	4	5	8	9	5	5	8	8	4	6	21	2	12	6	6	6	7	2	3	1	3	9	8	8	10	1	14	8	18	5	12	15	18	5	6	13	19	26	11	8	9	7
TraesCS1A03G0915700	1708	1587	1337	929	776	1219	1218	846	927	1015	976	1017	798	1002	572	867	783	1047	1015	1203	667	735	1425	834	832	1022	1126	1144	1607	1564	1811	1446	280	2077	800	1474	1165	789	1497	1874	768	934	1000	2211	1901	1536	1262	1480	854
TraesCS1A03G0916800	140	143	39	41	39	39	20	76	39	34	33	35	21	15	25	21	30	71	46	32	45	17	30	34	74	66	26	27	172	125	121	100	22	118	35	21	37	47	96	53	84	53	43	42	120	105	65	37	41
TraesCS1A03G0916900	6	14	7	7	2	2	9	0	0	3	3	2	4	3	3	5	3	8	8	5	1	5	8	8	0	1	4	1	12	17	4	15	0	19	8	14	7	0	6	7	4	4	7	17	1	9	6	4	2
TraesCS1A03G0917300	93	75	39	49	45	20	21	47	39	25	29	37	23	23	16	22	17	57	47	48	28	34	48	14	15	23	2	4	3	1	0	2	4	56	27	21	50	56	63	58	39	45	34	69	68	57	47	42	32
TraesCS1A03G0917400	3	6	3	4	10	4	5	4	4	4	2	25	6	5	14	7	6	5	2	3	1	4	2	2	8	4	4	1	23	20	11	15	1	4	0	0	2	1	2	3	12	22	12	27	28	13	11	13	17
TraesCS1A03G0917900	349	323	250	240	262	213	219	391	281	280	216	318	283	274	243	284	260	339	313	296	265	226	479	158	162	221	159	204	405	388	276	249	70	469	171	225	248	222	218	284	171	228	171	396	295	291	199	194	236
TraesCS1A03G0918000	68	32	28	31	23	16	15	18	25	9	12	50	30	24	26	29	20	32	38	30	31	29	44	19	25	44	36	27	52	39	33	22	9	83	24	32	24	49	30	39	30	50	30	45	40	34	32	15	42
TraesCS1A03G0919900	11	6	9	13	4	5	13	1	13	4	1	17	15	4	8	13	2	7	14	5	4	4	11	5	8	6	6	4	10	9	18	10	3	4	4	4	7	4	13	13	2	2	3	16	7	8	7	8	0
TraesCS1A03G0920500	279	285	195	200	227	200	154	220	125	141	117	215	134	153	110	132	116	205	170	167	167	134	281	110	152	186	158	151	258	207	157	220	77	407	127	220	201	224	197	241	129	163	123	268	253	285	174	180	168
TraesCS1A03G0920800	81	76	58	50	79	65	61	61	50	28	25	63	47	49	34	48	37	120	52	61	57	40	93	18	104	113	67	62	81	80	68	48	15	123	32	36	54	63	31	56	61	85	30	87	79	108	40	26	94
TraesCS1A03G0921200	36	37	7	17	7	6	0	21	5	4	1	3	1	1	4	1	2	30	8	2	13	6	5	1	13	21	4	3	43	14	17	18	10	65	10	9	9	17	17	10	16	18	11	5	28	21	8	4	27
TraesCS1A03G0923500	8	9	7	5	7	6	6	8	5	4	5	3	2	3	1	3	3	6	1	3	2	1	5	1	0	4	7	5	10	14	5	8	0	11	5	3	8	6	5	6	15	5	6	4	4	12	7	3	4
TraesCS1A03G0923600	3	38	2	4	15	18	18	2	5	2	2	16	5	2	5	13	11	17	4	5	10	2	1	3	11	9	0	1	21	16	9	13	3	51	6	13	13	7	6	19	19	26	6	17	9	12	5	9	42
TraesCS1A03G0924600	178	151	152	118	111	183	187	120	106	105	98	160	98	142	121	154	159	144	142	219	112	150	297	148	101	128	134	150	177	130	227	205	12	286	117	170	105	115	181	217	109	150	136	204	199	185	206	164	143
TraesCS1A03G0924800	85	92	44	11	16	37	44	11	4	15	6	7	6	8	8	18	12	18	10	10	6	8	16	19	10	8	13	8	153	138	103	91	4	47	17	39	17	16	45	49	5	26	21	85	101	77	35	30	41
TraesCS1A03G0925600	70	72	73	90	193	154	221	179	122	124	185	120	96	154	107	89	75	85	72	149	68	161	120	107	103	91	76	119	99	70	104	112	39	157	62	157	95	89	79	163	95	130	119	181	92	81	51	94	136
TraesCS1A03G0926300	9	5	5	5	1	1	3	0	0	1	0	5	2	5	0	4	7	1	0	1	1	1	1	3	1	1	0	2	11	15	4	9	1	11	2	3	14	7	12	16	6	2	2	1	9	6	10	7	4
TraesCS1A03G0927000	36	12	30	8	11	31	30	14	51	37	52	4	14	16	20	48	50	4	5	7	7	4	49	27	7	8	47	44	6	3	20	22	0	9	11	15	12	13	22	29	5	15	8	38	4	2	8	9	5
TraesCS1A03G0927400	75	52	46	48	172	78	40	96	72	50	25	78	59	32	30	63	51	106	72	51	103	37	195	46	58	115	59	40	26	20	19	12	12	27	10	15	14	21	14	13	12	26	9	23	260	357	174	114	7
TraesCS1A03G0928300	29	24	11	11	7	21	14	15	5	7	6	10	5	11	15	14	15	12	18	7	3	4	5	2	4	5	3	2	22	26	20	16	3	10	5	8	5	10	15	7	4	8	4	11	38	29	19	13	4
TraesCS1A03G0928500	1	2	0	0	28	8	26	0	4	2	0	18	13	3	2	1	1	63	4	12	11	1	5	0	46	16	8	2	15	44	12	4	1	0	14	1	7	3	10	3	2	2	3	7	1	2	11	6	4
TraesCS1A03G0928800	33	38	34	27	51	48	44	22	21	33	48	49	26	42	26	31	20	37	39	44	27	57	77	37	45	33	23	33	18	13	37	33	0	33	26	32	49	36	35	46	22	23	31	62	16	26	18	30	28
TraesCS1A03G0929000	21	27	23	37	62	52	57	35	23	23	22	40	35	32	21	23	33	30	40	50	23	57	80	33	40	30	24	27	21	19	31	25	0	53	25	24	38	31	42	48	10	8	50	29	13	18	33	17	18
TraesCS1A03G0936500	659	630	335	237	754	726	505	701	545	424	339	245	181	239	319	341	326	700	410	587	566	495	783	357	360	442	289	277	570	532	468	387	59	877	237	338	396	424	460	618	296	451	305	678	564	508	359	342	355
TraesCS1A03G0937600	5	1	0	1	10	7	5	9	3	6	1	11	2	2	5	3	4	14	6	6	9	3	6	1	3	6	3	1	6	4	3	4	0	11	3	3	2	4	4	4	5	3	2	7	5	5	3	7	4
TraesCS1A03G0938000	54	285	62	66	188	73	163	142	59	131	64	90	51	38	130	92	105	182	84	119	138	139	102	113	69	64	69	40	214	253	41	73	29	336	35	106	63	40	38	75	60	58	45	82	100	200	103	84	172
TraesCS1A03G0940900	187	141	137	81	47	72	64	60	38	52	59	76	51	71	42	64	63	70	90	87	48	50	86	77	63	73	66	74	199	170	161	148	63	182	70	121	68	67	130	100	89	64	70	149	132	130	94	108	65
TraesCS1A03G0941000	13	14	18	9	0	6	10	4	1	3	4	6	4	2	0	2	4	8	9	11	2	5	10	4	2	7	7	4	23	16	20	9	2	6	9	12	7	5	6	12	5	10	10	22	14	16	13	5	6
TraesCS1A03G0945000	0	13	0	3	5	1	10	0	0	0	0	98	10	9	0	7	2	82	33	9	42	5	0	3	20	0	0	0	8	8	0	3	6	10	1	7	2	3	0	1	15	7	3	1	0	21	0	0	58
TraesCS1A03G0945100	253	198	148	151	235	195	112	306	239	205	169	285	187	173	96	113	103	161	143	150	135	133	270	75	250	237	269	196	184	172	195	141	46	285	123	153	200	123	151	166	203	250	190	346	162	164	157	127	164
TraesCS1A03G0946200	71	59	50	40	45	33	42	50	26	38	28	37	16	31	32	21	29	0	0	0	45	32	79	28	16	37	41	24	40	57	44	50	11	67	21	29	59	40	52	58	43	38	32	72	44	44	52	55	33
TraesCS1A03G0946300	135	163	104	106	99	97	90	99	79	73	64	73	42	51	62	74	55	92	78	106	86	86	119	57	73	105	80	74	169	163	135	138	17	227	84	124	142	155	109	151	81	133	103	184	85	123	86	79	109
TraesCS1A03G0947000	558	504	143	308	662	412	369	724	500	370	523	617	377	301	423	295	278	415	336	297	445	528	358	339	446	583	300	227	621	775	277	303	41	760	162	150	369	387	159	308	486	540	387	415	499	363	313	133	300
TraesCS1A03G0947100	19	26	7	9	12	22	10	9	7	3	6	6	4	3	6	4	7	9	4	4	6	1	4	9	12	11	5	8	52	38	39	34	3	19	8	6	8	7	8	16	9	7	6	7	25	16	8	6	6
TraesCS1A03G0948000	17	51	13	0	2	12	3	0	0	5	0	0	0	0	0	1	2	0	1	0	0	0	0	11	0	0	0	0	105	109	38	69	0	3	4	8	0	0	12	0	0	0	5	15	41	56	3	13	0
TraesCS1A03G0948100	12	6	10	7	3	5	7	8	9	8	5	1	1	7	6	4	7	3	6	9	5	6	27	10	3	6	11	9	4	6	8	5	0	8	4	5	2	2	14	5	8	6	5	16	8	3	7	3	8
TraesCS1A03G0948200	11	35	10	38	65	24	61	53	17	39	50	87	39	35	64	42	44	63	56	46	46	73	34	62	27	17	20	11	64	57	14	60	8	52	13	26	39	18	15	25	26	19	34	41	26	42	36	24	46
TraesCS1A03G0948700	71	57	18	31	28	27	8	31	24	15	8	32	20	12	15	17	9	25	22	8	35	16	20	10	42	45	16	29	68	71	47	47	10	97	20	16	37	22	34	33	70	33	17	19	76	51	44	23	34
TraesCS1A03G0949800	334	249	191	175	361	358	216	201	184	166	125	290	194	246	153	162	139	368	216	317	303	210	438	99	406	475	359	318	265	291	350	254	42	348	132	160	261	239	182	283	153	206	112	320	245	245	300	264	245
TraesCS1A03G0950000	17	20	8	5	8	10	7	11	9	4	9	14	6	9	15	9	15	11	11	11	11	6	10	8	4	13	7	10	22	20	34	23	3	16	2	3	7	13	7	5	13	6	10	13	21	18	6	18	4
TraesCS1A03G0951000	150	131	82	63	113	127	134	89	74	84	64	211	102	138	62	76	61	100	124	127	62	70	125	41	137	141	67	97	123	118	121	122	48	174	79	117	133	129	119	207	94	131	68	178	116	122	93	91	158
TraesCS1A03G0951100	38	24	26	10	11	20	14	3	6	9	4	14	10	10	5	10	6	25	16	21	13	9	23	14	9	11	13	19	54	40	35	25	7	45	14	17	13	9	23	32	15	14	16	55	39	26	29	16	12
TraesCS1A03G0951200	418	208	264	291	332	361	418	415	378	292	597	362	218	334	280	318	240	248	296	401	233	461	623	270	387	258	348	374	271	241	329	329	59	492	231	311	326	334	344	567	198	335	309	426	334	328	283	332	285
TraesCS1A03G0951500	238	401	248	341	80	130	342	327	64	96	146	422	236	183	104	91	179	424	311	301	258	318	231	218	188	147	91	143	212	274	137	251	131	716	116	294	146	192	118	324	142	251	157	179	99	230	167	221	533
TraesCS1A03G0952700	162	155	96	82	131	88	86	139	100	85	72	106	54	69	76	68	58	102	87	86	98	102	168	61	97	133	131	89	149	166	112	99	33	265	65	105	129	102	99	144	117	128	73	176	162	147	86	106	145
TraesCS1A03G0954600	562	497	260	304	345	413	263	213	295	233	177	235	171	254	203	179	188	350	294	329	344	244	536	201	245	291	208	215	445	395	445	359	42	602	251	206	284	312	333	366	206	297	260	533	333	392	303	276	280
TraesCS1A03G0954700	11	9	3	5	35	41	38	118	7	12	49	107	72	64	52	48	37	36	40	12	17	59	35	33	55	56	24	22	43	46	40	22	0	87	13	16	2	34	5	9	9	51	26	13	105	65	54	19	8
TraesCS1A03G0954800	3	4	1	4	17	21	20	52	3	5	9	30	12	14	19	9	6	13	18	10	12	28	23	8	16	18	10	1	21	17	9	9	0	51	5	7	1	13	4	4	0	17	18	12	32	23	34	7	1
TraesCS1A03G0954900	52	49	84	36	156	124	53	115	136	146	79	51	82	34	6	19	22	42	90	29	338	34	349	36	17	90	240	80	33	42	47	49	20	84	87	37	124	58	104	56	57	44	50	144	36	18	211	67	76
TraesCS1A03G0955000	339	654	317	1502	1171	575	3421	549	392	631	479	2211	1560	464	974	260	916	817	708	867	983	1048	653	455	424	287	181	318	866	1348	402	519	207	2516	506	695	847	416	354	827	901	604	935	717	237	401	426	369	2521
TraesCS1A03G0956000	36	25	30	30	4	7	17	22	13	13	29	20	6	8	4	14	18	27	27	33	24	20	30	13	23	18	16	23	45	24	36	30	7	56	6	41	17	16	20	28	26	36	37	39	25	24	23	12	18
TraesCS1A03G0956200	362	258	233	213	361	253	167	205	192	156	111	241	181	164	124	120	108	296	232	210	293	179	373	96	309	263	255	215	339	287	258	213	123	408	170	235	341	211	251	285	276	222	188	417	311	274	265	214	227
TraesCS1A03G0958900	51	37	28	15	17	50	28	13	26	49	28	12	24	14	10	22	10	16	33	29	15	14	45	18	13	8	37	28	61	61	77	54	8	23	12	29	39	17	53	45	11	22	27	58	61	52	30	34	13
TraesCS1A03G0959100	798	316	648	400	684	679	651	304	446	691	862	674	412	514	505	568	494	274	433	553	651	761	1359	587	440	468	546	582	493	332	603	649	58	606	457	669	862	504	907	1109	358	371	439	838	350	353	407	436	376
TraesCS1A03G0959900	6	7	9	12	0	1	0	7	6	10	7	0	2	0	1	1	2	2	6	4	3	0	4	3	1	0	6	2	5	3	2	3	1	5	3	1	0	0	3	9	1	0	2	4	0	0	0	0	0
TraesCS1A03G0960500	102	124	57	45	115	23	41	279	63	41	80	81	42	57	81	39	33	141	81	74	78	111	89	57	110	162	50	44	149	110	48	75	60	316	16	84	94	122	37	92	136	142	56	115	115	125	44	31	189
TraesCS1A03G0961000	21	21	16	13	29	11	5	17	11	15	9	16	6	10	11	9	10	14	18	8	8	11	9	10	11	19	16	8	21	26	18	7	1	38	11	10	28	16	13	25	12	26	9	18	13	17	12	9	13
TraesCS1A03G0961800	8	42	10	30	134	17	35	42	23	24	7	56	43	4	31	13	29	66	23	17	96	24	28	10	20	34	29	9	52	62	6	19	7	152	17	10	78	50	13	22	100	33	12	38	8	47	29	22	123
TraesCS1A03G0961900	590	281	422	441	327	290	337	319	235	205	300	354	242	218	285	290	266	279	351	339	382	477	765	347	468	484	574	527	418	408	471	538	112	728	355	645	536	473	428	635	372	413	365	680	273	249	307	275	326
TraesCS1A03G0962200	12	49	7	23	11	7	23	33	2	2	7	25	8	8	6	8	10	13	10	6	2	24	5	21	8	7	4	4	50	41	14	23	5	148	6	18	6	19	9	13	4	31	14	18	34	46	15	5	23
TraesCS1A03G0964300	663	542	267	378	545	499	342	595	525	405	359	501	285	247	335	291	257	342	195	283	368	355	615	229	307	389	252	164	369	316	358	232	30	613	240	185	341	325	263	384	302	324	235	403	556	544	500	402	432
TraesCS1A03G0966000	570	489	254	270	365	320	242	360	219	177	217	286	159	197	213	184	181	322	244	292	236	300	558	183	308	386	262	276	544	495	468	355	58	638	229	287	323	384	283	415	236	344	262	443	406	398	275	227	339
TraesCS1A03G0966100	26	12	33	30	7	2	4	6	9	9	4	18	14	9	8	8	1	31	30	32	12	12	35	4	3	3	5	6	6	11	8	8	4	10	5	15	6	2	8	7	6	4	9	7	8	4	9	4	14
TraesCS1A03G0966200	195	413	314	256	932	540	1287	642	474	547	684	885	479	581	713	648	636	785	636	953	515	666	676	596	409	414	489	411	930	1027	584	742	187	1553	593	1399	786	430	474	894	461	572	517	1036	439	656	421	635	1025
TraesCS1A03G0966800	130	81	54	28	79	74	55	59	63	74	28	118	55	53	23	71	33	80	101	79	81	70	189	49	37	30	71	41	116	87	98	49	10	84	53	74	89	56	99	91	61	56	48	130	110	70	62	72	57
TraesCS1A03G0966900	0	0	0	0	36	27	19	16	4	4	8	2	2	1	0	0	0	0	0	0	11	0	10	2	23	51	54	26	38	25	23	22	5	62	29	23	38	47	29	37	38	44	35	41	67	43	47	30	0
TraesCS1A03G0967800	29	24	12	5	11	7	6	8	2	1	1	61	25	28	9	6	3	7	8	9	10	4	5	5	18	8	7	9	47	16	27	27	7	52	10	17	10	17	18	6	18	16	9	12	23	21	14	9	17
TraesCS1A03G0967900	19	83	27	30	29	38	71	10	3	33	3	22	48	9	11	9	29	28	15	31	9	9	22	23	3	10	17	10	62	38	27	38	13	99	35	37	48	4	36	51	27	19	34	46	15	28	29	27	57
TraesCS1A03G0968100	34	235	61	106	203	98	199	90	54	140	47	218	172	75	122	70	132	118	72	124	90	107	83	84	37	40	78	27	188	268	66	150	18	354	81	185	177	53	80	180	144	53	64	173	55	133	97	114	325
TraesCS1A03G0968200	64	15	79	53	78	108	125	11	49	37	53	191	68	78	47	68	59	151	174	93	61	92	132	31	150	52	60	112	47	35	87	55	20	33	49	58	57	21	44	76	24	43	81	102	29	22	69	70	47
TraesCS1A03G0968300	60	43	37	47	36	38	21	42	26	36	26	21	19	21	21	32	25	27	31	32	24	30	60	19	39	34	27	23	36	41	43	35	4	72	21	24	36	51	45	46	29	42	41	61	60	33	33	23	18
TraesCS1A03G0968400	14	5	14	10	9	12	5	11	7	8	13	4	7	4	3	3	10	5	13	6	1	3	17	4	9	7	5	13	5	5	5	12	5	10	12	4	7	5	7	15	11	6	5	9	7	4	7	7	6
TraesCS1A03G0969400	260	209	197	178	232	182	153	165	144	139	129	195	117	109	120	142	148	158	154	159	159	142	259	132	106	194	168	175	240	253	205	203	41	305	109	167	196	165	179	215	136	156	128	264	203	212	152	127	201
TraesCS1A03G0969800	62	77	42	62	37	29	40	48	28	44	54	52	32	33	20	40	42	64	58	57	60	34	39	62	47	38	32	21	124	101	73	95	47	110	36	76	53	38	84	86	67	46	31	60	64	71	66	54	47
TraesCS1A03G0969900	51	140	73	81	59	61	59	55	29	63	49	65	43	35	24	34	54	109	85	71	84	34	72	69	59	55	65	37	158	139	109	152	48	180	43	81	68	56	74	103	110	71	56	95	79	108	95	96	78
TraesCS1A03G0972300	36	38	22	27	31	35	28	32	23	12	26	52	20	27	25	50	38	22	27	36	17	25	32	23	23	15	24	25	43	24	25	28	6	65	22	42	29	29	32	45	18	39	35	40	34	32	25	26	24
TraesCS1A03G0972400	9	60	18	11	19	20	35	11	9	13	9	14	14	7	15	18	15	22	18	31	15	4	19	20	4	7	11	7	82	52	16	41	5	63	7	55	14	6	8	17	13	10	18	29	17	32	28	23	19
TraesCS1A03G0974300	9	19	12	11	6	3	2	15	10	12	8	12	8	5	8	6	6	17	9	7	13	7	7	4	13	14	7	20	20	16	7	10	1	22	7	11	17	16	18	16	20	31	12	11	15	12	4	8	12
TraesCS1A03G0974500	441	635	364	327	160	189	229	360	217	279	306	224	158	147	213	388	340	303	218	266	208	143	187	255	195	235	339	126	490	409	351	531	112	615	143	280	231	179	341	419	319	199	205	397	244	365	296	297	390
TraesCS1A03G0974600	1	3	3	4	1	6	13	2	0	0	0	8	1	0	5	1	8	5	6	5	2	0	1	1	1	2	4	0	14	26	1	5	0	17	7	8	7	1	4	0	5	2	5	22	6	9	9	3	5
TraesCS1A03G0975700	90	86	74	83	130	70	75	137	103	67	76	119	47	41	47	62	34	101	53	46	120	85	139	78	80	124	77	56	118	86	65	98	64	121	54	86	102	92	55	71	106	97	74	133	73	85	74	74	103
TraesCS1A03G0975800	435	342	219	231	201	185	122	288	247	209	173	207	174	223	164	180	173	301	282	295	289	242	470	167	248	284	235	225	402	378	373	278	43	506	208	225	292	319	305	370	177	289	219	463	368	399	267	310	221
TraesCS1A03G0977000	497	206	770	407	263	955	988	297	817	563	641	419	549	814	211	556	419	482	701	1107	402	522	1570	778	63	52	144	258	58	45	120	123	86	526	571	980	417	260	816	1415	300	431	747	1371	365	442	890	809	425
TraesCS1A03G0978700	21	35	8	8	58	29	29	19	7	7	10	3	2	0	4	9	3	49	54	41	33	44	46	24	25	28	19	12	61	39	17	22	7	72	15	24	36	27	26	41	20	33	27	42	43	44	9	16	53
TraesCS1A03G0978800	23	28	14	7	61	33	31	10	7	2	1	19	7	16	4	4	5	59	58	69	19	23	19	16	27	39	26	20	36	41	35	28	0	72	20	34	38	33	21	45	35	41	23	55	35	55	31	31	16
TraesCS1A03G0982700	174	103	110	114	145	187	194	132	115	94	180	112	86	107	54	53	36	91	88	147	67	106	164	129	141	140	132	111	201	134	172	202	27	192	91	162	176	152	221	302	104	152	151	253	212	148	183	150	175
TraesCS1A03G0983400	209	267	110	97	391	350	316	231	124	142	96	283	143	126	116	85	58	337	126	223	156	159	181	100	267	204	87	138	147	161	265	147	14	192	124	139	145	224	123	343	168	239	123	227	151	169	319	166	189
TraesCS1A03G0983600	82	65	40	38	65	66	55	75	77	51	53	82	30	51	52	44	36	43	38	39	40	52	86	39	56	49	50	35	61	55	56	36	8	138	42	42	59	84	65	86	43	58	58	74	69	80	67	58	44
TraesCS1A03G0983700	45	14	27	29	23	63	73	26	80	37	58	34	38	55	20	59	56	54	43	84	23	35	99	51	22	33	65	72	35	30	92	88	2	87	41	61	35	28	73	114	25	33	63	87	40	41	86	84	31
TraesCS1A03G0985700	83	96	42	64	38	41	56	31	47	38	32	58	56	38	49	32	40	56	77	77	34	48	86	51	24	27	41	31	127	93	72	85	8	151	43	76	60	53	53	90	65	54	38	134	107	81	46	31	56
TraesCS1A03G0986200	258	208	152	162	115	89	103	98	86	91	107	131	93	69	78	67	89	108	90	88	89	80	133	75	87	110	60	107	156	153	149	110	44	305	79	166	102	100	110	139	172	135	78	178	206	119	119	97	122
TraesCS1A03G0986300	128	104	105	65	110	92	69	97	86	60	70	96	60	73	54	64	44	91	73	69	70	59	88	48	63	89	36	68	97	85	115	78	31	137	42	94	95	99	83	102	80	92	79	128	132	82	68	75	98
TraesCS1A03G0986400	22	10	15	15	20	14	12	23	14	18	15	27	26	23	12	12	9	9	23	20	13	13	26	11	20	21	25	21	16	12	22	18	0	7	5	4	30	9	14	42	4	7	4	10	3	16	11	10	13
TraesCS1A03G0986500	15	24	16	14	46	19	17	19	21	18	5	13	10	1	18	15	23	22	17	19	18	8	19	9	12	25	20	9	29	33	18	14	8	52	15	22	42	34	21	23	25	17	17	28	19	18	11	12	31
TraesCS1A03G0986800	92	78	60	53	82	76	59	75	76	61	47	54	49	40	60	38	52	75	35	68	67	62	95	41	48	64	50	56	91	73	64	55	9	61	32	44	76	61	88	84	63	53	51	94	68	57	57	49	52
TraesCS1A03G0986900	106	1365	163	2414	4270	883	7253	910	292	1519	417	4827	3882	411	3200	381	3578	1796	877	1308	2788	1336	535	842	497	272	310	87	1845	2395	390	894	161	4504	904	768	2022	535	339	894	1876	531	1266	573	104	636	1025	541	6572
TraesCS1A03G0987600	26	20	21	15	15	31	25	29	19	17	33	44	35	31	19	14	24	29	30	34	31	18	32	24	30	53	28	27	47	39	53	55	12	94	24	44	30	30	44	59	34	41	25	51	48	43	35	50	20
TraesCS1A03G0987800	63	77	27	40	52	47	37	87	37	23	41	41	21	32	8	4	3	9	13	8	20	16	15	15	57	78	38	28	86	65	49	24	1	50	13	14	32	35	39	51	17	29	17	25	62	49	38	27	31
TraesCS1A03G0988000	0	1	7	14	0	9	8	0	3	18	57	10	4	13	3	5	7	2	1	31	0	15	13	17	2	0	1	5	2	0	7	14	0	1	2	17	0	0	1	15	0	0	4	7	1	3	2	1	4
TraesCS1A03G0988100	1117	630	1859	1894	2894	3742	2895	96	133	143	222	6949	2907	2708	1555	2920	1518	927	2723	3155	1221	2224	2727	1568	2017	1247	1188	1302	1077	718	1744	2085	441	1595	1256	2861	887	452	989	3032	926	647	2018	2346	990	1343	1606	1257	2475
TraesCS1A03G0988300	453	483	212	223	335	256	213	318	196	180	141	243	140	139	164	179	157	275	156	168	244	181	260	143	229	320	179	146	467	360	372	329	32	532	161	163	316	326	282	315	227	228	194	272	374	313	195	213	289
TraesCS1A03G0989300	2	20	8	13	18	11	47	6	2	11	4	31	21	21	13	8	16	27	12	17	26	3	26	8	2	3	13	3	16	34	6	19	3	54	9	20	8	4	6	21	16	8	10	16	5	18	25	20	25
TraesCS1A03G0989800	118	121	32	56	81	90	40	146	99	60	64	1	0	0	107	110	91	243	189	248	200	169	381	137	227	294	211	107	393	292	331	212	6	139	52	34	102	101	73	95	79	105	94	129	349	263	193	131	245
TraesCS1A03G0990000	2879	2498	1232	1477	3458	1221	1035	3047	2168	998	897	2032	1177	868	1660	1792	1368	1889	1676	1090	2294	1222	2904	867	1752	2902	2741	1783	2827	2450	2439	1990	566	5019	862	1643	2078	1990	1475	1944	2118	2612	1314	2623	2685	2487	1743	1456	3094
TraesCS1A03G0990100	22	82	13	0	0	10	1	0	0	20	0	0	0	0	1	0	0	0	1	0	0	0	1	3	0	0	0	0	261	191	82	39	0	0	0	6	1	0	25	5	0	0	36	51	201	222	0	3	0
TraesCS1A03G0990700	49	62	9	7	52	58	27	67	34	40	23	61	38	23	32	34	32	19	16	5	64	31	52	42	66	69	20	31	161	116	116	86	10	179	49	35	62	79	89	67	122	62	62	54	128	99	74	26	61
TraesCS1A03G0990900	10	39	0	0	52	3	5	89	8	5	1	11	1	0	6	1	0	20	0	0	12	47	5	1	9	11	5	0	28	19	7	6	12	166	0	0	4	32	3	3	68	48	6	2	10	48	2	1	32
TraesCS1A03G0992000	134	69	45	51	27	18	15	31	25	17	12	8	13	7	3	4	10	52	21	23	29	4	49	7	33	41	35	29	47	57	56	45	17	52	14	21	49	35	54	61	93	63	25	97	18	30	29	21	55
TraesCS1A03G0993300	243	98	138	179	235	108	36	32	86	57	24	200	154	81	17	70	47	113	145	124	111	47	280	78	47	44	111	59	28	20	71	61	30	163	107	71	224	125	177	155	96	37	41	90	30	16	90	41	109
TraesCS1A03G0994200	39	75	28	48	31	22	39	34	15	15	13	36	29	28	30	27	33	42	25	36	51	24	28	22	14	33	17	16	52	73	24	32	2	107	14	24	39	25	17	41	31	41	16	64	47	29	37	22	75
TraesCS1A03G0994300	2	5	1	4	7	2	0	18	8	2	8	7	6	2	6	7	1	24	5	2	7	4	2	1	11	19	4	5	12	8	5	7	13	36	1	2	4	17	2	3	7	5	1	5	11	14	1	5	20
TraesCS1A03G0994600	20	23	23	138	61	48	261	23	23	55	48	97	116	36	92	60	212	69	62	110	60	86	57	89	27	8	62	28	54	58	27	79	6	69	55	119	70	26	48	102	49	17	79	69	16	33	85	61	73
TraesCS1A03G0995700	189	213	118	101	239	174	102	355	172	148	186	129	81	88	77	99	70	183	156	116	102	81	136	75	152	178	88	101	279	233	264	239	71	383	82	132	149	213	182	212	163	220	116	189	293	224	153	175	185
TraesCS1A03G0998200	133	126	93	118	481	287	345	372	273	222	309	501	192	224	308	285	199	210	141	237	265	274	331	222	168	154	181	120	337	227	283	295	9	379	122	213	146	137	87	225	330	295	289	381	216	289	200	239	348
TraesCS1A03G0998400	171	127	72	123	92	127	103	176	99	71	131	150	71	97	130	120	70	85	105	73	88	140	129	108	143	109	67	82	140	106	136	87	13	213	104	104	103	149	90	146	75	144	159	124	110	97	73	77	150
TraesCS1A03G1000100	48	38	17	27	5	10	6	30	15	13	27	10	4	3	20	13	13	7	20	14	16	12	20	13	9	16	22	15	60	59	39	29	5	59	16	18	34	33	29	34	30	33	25	37	37	20	15	9	30
TraesCS1A03G1000400	333	293	240	216	478	293	274	141	131	69	130	403	197	245	409	439	274	336	277	303	291	333	454	171	374	354	289	277	124	94	131	140	30	192	84	150	204	151	185	241	114	153	157	251	313	295	256	258	151
TraesCS1A03G1001000	43	17	22	26	32	40	34	26	29	25	30	42	21	30	33	21	32	11	16	23	19	18	58	21	12	13	9	17	25	22	30	23	1	45	24	36	31	28	37	46	13	25	20	62	26	21	36	25	15
TraesCS1A03G1001200	3	1	0	1	5	27	16	22	32	18	15	37	22	50	98	94	81	172	100	126	2	1	1	1	53	32	17	21	3	10	6	1	0	10	1	0	103	143	134	204	0	1	1	0	147	123	62	66	114
TraesCS1A03G1002300	57	30	19	40	4	15	15	1	7	13	5	14	9	6	3	11	12	3	4	10	4	7	29	12	4	5	14	8	55	58	43	40	0	7	17	8	10	1	19	12	5	8	31	41	48	39	28	13	3
TraesCS1A03G1002400	34	14	28	22	37	40	41	28	40	28	31	38	23	23	19	28	27	23	41	49	16	29	54	22	16	22	22	33	16	20	45	27	13	38	21	40	42	14	24	49	24	35	40	40	19	15	22	29	34
TraesCS1A03G1002500	107	68	180	123	90	126	136	51	101	80	161	158	89	98	91	125	102	100	87	208	54	91	215	90	108	86	89	117	52	76	141	135	11	97	65	114	122	78	114	234	44	48	80	212	43	70	82	122	43
TraesCS1A03G1002600	37	34	29	23	41	34	42	27	14	21	19	18	15	11	23	32	20	17	17	18	18	18	28	14	18	46	31	30	72	52	55	46	5	56	13	34	24	36	32	51	23	52	25	43	45	53	39	29	37
TraesCS1A03G1003700	25	18	28	13	75	57	37	6	26	25	15	22	13	20	4	12	17	24	29	21	29	3	41	30	6	15	34	19	25	28	50	44	8	24	22	36	38	2	54	39	88	7	13	33	39	21	65	37	21
TraesCS1A03G1004200	11	11	13	9	11	14	24	8	11	13	20	14	15	20	6	11	15	15	14	14	11	16	11	12	10	10	14	11	10	10	7	14	2	21	7	12	12	18	8	27	7	8	18	25	6	9	9	17	19
TraesCS1A03G1004700	2	2	2	1	12	11	17	6	7	3	7	28	15	4	7	7	13	12	16	5	11	3	11	2	11	3	4	1	6	3	8	3	1	4	9	12	8	3	1	5	4	7	3	4	2	1	7	5	7
TraesCS1A03G1005500	77	67	56	45	69	56	38	83	45	36	34	56	47	49	24	28	30	59	54	61	78	58	92	31	41	64	59	58	91	61	76	64	30	118	53	63	73	49	56	62	62	62	41	79	69	81	43	56	47
TraesCS1A03G1005700	609	162	494	271	461	571	351	51	227	357	136	234	204	107	143	318	416	129	168	327	321	87	914	184	113	221	420	326	227	192	363	364	35	181	330	172	418	98	532	517	270	100	180	732	210	139	561	376	147
TraesCS1A03G1006100	26	22	18	10	11	11	11	15	5	4	9	13	3	11	1	7	8	16	9	12	8	10	10	9	11	24	11	9	45	46	18	26	7	40	6	12	5	9	7	12	10	9	7	21	33	20	12	10	23
TraesCS1A03G1006500	995	684	1062	994	473	1185	1356	609	741	1065	1932	1345	1013	1114	791	1625	1405	811	1420	1942	679	861	2229	1484	587	598	1242	1085	1047	761	1664	2188	174	1361	831	1579	941	573	1429	2408	604	538	982	1569	646	881	1286	1461	789
TraesCS1A03G1008400	379	412	414	225	143	270	340	315	222	306	489	220	150	226	161	293	221	260	333	346	169	214	418	324	211	254	284	309	494	436	561	565	98	467	181	452	300	306	494	714	194	282	367	727	521	467	332	473	312
TraesCS1A03G1008600	1507	1847	862	723	698	491	484	1305	671	481	748	1054	592	729	539	578	478	1387	1096	886	891	743	1100	701	1096	1205	700	742	1717	1430	1219	1326	491	2172	496	897	772	1112	839	1163	867	1179	739	1307	1715	1623	872	930	1115
TraesCS1A03G1009400	47	36	25	27	100	46	36	85	57	33	57	64	33	36	33	27	30	50	30	48	60	66	69	23	59	52	52	34	44	44	31	31	5	57	21	37	50	70	20	57	48	57	32	46	56	51	36	33	57
TraesCS1A03G1010300	32	26	11	14	22	44	28	40	20	23	18	27	18	14	12	11	12	41	24	42	27	12	33	21	13	25	7	21	36	33	40	44	0	70	15	25	22	16	29	41	34	25	19	30	39	33	62	25	32
TraesCS1A03G1010500	229	155	218	183	96	256	353	224	107	210	322	203	105	266	161	212	225	174	204	347	79	207	408	229	95	179	180	235	407	359	408	367	14	517	163	365	217	210	236	548	86	271	239	570	307	284	215	240	178
TraesCS1A03G1011400	192	150	116	85	167	111	119	152	119	104	114	106	74	86	67	106	72	112	93	126	142	115	192	72	132	171	114	148	153	145	161	128	81	262	84	157	152	165	113	156	116	148	114	176	173	162	110	115	170
TraesCS1A03G1011500	7	10	3	0	19	3	5	4	7	0	1	3	2	2	1	2	1	11	8	4	16	2	12	0	5	20	3	5	10	12	6	0	11	18	1	4	11	9	5	2	7	13	2	0	14	13	4	2	15
TraesCS1A03G1014100	2540	1974	1032	2222	3710	3219	3354	4838	3238	2366	3547	6058	2519	2391	2406	2297	1565	2890	2083	2684	2254	3638	2933	2039	3647	3782	2716	2137	2363	1776	1743	1619	213	3986	1184	1696	2780	2649	1636	3462	2545	2742	2783	2684	3184	2692	2251	2027	4011
TraesCS1A03G1014400	21	17	14	16	19	16	19	11	11	13	20	8	16	13	10	12	14	26	12	22	20	13	30	17	8	20	12	16	23	27	21	22	3	43	18	27	21	23	24	39	10	17	21	54	16	18	22	21	24
TraesCS1A03G1015700	196	136	98	96	72	80	78	60	84	49	33	79	56	46	34	47	66	81	91	63	39	37	84	42	38	46	41	42	136	120	140	82	14	97	36	64	87	103	98	126	96	104	77	179	99	67	60	55	55
TraesCS1A03G1016000	68	34	52	60	72	35	22	38	45	54	51	49	26	25	39	40	23	19	33	28	58	42	80	30	41	36	52	41	72	37	45	47	14	77	27	27	26	17	15	12	25	26	22	31	38	40	50	26	38
TraesCS1A03G1017000	21	25	8	4	2	3	6	1	11	1	0	22	8	14	2	0	2	11	7	10	6	7	11	7	0	5	2	4	33	38	21	23	1	34	12	9	3	6	6	4	12	25	14	28	16	11	3	3	15
TraesCS1A03G1017300	493	450	318	327	313	230	256	295	189	109	158	326	183	275	146	102	79	379	235	310	305	358	451	179	207	255	140	162	274	259	181	195	94	448	113	204	448	416	334	518	340	464	354	587	241	270	134	155	253
TraesCS1A03G1018200	7	4	2	2	8	5	4	13	6	2	1	6	5	4	5	3	3	8	2	3	4	4	10	2	6	11	5	0	9	7	7	6	0	9	3	3	6	8	10	9	4	4	8	3	2	7	8	3	6
TraesCS1A03G1018700	66	45	52	52	30	35	28	38	46	25	37	30	24	22	34	50	33	31	62	47	48	36	77	33	43	48	71	72	46	37	40	41	4	85	37	56	68	53	63	67	46	65	45	99	58	45	55	60	40
TraesCS1A03G1018800	137	139	66	79	88	69	61	107	77	66	64	101	44	60	77	51	54	85	71	82	79	108	141	57	89	106	76	50	125	113	84	76	9	180	66	72	76	72	78	107	69	108	67	111	130	106	86	65	75
TraesCS1A03G1018900	5	9	10	7	5	1	1	5	7	4	5	8	7	2	4	5	5	2	6	5	4	7	7	9	6	5	8	12	4	5	7	6	0	11	3	4	4	5	2	8	7	9	11	16	5	6	9	5	4
TraesCS1A03G1019700	12	9	13	12	6	2	7	15	3	1	7	14	7	7	11	18	8	6	3	2	2	6	8	9	9	3	7	3	15	18	5	10	3	22	4	12	8	8	0	8	7	3	2	15	8	8	3	3	16
TraesCS1A03G1020700	329	486	161	151	218	139	167	318	164	113	121	152	84	113	105	96	92	292	162	180	209	173	228	148	233	308	157	150	228	206	129	160	24	348	55	120	241	321	209	266	221	338	185	359	320	364	203	195	259
TraesCS1A03G1021200	4	7	4	12	9	6	17	6	0	3	7	9	7	3	3	4	6	3	6	3	6	10	4	4	6	1	1	1	6	15	8	8	0	21	4	3	8	4	4	5	8	4	7	9	2	8	11	5	14
TraesCS1A03G1021900	476	391	124	356	698	351	244	484	295	166	242	159	130	163	195	144	153	280	170	315	278	328	425	215	344	725	262	249	364	297	212	203	47	705	189	193	384	777	242	564	311	654	243	435	464	496	380	381	344
TraesCS1A03G1022000	710	558	283	350	697	489	370	1076	479	272	628	755	310	546	262	260	152	553	470	390	388	357	519	311	587	734	378	544	682	541	596	694	241	1144	339	593	578	811	429	766	414	706	458	621	638	831	419	600	642
TraesCS1A03G1022400	0	0	0	0	95	7	17	87	8	5	3	9	4	4	32	7	5	32	6	8	47	35	8	14	16	12	4	6	45	52	10	10	20	178	13	9	35	16	8	2	86	29	12	15	10	34	11	3	43
TraesCS1A03G1023000	10	5	2	1	163	4	13	52	10	4	2	0	0	0	6	1	1	16	7	8	30	27	15	4	5	3	4	2	21	10	2	8	8	39	9	4	22	10	6	4	29	17	3	8	10	16	10	2	16
TraesCS1A03G1023500	29	36	24	14	27	18	14	12	10	7	10	20	7	10	6	16	10	13	21	12	7	7	18	5	10	14	14	12	23	25	26	13	6	30	10	11	24	21	23	24	12	13	16	21	31	17	16	9	13
TraesCS1A03G1024200	131	217	44	49	98	100	96	310	72	94	89	106	53	59	84	52	51	114	68	57	58	86	80	44	77	126	33	29	298	245	140	73	9	280	55	65	62	105	41	87	73	174	85	124	223	193	59	49	67
TraesCS1A03G1024400	75	188	76	44	85	106	56	40	42	45	31	92	56	53	49	59	33	72	28	74	36	41	55	40	48	69	33	31	148	93	95	72	11	150	38	57	67	76	81	101	32	76	39	109	106	136	60	63	68
TraesCS1A03G1024800	29	41	22	7	5	20	15	8	1	10	1	7	10	12	4	16	13	7	3	19	2	0	17	11	0	3	7	8	46	35	48	17	1	19	13	8	2	0	14	17	7	5	10	16	39	35	12	13	10
TraesCS1A03G1025200	10	20	8	15	22	4	7	29	4	3	7	8	2	3	11	1	2	12	8	3	16	10	8	7	8	19	8	0	18	25	2	6	10	48	3	13	14	9	3	8	28	24	7	18	4	16	2	3	43
TraesCS1A03G1025400	9	9	3	8	11	4	4	8	6	4	2	5	3	2	4	4	4	2	2	2	7	5	8	2	3	8	6	6	6	8	6	4	2	11	2	8	8	11	10	1	3	6	4	3	3	4	6	2	11
TraesCS1A03G1025600	431	351	193	221	300	270	227	286	236	185	221	286	171	210	205	217	214	286	173	214	227	181	333	153	252	333	242	181	376	280	293	293	27	501	183	231	258	289	253	403	213	258	190	358	277	306	258	214	254
TraesCS1A03G1026200	274	239	124	125	205	165	105	151	127	93	105	162	73	74	104	107	90	196	143	117	172	90	167	80	144	239	97	100	216	151	174	131	69	323	94	94	184	185	177	185	231	182	128	165	244	226	145	116	161
TraesCS1A03G1026600	3	18	2	6	1	4	11	91	3	3	8	4	5	3	25	1	5	14	3	5	0	33	2	4	4	10	0	0	28	30	6	6	1	121	3	6	0	24	4	9	0	29	5	4	20	18	1	1	56
TraesCS1A03G1026800	453	591	186	191	298	325	342	386	228	218	190	236	149	231	223	205	189	301	211	243	202	235	285	192	241	356	215	218	641	778	398	301	76	985	161	330	262	282	279	379	161	347	181	438	498	512	210	266	315
TraesCS1A03G1027000	298	451	188	390	559	356	660	808	255	322	560	820	359	481	714	400	393	644	326	539	392	727	440	412	610	499	245	367	623	521	418	531	62	1221	245	491	422	697	305	727	288	628	473	430	504	619	299	373	1035
TraesCS1A03G1027100	123	181	72	70	177	146	195	243	94	151	206	190	79	151	172	136	86	231	141	231	90	176	141	104	138	132	64	98	256	251	234	159	13	279	52	147	130	206	135	286	72	190	173	223	198	256	112	148	236
TraesCS1A03G1029000	60	63	38	26	54	77	55	94	58	64	72	65	32	62	13	20	25	41	41	61	32	42	85	54	26	28	24	23	85	98	108	90	4	122	43	43	42	35	50	55	32	38	49	66	45	51	28	30	40
TraesCS1A03G1029500	253	198	117	155	201	147	134	245	180	148	166	138	100	136	137	119	111	185	153	168	153	198	278	126	152	197	136	115	212	205	254	174	35	448	109	129	154	231	139	240	123	205	148	240	193	210	163	124	150
TraesCS1A03G1029800	96	62	131	69	64	119	70	6	22	6	3	72	61	63	33	42	54	88	66	92	140	36	282	29	93	106	99	94	28	40	62	70	26	56	68	28	132	87	96	128	105	57	30	162	23	37	100	87	40
TraesCS1A03G1029900	55	50	91	29	13	14	9	28	11	20	8	25	17	27	6	6	6	38	21	25	22	11	25	4	16	15	24	31	18	25	37	32	26	23	22	14	38	62	54	75	54	31	16	86	2	0	9	12	17
TraesCS1A03G1030100	78	61	81	37	37	27	28	70	44	70	47	71	52	45	22	29	22	87	65	81	71	25	110	17	49	47	39	43	15	51	66	71	26	49	35	22	103	88	96	111	115	47	31	95	18	34	73	85	66
TraesCS1A03G1030200	143	92	156	148	35	51	16	93	99	162	58	59	97	59	5	16	12	23	77	34	67	9	163	16	18	17	54	40	21	25	45	59	36	49	84	21	189	53	193	121	128	27	35	144	12	7	65	41	50
TraesCS1A03G1030600	194	116	78	110	197	107	64	72	91	46	25	249	62	64	51	78	27	59	79	74	76	64	102	30	97	135	151	83	100	91	70	45	13	157	52	46	174	152	176	229	287	129	130	171	190	93	129	78	230
TraesCS1A03G1031500	1	5	1	6	1	3	6	6	0	5	3	8	6	1	8	0	6	9	3	3	7	2	3	3	2	5	4	2	7	11	2	1	3	18	5	6	6	7	2	5	8	5	6	4	1	3	1	5	15
TraesCS1A03G1031600	27	35	77	51	176	148	115	4	41	80	15	333	248	76	21	58	73	114	177	138	236	33	155	44	269	137	432	132	43	33	53	152	23	29	79	71	187	26	82	137	65	34	53	196	2	12	150	88	66
TraesCS1A03G1031900	19	86	46	71	26	28	95	38	8	9	28	84	52	50	40	23	31	46	19	24	12	26	9	19	116	77	50	45	16	38	15	33	3	98	10	26	25	40	12	88	34	42	27	36	6	27	24	36	17
TraesCS1A03G1032900	81	96	58	13	9	81	65	9	8	28	0	6	17	15	6	15	12	25	44	33	12	13	36	30	9	11	17	12	140	129	83	63	6	72	31	55	17	23	43	50	10	20	37	99	92	70	43	33	15
TraesCS1A03G1033000	300	209	173	179	192	398	184	142	155	190	138	424	272	327	77	140	142	211	159	160	139	107	226	62	328	240	178	242	223	240	281	180	34	295	137	142	183	173	150	230	155	190	129	278	175	196	213	164	132
TraesCS1A03G1033200	248	345	195	329	124	24	20	34	22	30	7	116	97	12	41	108	28	232	114	35	198	43	89	46	72	236	41	71	270	195	39	58	117	512	17	31	84	180	48	80	256	276	92	40	109	93	86	10	331
TraesCS1A03G1034100	13	18	8	14	15	11	8	19	7	4	11	22	4	14	4	1	0	6	15	13	13	18	11	6	17	25	11	19	4	8	4	2	0	12	2	4	16	29	11	19	13	32	18	16	24	13	6	1	14
TraesCS1A03G1034500	436	558	412	457	389	342	407	478	222	222	394	591	291	423	376	453	365	597	486	648	335	615	512	491	486	573	603	658	497	415	532	593	126	728	346	563	429	712	403	1041	320	614	535	675	546	583	486	563	448
TraesCS1A03G1034900	155	180	99	99	177	131	173	281	151	116	165	176	104	149	122	136	85	180	119	181	84	165	195	94	172	169	147	124	192	194	151	156	18	291	74	181	113	137	93	211	86	187	115	195	134	171	121	147	179
TraesCS1A03G1035100	119	99	58	44	65	70	55	52	53	53	33	41	28	40	45	46	37	61	36	55	32	41	71	42	65	64	54	50	166	211	133	118	12	159	38	57	69	36	60	76	39	46	62	128	115	95	48	51	52
TraesCS1A03G1035300	11	23	10	19	57	17	14	25	28	17	22	41	12	12	28	32	19	34	9	7	39	22	38	14	25	24	19	7	26	19	14	11	2	29	6	8	39	35	22	33	34	34	14	19	23	31	17	17	29
TraesCS1A03G1035600	110	87	30	71	48	44	27	102	54	33	43	46	29	27	26	25	29	67	19	21	57	31	39	18	66	76	26	36	110	70	57	63	11	146	28	38	49	75	54	83	81	99	38	69	73	48	38	33	72
TraesCS1A03G1037900	2	4	2	2	6	1	9	6	2	1	1	8	6	2	5	1	11	6	5	8	2	1	4	5	3	2	5	2	11	13	2	5	1	21	5	14	6	4	6	5	7	5	3	5	2	2	2	2	11
TraesCS1A03G1038500	17	99	24	82	99	82	389	196	27	93	133	259	131	108	188	116	139	140	73	176	78	166	69	141	69	62	39	36	158	126	58	112	5	336	30	184	81	94	52	141	42	108	98	121	44	166	37	87	324
TraesCS1A03G1039100	9	17	16	25	11	11	72	20	10	16	12	31	36	20	23	11	37	20	10	37	20	13	13	29	5	13	8	6	30	14	7	28	1	58	11	26	25	9	7	23	19	14	16	21	3	10	24	15	33
TraesCS1A03G1039300	170	185	96	100	193	155	140	139	130	92	111	148	105	119	119	112	103	182	137	177	133	113	234	116	141	180	160	118	184	180	160	155	40	302	93	146	184	193	142	252	137	202	116	269	142	233	141	149	153
TraesCS1A03G1039400	138	97	99	106	79	87	67	44	58	58	66	40	28	26	38	84	71	51	112	113	68	55	215	84	48	60	95	74	114	97	150	119	14	132	83	68	70	64	141	94	62	65	89	131	102	75	104	82	64
TraesCS1A03G1039500	58	30	58	32	24	84	91	28	45	40	54	40	31	51	23	29	37	38	49	57	31	36	64	64	11	26	31	47	52	37	109	80	3	66	34	56	26	30	78	104	36	32	45	104	52	36	94	95	15
TraesCS1A03G1040300	30	24	5	18	34	23	9	208	59	31	61	0	0	0	26	16	20	81	30	27	53	44	49	18	92	116	35	19	14	4	8	4	1	58	11	5	54	88	22	42	101	132	35	43	63	52	38	33	10
TraesCS1A03G1040400	126	86	125	94	74	161	127	38	66	104	80	88	112	75	47	110	115	58	109	194	31	67	227	52	36	36	127	119	93	81	221	134	2	119	87	116	127	52	149	200	39	89	116	298	126	88	117	113	46
TraesCS1A03G1040700	88	60	42	35	38	31	29	53	58	30	12	38	18	23	17	21	10	41	42	36	40	31	75	22	41	73	42	42	94	67	101	73	30	117	36	54	54	51	54	76	50	68	68	120	70	64	35	42	67
TraesCS1A03G1040800	33	20	43	29	19	64	48	15	34	31	34	35	30	19	26	31	50	25	50	73	20	27	78	35	9	14	36	48	45	34	74	71	5	39	50	47	29	17	47	70	16	20	46	75	32	44	73	54	22
TraesCS1A03G1041800	5	6	3	4	11	6	7	7	3	4	6	25	6	5	7	5	3	8	7	7	4	13	7	6	9	11	2	0	9	6	4	3	1	10	5	3	20	14	4	10	9	5	7	10	9	6	8	7	17
TraesCS1A03G1041900	12	10	3	7	9	7	3	12	4	4	4	13	2	4	8	7	6	6	3	5	3	5	14	4	4	3	4	3	6	9	5	3	5	10	4	5	14	8	7	9	8	7	5	10	11	11	5	6	12
TraesCS1A03G1042500	103	57	77	79	26	86	71	40	76	70	78	58	45	65	57	110	89	37	62	68	36	43	90	54	78	70	95	111	75	71	126	104	11	110	69	80	107	63	114	141	78	58	81	136	58	41	90	88	69
TraesCS1A03G1043200	760	707	337	434	693	553	365	701	481	337	366	458	265	317	372	336	269	594	397	490	440	458	797	301	597	712	400	312	817	720	733	518	112	1177	359	339	654	762	572	709	554	686	444	799	755	672	485	483	600
TraesCS1A03G1044100	538	421	303	290	329	259	233	300	217	199	269	383	206	258	101	92	82	339	276	254	251	243	413	204	255	401	374	287	204	168	136	154	35	189	55	88	422	376	352	451	294	337	273	555	375	359	288	290	424
TraesCS1A03G1045700	11	16	25	4	2	5	3	4	0	5	17	7	3	6	0	0	1	9	2	5	2	2	1	0	8	7	2	15	2	12	3	2	1	11	1	6	2	4	2	8	4	6	2	10	2	8	3	13	9
TraesCS1A03G1045900	271	214	80	120	173	207	153	235	154	123	89	162	80	74	153	152	101	157	114	104	125	159	194	93	87	199	88	96	297	187	165	150	10	278	90	85	178	173	136	187	140	181	148	197	220	192	97	84	132
TraesCS1A03G1046900	77	65	26	41	30	30	19	40	39	15	22	42	23	20	39	33	23	32	32	41	41	26	54	30	93	86	86	96	34	44	45	50	13	61	36	42	43	47	42	55	43	50	34	63	48	46	41	32	33
TraesCS1A03G1047400	146	102	47	74	27	16	5	46	26	17	11	60	52	24	15	17	16	27	19	11	27	14	21	10	21	32	29	19	47	32	30	27	6	65	20	11	31	27	37	15	25	31	20	32	39	28	31	15	35
TraesCS1A03G1047800	21	5	7	11	24	1	2	6	2	7	1	17	8	6	8	6	5	4	0	0	9	3	10	2	11	18	11	5	5	0	4	4	1	4	4	0	3	1	1	4	5	0	4	6	17	6	25	20	8
TraesCS1A03G1048400	29	31	28	27	3	2	8	28	47	49	20	89	43	32	8	5	1	5	5	5	52	11	43	11	3	8	7	2	15	15	19	10	1	38	14	17	4	1	4	3	2	1	0	7	2	2	1	2	16
TraesCS1A03G1048500	93	67	72	71	75	113	119	38	79	41	50	62	43	63	59	71	61	46	64	90	65	106	123	54	96	91	93	96	37	28	40	48	6	40	26	35	85	86	74	156	65	102	107	150	52	62	72	55	73
TraesCS1A03G1050000	88	7	39	15	162	92	36	14	115	82	39	116	77	24	25	51	41	29	66	69	101	14	243	29	19	26	119	37	29	15	49	44	11	17	57	28	88	9	69	25	91	14	49	77	47	28	132	50	31
TraesCS1A03G1050300	63	38	27	26	20	28	18	23	23	29	23	57	23	38	25	42	35	1	9	11	38	45	78	37	2	3	3	6	1	0	0	0	0	0	0	0	22	14	33	36	13	14	26	47	74	49	54	27	1
TraesCS1A03G1050800	0	6	3	3	0	0	1	1	0	0	0	4	1	2	8	0	13	6	1	1	15	2	10	4	0	1	1	2	7	13	3	4	2	16	5	0	1	0	0	0	41	13	6	17	3	5	4	3	2
TraesCS1A03G1050900	8	27	4	9	4	5	7	10	19	20	17	24	15	16	7	5	6	4	5	2	12	12	24	9	3	2	2	4	6	9	9	11	2	6	4	7	6	0	6	5	2	3	12	11	25	33	5	19	1
TraesCS1A03G1051800	7	44	7	29	43	10	21	21	8	14	10	37	23	18	34	20	28	16	5	5	25	22	11	22	15	22	11	5	34	34	14	21	5	87	14	27	37	27	11	29	54	22	18	37	10	20	9	7	53
TraesCS1A03G1052000	0	0	0	0	54	30	41	0	0	0	0	45	22	26	32	34	26	35	37	37	0	0	0	0	57	51	35	36	55	32	48	51	7	76	34	37	54	61	44	58	36	64	47	95	58	62	42	34	68
TraesCS1A03G1052100	139	188	86	59	78	105	74	49	21	32	10	88	41	41	65	60	75	83	64	62	24	16	30	22	59	81	25	37	205	152	218	151	33	340	108	126	122	132	135	149	159	142	105	131	187	159	66	61	84
TraesCS1A03G1052200	12	26	2	12	5	10	4	5	2	2	2	6	1	1	15	10	7	6	1	2	6	3	5	5	2	4	4	3	49	39	16	7	0	44	5	13	6	2	4	2	3	8	5	3	6	7	7	0	2
TraesCS1A03G1052500	32	5	9	8	92	37	19	12	18	14	9	18	16	10	18	21	19	11	20	26	30	13	38	6	22	44	41	22	41	30	15	13	11	39	20	19	51	34	36	24	57	36	36	40	52	33	20	26	46
TraesCS1A03G1052600	8	26	5	16	63	21	16	18	18	18	6	34	20	3	8	6	10	25	16	8	16	8	7	4	4	7	1	2	27	15	11	10	1	58	12	26	15	10	9	2	56	14	20	19	6	7	17	8	24
TraesCS1A03G1052700	32	54	31	27	79	84	111	33	22	27	52	349	221	329	64	75	71	281	212	519	41	62	93	53	29	15	26	46	248	234	303	318	13	217	105	274	39	43	54	93	32	59	85	93	59	44	51	69	50
TraesCS1A03G1057400	19	17	6	67	130	38	115	14	16	16	7	87	53	9	20	7	18	27	36	44	115	25	67	28	20	20	44	23	45	61	12	39	8	65	19	17	50	20	19	42	61	28	48	34	18	29	69	24	184
TraesCS1A03G1059100	43	37	29	29	26	32	21	21	11	17	14	12	16	16	15	15	7	24	19	26	19	21	38	22	18	15	13	13	36	36	36	33	8	36	15	29	21	27	31	45	18	21	16	43	49	41	32	38	16
TraesCS1A03G1059400	43	52	21	28	23	14	11	85	31	34	26	31	28	18	4	9	9	19	14	10	26	20	32	6	24	42	17	13	67	63	46	20	1	82	20	11	27	25	17	25	22	24	16	27	37	19	12	19	27
TraesCS1A03G1060900	43	40	25	15	9	21	23	27	19	45	22	12	12	9	13	16	13	2	11	14	9	19	93	40	14	39	35	51	48	33	40	30	14	50	21	31	63	29	51	76	23	44	48	102	32	48	13	20	12
TraesCS1A03G1061600	35	39	11	34	24	24	21	22	5	10	10	21	15	8	5	0	3	1	1	1	1	2	0	0	37	28	19	9	4	6	6	1	0	41	10	10	0	3	1	0	17	19	15	15	9	9	6	7	20
TraesCS1A03G1061900	173	132	97	113	141	67	75	145	87	77	87	98	57	76	78	81	70	92	115	78	64	82	127	40	126	122	107	72	170	141	145	127	22	232	82	104	116	132	101	120	73	110	73	162	125	124	74	56	84
TraesCS1A03G1062100	390	324	314	295	380	394	452	456	432	329	486	429	313	418	369	386	354	306	268	375	302	366	475	298	340	336	345	429	317	303	450	466	90	641	239	413	321	363	371	632	355	404	309	548	290	370	483	535	396
TraesCS1A03G1062200	27	35	25	11	8	10	17	19	12	4	7	15	9	14	5	9	16	11	5	12	7	11	11	11	8	22	11	18	58	60	40	39	8	54	14	30	13	14	22	21	14	18	5	33	35	22	22	33	20
TraesCS1A03G1065900	609	603	290	358	399	290	214	276	168	212	122	396	238	270	447	425	395	323	279	309	237	208	323	158	264	383	224	194	617	499	585	464	68	885	285	321	439	453	419	577	398	446	319	619	318	344	226	202	318
TraesCS1A03G1067100	46	38	32	34	25	10	13	0	0	0	0	30	25	17	22	15	26	48	30	41	0	9	0	0	50	39	45	42	80	69	53	73	28	110	28	51	40	31	26	35	27	39	19	34	0	0	0	0	54
TraesCS1A03G1068000	284	216	152	172	196	146	151	222	145	97	171	179	115	150	110	125	112	175	176	152	175	166	229	126	180	220	162	194	134	138	109	124	28	182	34	85	170	207	173	196	172	192	131	237	154	148	82	81	191
TraesCS1A03G1068200	460	450	215	239	398	349	257	510	271	196	222	461	212	229	207	288	158	208	173	201	198	216	281	124	283	386	236	192	1535	1278	1778	1493	353	2967	811	1509	3094	3535	2387	4193	2596	3812	2816	3615	349	289	171	144	330
TraesCS1A03G1068700	393	335	149	229	408	379	277	362	282	207	265	422	247	210	256	237	226	283	189	302	280	276	423	209	254	302	219	161	469	343	393	289	22	646	196	220	311	315	265	370	246	298	226	332	345	308	220	133	355
TraesCS1A03G1069000	6	9	3	7	5	1	9	6	4	1	2	13	6	3	3	4	3	8	11	2	2	4	6	3	4	7	2	1	18	24	5	8	6	36	2	6	3	3	5	4	4	5	4	10	17	9	8	4	15
TraesCS1A03G1069100	122	70	91	109	79	113	177	246	69	123	344	324	122	170	121	182	106	74	147	178	68	245	246	187	80	55	90	64	164	94	169	213	10	215	78	170	110	112	71	232	64	116	217	191	153	182	114	111	180
TraesCS1A03G1069400	117	156	74	153	72	165	203	250	77	150	232	140	50	84	110	141	85	88	58	94	110	228	241	203	91	38	41	40	120	74	131	108	5	151	41	107	58	103	51	132	29	151	108	122	186	190	75	95	136
TraesCS1A03G1071000	533	470	457	404	217	502	476	780	507	490	623	646	456	579	343	387	341	377	409	410	537	552	1199	458	374	452	391	497	287	288	367	314	64	418	161	255	336	362	353	537	208	342	314	541	712	625	615	650	451
[truncated: 30,361 more rows]
[truncated: 79 more columns]

## Sheet: Supplementary Data Set S4
Supplementary Data. Pieri et al. (2024). Role of nitrogen in wheat domestication. Plant Cell.
Supplementary Data Set S4 List of the 967 genes retained from the “selection scan”, for each gene the functional annotation, QST values in the six groups, and the group in which the selection signal was detected are reported.
								Selection signals
Gene	Annotation	QST wild emmer vs emmer (high N)	QST wild emmer vs emmer (low N)	QST emmer vs durum wheat (high N)	QST emmer vs durum wheat (low N)	QST wild emmer vs durum wheat (high N)	QST wild emmer vs durum wheat (low N)	wild emmer vs emmer (high N)	wild emmer vs emmer (low N)	emmer vs durum wheat (high N)	emmer vs durum wheat (low N)	wild emmer vs durum wheat (high N)	wild emmer vs durum wheat (low N)	TOTAL
TraesCS1A03G0031500	Transforming growth factor-beta receptor-associated protein 1	0.590945	0.759797	0.304858	5.33039e-09	0.84721	0.675139	-	1	-	-	-	-	1
TraesCS1A03G0033800	U-box domain protein	0	0.367085	0.463067	0.987361	0.438801	0.929166	-	-	-	1	-	-	1
TraesCS1A03G0090000	BRI1-KD interacting protein	0.096911	0.148988	0.20173	0.149887	1	0	-	-	-	-	1	-	1
TraesCS1A03G0163300	Dihydrolipoyl dehydrogenase	0.957714	2.51873e-10	0.625983	0.699472	0.785723	0.880783	1	-	-	-	-	-	1
TraesCS1A03G0166600	neuronal PAS domain protein	1	NA	1	0	1	1	1	-	1	-	1	1	4
TraesCS1A03G0186500	Regulator of chromosome condensation (RCC1) family protein	0	1	0	1	0.163134	NA	-	1	-	1	-	-	2
TraesCS1A03G0187800	Dentin sialophosphoprotein-related, putative isoform 1	1	NA	1	1	NA	1	1	-	-	1	-	1	3
TraesCS1A03G0189800	RNA polymerase II subunit B1 CTD phosphatase RPAP2, putative	0	0	1	1	0.887542	0.126151	-	-	1	1	-	-	2
TraesCS1A03G0200300	Transmembrane protein, putative	1	1	6.85421e-09	1	0	0	1	1	-	1	-	-	3
TraesCS1A03G0217300	SKP1-like protein 4	0.205334	0.106009	1	0	0.106649	0.077914	-	-	1	-	-	-	1
TraesCS1A03G0230500	Kinesin-like protein	0.771241	0.182232	1	0.181158	0.947723	0.492485	-	-	1	-	-	-	1
TraesCS1A03G0247700	Sodium/hydrogen exchanger	0	6.66108e-10	0.0464758	0.00275581	0.330768	1	-	-	-	-	-	1	1
TraesCS1A03G0290900	Pre-mRNA-splicing factor	0.247332	0.245947	1	0	0.251709	0.263908	-	-	1	-	-	-	1
TraesCS1A03G0312100	Hexosyltransferase	0.099945	0.158877	1	1	0.237657	0.352107	-	-	1	1	-	-	2
TraesCS1A03G0380600	RING finger protein	1	NA	1	NA	NA	0	1	-	1	-	-	-	2
TraesCS1A03G0397900	tRNA dimethylallyltransferase	NA	1	0	0	0	0.812148	-	1	-	-	-	-	1
TraesCS1A03G0429800	Cytokinin oxidase/dehydrogenase	1	4.40131e-09	NA	0.429513	1	0.795829	1	-	-	-	1	-	2
TraesCS1A03G0435700	Metal-dependent phosphohydrolase, HD subdomain	1	NA	NA	0.315446	0.857529	1	1	-	-	-	-	1	2
TraesCS1A03G0435900	Cytochrome P450 family protein, expressed	NA	0	NA	1	NA	0.587762	-	-	-	1	-	-	1
TraesCS1A03G0460700	Epoxide hydrolase 2	0.806012	0.147831	1	0.144629	1	0.955144	1	-	1	-	1	1	4
TraesCS1A03G0487700	Cystathionine gamma-lyase	NA	0.77241	1	0.369007	0.89984	1	-	1	1	-	-	1	3
TraesCS1A03G0497900	Peptidylprolyl isomerase	0.433556	0.417145	0.773828	0.828935	0.97427	0.941793	-	-	-	-	1	1	2
TraesCS1A03G0498700	Glutamyl-tRNA reductase	1	NA	1	NA	1	NA	1	-	1	-	1	-	3
TraesCS1A03G0502600	Glutathione S-transferase	0.690235	NA	0	1	0.295868	0.0917011	-	-	-	1	-	-	1
TraesCS1A03G0520500	NADH dehydrogenase [ubiquinone] 1 beta subcomplex subunit 10	1	NA	1	NA	NA	0	1	-	1	-	-	-	2
TraesCS1A03G0528200	Choline-phosphate cytidylyltransferase	0.474818	0.19548	8.28966e-10	1	0.485799	0.369116	-	-	-	1	-	-	1
TraesCS1A03G0556000	Oxysterol-binding protein, expressed	0.095784	0.0836088	NA	1	0.126135	0.177432	-	-	-	1	-	-	1
TraesCS1A03G0556700	Nitrate transporter 1.1	1	0.510998	0.386075	0.0623814	0	0.526947	1	-	-	-	-	-	1
TraesCS1A03G0562600	Maturase-like protein	0.0816731	1	0.459838	1	0.743096	0	-	1	-	1	-	-	2
TraesCS1A03G0593400	Phosphatase 2C family protein	1	1.96042e-09	NA	0.565874	NA	1	1	-	-	-	-	1	2
TraesCS1A03G0608200	Methyladenine glycosylase protein-like	0.413616	0.55735	0.260523	0.267702	0.779588	0.826011	-	1	-	-	-	-	1
TraesCS1A03G0623200	Annexin	NA	1	1	NA	1	1	-	1	-	-	1	1	3
TraesCS1A03G0626800	Glycosyltransferase	0.357674	NA	NA	1	1	NA	-	-	-	1	1	-	2
TraesCS1A03G0638000	Ribosomal protein L34e superfamily protein	0.550651	7.7172e-08	0.375327	1	9.21353e-06	1	-	-	-	1	-	1	2
TraesCS1A03G0641800	Peptide-N4-(N-acetyl-beta-glucosaminyl)asparagine amidase A	0.528373	0	0	0.0174873	1	1.13681e-08	-	-	-	-	1	-	1
TraesCS1A03G0666500	Thioredoxin superfamily protein	0.0222707	0.0592199	1	0	0.150702	0.0594762	-	-	1	-	-	-	1
TraesCS1A03G0681800	1,4-beta-D-glucanase	0.0211379	0.214704	0	0	1	0.409134	-	-	-	-	1	-	1
TraesCS1A03G0694300	Histone deacetylase family protein	0.0546975	8.78282e-11	1	NA	7.03901e-11	0	-	-	1	-	-	-	1
TraesCS1A03G0702300	Phosphoglucan, water dikinase, chloroplastic	0.0694732	0.118103	1	0.358009	0.166656	0.374929	-	-	1	-	-	-	1
TraesCS1A03G0770600	Cytochrome P450	NA	0	0.999997	0	1	4.17749e-10	-	-	-	-	1	-	1
TraesCS1A03G0775800	Glycerol-3-phosphate dehydrogenase [NAD(+)]	0.156054	1	1	NA	0.940007	0.611497	-	1	1	-	-	-	2
TraesCS1A03G0776200	'putative beta-1,3-glucanase	1	0.0644234	NA	0.599975	0.328578	NA	1	-	-	-	-	-	1
TraesCS1A03G0782500	E3 ubiquitin-protein ligase	0.173328	0.334872	0.706562	1	0.587481	0	-	-	-	1	-	-	1
TraesCS1A03G0787000	actin cytoskeleton-regulatory complex pan-like protein	9.4198e-10	NA	0.965233	0.950369	0.834399	1	-	-	-	1	-	1	2
TraesCS1A03G0789400	Peroxidase	NA	0	0.436881	0.988473	1	0.559986	-	-	-	1	1	-	2
TraesCS1A03G0791400	Glycosyltransferase	0.545844	NA	0.275922	1	0.674497	1	-	-	-	1	-	1	2
TraesCS1A03G0808700	Thioredoxin	0.389447	NA	0.923295	0.999999	0.934569	1	-	-	-	1	-	1	2
TraesCS1A03G0809100	p-loop containing nucleoside triphosphate hydrolases superfamily protein	0.496446	0.650894	0.913845	0.886147	0.67875	0.911716	-	1	-	-	-	-	1
TraesCS1A03G0825800	Cleavage stimulation factor subunit 2	0.480766	0.149978	0.836522	0.973796	0.671056	0.58192	-	-	-	1	-	-	1
TraesCS1A03G0850600	Splicing factor 3B subunit 5	0	6.19179e-10	0.424416	1	0.0571816	0.0904553	-	-	-	1	-	-	1
TraesCS1A03G0875300	WRKY transcription factor	0.351027	1	0	1	0.208024	1.0828e-07	-	1	-	1	-	-	2
TraesCS1A03G0923500	F-box protein	0	0.859641	1	NA	1.25714e-08	0.266304	-	1	1	-	-	-	2
TraesCS1A03G0928500	1-deoxy-D-xylulose 5-phosphate synthase	5.6825e-09	0.360901	1	0.369248	0	0	-	-	1	-	-	-	1
TraesCS1A03G0954700	Receptor-kinase, putative	0.235069	0.155124	0.378329	0.433189	0	1	-	-	-	-	-	1	1
TraesCS1A03G1018200	Disease resistance protein RPM1	NA	0.449168	NA	1	NA	NA	-	-	-	1	-	-	1
TraesCS1A03G1033000	Calcium-dependent protein kinase	7.2695e-10	0	0.320016	1	0.150157	0.501703	-	-	-	1	-	-	1
TraesCS1A03G1034500	Mitochondrial carrier-like protein	3.60737e-06	0	1	NA	1	0.0137574	-	-	1	-	1	-	2
TraesCS1A03G1048400	Pathogen-related protein	0.514445	0.677619	0	0.120652	0.483745	0.604394	-	1	-	-	-	-	1
TraesCS1B03G0015400	Translocase subunit seca	0.103139	0.248905	0.602536	0.612342	1	0.933234	-	-	-	-	1	-	1
TraesCS1B03G0027900	Ankyrin repeat family protein	0.682087	0.497618	0.966206	0.956078	0.976706	0.940176	-	-	-	1	1	-	2
TraesCS1B03G0028000	MICOS complex subunit Mic25	1	0.44815	1	0.950149	1	0.903756	1	-	1	1	1	-	4
TraesCS1B03G0052600	NBS-LRR disease resistance protein	0.542444	0.0890966	1	0.143634	0.276392	3.90916e-09	-	-	1	-	-	-	1
TraesCS1B03G0095700	Lecithin-cholesterol acyltransferase-like 1	1	2.13282e-09	1	1.15537e-09	1	NA	1	-	1	-	1	-	3
TraesCS1B03G0174000	transmembrane protein	0	0.717767	0	NA	6.24741e-10	0.625055	-	1	-	-	-	-	1
TraesCS1B03G0245400	Beta-carotene isomerase d27, chloroplastic	0.60778	0.556918	3.83035e-10	0.117646	0.986203	0.809932	-	1	-	-	1	-	2
TraesCS1B03G0254600	Dentin sialophosphoprotein-related, putative isoform 1	1	NA	0	1	NA	1	1	-	-	1	-	1	3
TraesCS1B03G0266000	Diacylglycerol acyltransferase	6.80155e-09	0	0.950744	0.787733	1	0.902562	-	-	-	-	1	-	1
TraesCS1B03G0280500	RECQ helicase L2	0	0	1	0.234377	0.682085	0.13831	-	-	1	-	-	-	1
TraesCS1B03G0316200	WD-repeat protein	0.274715	0.24628	1	0.91799	0.464795	0.718309	-	-	1	-	-	-	1
TraesCS1B03G0344400	Fe/S biogenesis protein nfuA	0.0789497	0.169471	0.802817	1	0	0.0571887	-	-	-	1	-	-	1
TraesCS1B03G0363500	Proline-rich receptor-like kinase, putative (DUF1421)	0.000388462	0	1	0.976082	0.969845	0.949466	-	-	-	1	-	1	2
TraesCS1B03G0367100	Triose phosphate/phosphate translocator, chloroplastic	1	NA	1	1	1	1	1	-	1	1	1	1	5
TraesCS1B03G0384100	bZIP transcription factor, putative (DUF1664)	1	2.29397e-09	0.338723	0.234902	0.287556	0.189421	1	-	-	-	-	-	1
TraesCS1B03G0384600	Myb/SANT-like DNA-binding domain protein	0.153864	0.18308	1	0.931872	0.986964	0.310474	-	-	1	1	1	-	3
TraesCS1B03G0442100	Retinal-binding protein	0.108204	0.200522	0.948842	1	5.04497e-10	0.0708644	-	-	-	1	-	-	1
TraesCS1B03G0448700	NAD(P)H dehydrogenase (Quinone)	1	0.270497	1	2.59566e-16	1	6.84393e-09	1	-	1	-	1	-	3
TraesCS1B03G0450900	23.2 kDa heat shock protein	1	0.890823	NA	1	1	5.94557e-08	1	1	-	1	1	-	4
TraesCS1B03G0455300	Protein kinase	0.374098	NA	1	1	5.80994e-18	1	-	-	1	1	-	1	3
TraesCS1B03G0485300	tRNA dimethylallyltransferase	1	0	1	1.36769e-09	NA	0	1	-	1	-	-	-	2
TraesCS1B03G0542900	Myosin	0.459923	0.577988	0.783261	0.828487	0.813549	0.528491	-	1	-	-	-	-	1
TraesCS1B03G0544100	UPF0415 protein C7orf25	0.809772	0.435927	0.921456	0.865912	0.367578	0.262327	1	-	-	-	-	-	1
TraesCS1B03G0552000	RING finger protein	0.171656	0	0.958262	1	0	0	-	-	-	1	-	-	1
TraesCS1B03G0566100	NAC domain-containing protein	0	0.525923	0.516776	1	0.230449	NA	-	-	-	1	-	-	1
TraesCS1B03G0568600	Receptor-like kinase	NA	1.33493e-09	0.581228	0	1	0	-	-	-	-	1	-	1
TraesCS1B03G0578200	Protein kinase	1	0	0	1.78621e-06	0.607237	0	1	-	-	-	-	-	1
TraesCS1B03G0581300	Methyltransferase-like protein 17, mitochondrial	9.32731e-20	1	0.216698	0.220035	0.2873	0.0335962	-	1	-	-	-	-	1
TraesCS1B03G0582300	Mitochondrial import inner membrane translocase subunit tim23	1	1.04538e-08	0.956138	0.187686	NA	0.292336	1	-	-	-	-	-	1
TraesCS1B03G0583300	DNA ligase-like protein	0	1	0	1	0.0100734	0	-	1	-	1	-	-	2
TraesCS1B03G0590700	Zinc finger CCCH domain protein	1	NA	0.0146988	NA	1	NA	1	-	-	-	1	-	2
TraesCS1B03G0593000	Trihelix transcription factor GT-2	0	2.43149e-06	1.92152e-09	1	0	0.634351	-	-	-	1	-	-	1
TraesCS1B03G0596600	Leukocyte receptor cluster member 1	NA	1.76223e-08	1	0.720724	1	0.0377034	-	-	1	-	1	-	2
TraesCS1B03G0616500	26S proteasome regulatory subunit family protein	0.30979	0.672025	4.49315e-09	0.23185	0.761389	0.871745	-	1	-	-	-	-	1
TraesCS1B03G0629000	Protein phosphatase 2C containing protein, expressed	NA	NA	1	NA	1	NA	-	-	1	-	1	-	2
TraesCS1B03G0639300	Short-chain dehydrogenase/reductase family protein	0.159335	0.184926	1	1	0.296449	0.511855	-	-	1	1	-	-	2
TraesCS1B03G0671600	F-box domain containing protein	1	0	0	0.840773	1.50597e-09	1	1	-	-	-	-	1	2
TraesCS1B03G0698500	Succinate dehydrogenase subunit 4	1.10772e-09	0	0	8.42806e-10	1	0.500373	-	-	-	-	1	-	1
TraesCS1B03G0711900	Annexin	0	0.406467	0.537035	0.065322	0.720493	1	-	-	-	-	-	1	1
TraesCS1B03G0725400	pale cress protein (PAC)	0.0223774	1.98921e-09	1	0.835978	0.170315	0.19169	-	-	1	-	-	-	1
TraesCS1B03G0725800	Coatomer subunit delta	0.848395	0.238321	0.0353477	0.349164	0.944221	0.721552	1	-	-	-	-	-	1
TraesCS1B03G0727300	bZIP transcription factor, putative (DUF630 and DUF632)	0.332957	1.93832e-09	1	0.159228	0.758329	0.489413	-	-	1	-	-	-	1
TraesCS1B03G0739900	Cytochrome P450 family protein	1	0	1	1	NA	1	1	-	1	1	-	1	4
TraesCS1B03G0749300	Protein NRT1/ PTR FAMILY 1.1	0	0	0.585116	0	1	5.95412e-09	-	-	-	-	1	-	1
TraesCS1B03G0756200	Thioredoxin superfamily protein	1.74641e-08	0	0.510072	0	1	0	-	-	-	-	1	-	1
TraesCS1B03G0766800	Dual specificity phosphatase family protein	1	0.435091	0.409611	0.00294989	0	0.697478	1	-	-	-	-	-	1
TraesCS1B03G0777100	Protein NRT1/ PTR FAMILY 5.5	NA	1	0.0497741	8.83575e-09	0.582539	0	-	1	-	-	-	-	1
TraesCS1B03G0794700	Syntaxin protein	0	NA	0.162471	1	0.570346	1.03221e-08	-	-	-	1	-	-	1
TraesCS1B03G0797600	60S acidic ribosomal protein	0	0	0.168431	0.13906	1	0.0954432	-	-	-	-	1	-	1
TraesCS1B03G0807700	Immediate early response 3-interacting 1	0.529454	0.562648	0.0600926	0.0869431	0.345649	0.371861	-	1	-	-	-	-	1
TraesCS1B03G0814100	CASP-like protein	NA	NA	1	1	1	0.12193	-	-	1	1	1	-	3
TraesCS1B03G0817000	Laccase	1	0	0	1	0.164392	0.452829	1	-	-	1	-	-	2
TraesCS1B03G0831000	QWRF motif protein (DUF566)	1	NA	1	0	NA	NA	1	-	1	-	-	-	2
TraesCS1B03G0860100	NADH dehydrogenase [ubiquinone] 1 alpha subcomplex subunit 1	1	1	NA	1	1	0	1	1	-	1	1	-	4
TraesCS1B03G0906800	Peroxidase	0.684625	0.0825958	0.400207	1	0	0.596111	-	-	-	1	-	-	1
[truncated: 855 more rows]

## Sheet: Supplementary Data Set S5 A
Supplementary Data. Pieri et al. (2024). Role of nitrogen in wheat domestication. Plant Cell.
[truncated: 484 more rows]

[truncated: 6 more sheets: Supplementary Data Set S5 B, Supplementary Data Set S5 C, Supplementary Data Set S5 D, Supplementary Data Set S6, Supplementary Data Set S7, Supplementary Data Set S8]
